# Supplementary material for: Microbial Communities in Retail Draft Beers and the Biofilms They Produce
Source: Microbiol Spectr. 2021 Dec 22;9(3):e01404-21. doi: 10.1128/Spectrum.01404-21 (PMC8693924; doi:10.1128/Spectrum.01404-21)
Supplement: SUPPLEMENTAL FILE 1 — Supplemental material. Download SPECTRUM01404-21_Supp_1_seq8.xlsx, XLSX file, 0.04 MB [file spectrum01404-21_supp_1_seq8.xlsx]

## Sheet: Bacterial zOTUs
Bacterial zOTUs. Nucleotide sequences of the bacterial 16S V3-V4 hypervariable regions present in the starters and lab cultures. They are ranked by their sequence read abundance in the project data set.
	>zOTU1
	TGGGGAATATTGGACAATGGGGGCAACCCTGATCCAGCAATGCCGCGTGTGTGAAGAAGGTTTTCGGATTGTAAAGCACT
	TTCGGCGGGGACGATGATGACGGTACCCGCAGAAGAAGCCCCGGCTAACTTCGTGCCAGCAGCCGCGGTAATACGAAGGG
	GGCTAGCGTTGCTCGGAATGACTGGGCGTAAAGGGCGTGTAGGCGGTTTGTACAGTTAGATGTGAAATCCCCGGGCTTAA
	CCTGGGAGCTGCATTTAAGACGTACAGACTAGAGTGTGAGAGAGGGTTGTGGAATTCCCAGTGTAGAGGTGAAATTCGTA
	GATATTGGGAAGAACACCGGTGGCGAAGGCGGCAACCTGGCTCATGACTGACGCTGAGGCGCGAAAGCGTGGGGAGCAAA
	CAG
	>zOTU2
	TAGGGAATCTTCCACAATGGACGAAAGTCTGATGGAGCAATGCCGCGTGAGTGAAGAAGGGTTTCGGCTCGTAAAACTCT
	GTTGTTAAAGAAGAACACCTTTGAGAGTAACTGTTCAAGGGTTGACGGTATTTAACCAGAAAGCCACGGCTAACTACGTG
	CCAGCAGCCGCGGTAATACGTAGGTGGCAAGCGTTGTCCGGATTTATTGGGCGTAAAGCGAGCGCAGGCGGTTTTTTAAG
	TCTGATGTGAAAGCCTTCGGCTTAACCGGAGAAGTGCATCGGAAACTGGGAGACTTGAGTGCAGAAGAGGACAGTGGAAC
	TCCATGTGTAGCGGTGGAATGCGTAGATATATGGAAGAACACCAGTGGCGAAGGCGGCTGTCTAGTCTGTAACTGACGCT
	GAGGCTCGAAAGCATGGGTAGCGAACA
	>zOTU3
	TAGGGAATCTTCCACAATGGACGAAAGTCTGATGGAGCAACGCCGCGTGAGTGAAGAAGGGTTTCGGCTCGTAAAACTCT
	GTTGTTAGAGAAGAACGACCGTGAGAGCAACTGCTCACGGTGTGACGGTATCTAACCAGAAAGTCACGGCTAACTACGTG
	CCAGCAGCCGCGGTAATACGTAGGTGGCAAACGTTGTCCGGATTTATTGGGCGTAAAGCGAGCGCAGGCGGTTTTCTAAG
	TCTGATGTGAAAGCCTTCGGCTTAACCGGAGAAGTGCATCGGAAACTGGATAACTTGAGTGCAGAAAAGGACAGTGGAAC
	TTCATGTGTAGCGGTGAAATGCGTAGATATATGAAGGAACACCAGTGGCGAAGGCGGCTGTCTGGTCTGCATCTGACGCT
	GAGGCTCGAAAGCATGGGTAGCAAACAG
	>zOTU4
	TAGGGAATCTTCCACAATGGACGAAAGTCTGATGGAGCAACGCCGCGTGAGTGAAGAAGGGCTTCGGCTCGTAAAACTCT
	GTTGTTAGAGAAGAACGACCGTGAGAGCAACTGCTCACGGTGTGACGGTATCTAACCAGAAAGTCACGGCTAACTACGTG
	CCAGCAGCCGCGGTAATACGTAGGTGGCAAACGTTGTCCGGATTTATTGGGCGTAAAGCGAGCGCAGGCGGTTTTCTAAG
	TCTGATGTGAAAGCCTTCGGCTTAACCGGAGAAGTGCATCGGAAACTGGATAACTTGAGTGCAGAAAAGGACAGTGGAAC
	TTCATGTGTAGCGGTGAAATGCGTAGATATATGAAGGAACACCAGTGGCGAAGGCGGCTGTCTGGTCTGCATCTGACGCT
	GAGGCTCGAAAGCATGGGTAGCAAACAG
	>zOTU5
	TAGGGAATCTTCCACAATGGACGAAAGTCTGATGGAGCAACGCCGCGTGAGTGATGAAGGCTTTAGGGTCGTAAAACTCT
	GTTGTTGGAGAAGAACGTGTGTGAGAGTAACTGCTCATGCAGTGACGGTATCCAACCAGAAAGCCACGGCTAACTACGTG
	CCAGCAGCCGCGGTAATACGTAGGTGGCAAGCGTTATCCGGATTTATTGGGCGTAAAGCGAGCGCAGGCGGTTTTTTAAG
	TCTAATGTGAAAGCCTTCGGCTTAACCGAAGAAGTGCATTGGAAACTGGGAAACTTGAGTGCAGAAGAGGACAGTGGAAC
	TCCATGTGTAGCGGTGAAATGCGTAGATATATGGAAGAACACCAGTGGCGAAGGCGGCTGTCTGGTCTGTAACTGACGCT
	GAGGCTCGAAAGCATGGGTAGCGAACA
	>zOTU6
	TGGGGAATATTGGACAATGGGGGCAACCCTGATCCAGCAATGCCGCGTGTGTGAAGAAGGTTTTCGGATTGTAAAGCACT
	TTCGGCGGGGACGATGATGACGGTACCCGCAGAAGAAGCCCCGGCTAACTTCGTGCCAGCAGCCGCGGTAATACGAAGGG
	GGCTAGCGTTGCTCGGAATGACTGGGCGTAAAGGGCGTGTAGGCGGTTTGTACAGTCAGATGTGAAATCCCCGGGCTTAA
	CCTGGGAGCTGCATTTGATACGTGCAGACTAGAGTATGAGAGAGGGTTGTGGAATTCTCAGTGTAGAGGTGAAATTCGTA
	GATATTGGGAAGAACACCGGTGGCGAAGGCGGCAACCTGGCTCATTACTGACGCTGAGGCGCGAAAGCGTGGGGAGCAAA
	CA
	>zOTU7
	TAGGGAATCTTCCACAATGGACGAAAGTCTGATGGAGCAACGCCGCGTGAGTGAAGAAGGGTTTCGGCTCGTAAAACTCT
	GTTGTTAGAGAAGAACGACTGTGAGAGCAACTGCTCACGGTGTGACGGTATCTAACCAGAAAGTCACGGCTAACTACGTG
	CCAGCAGCCGCGGTAATACGTAGGTGGCAAACGTTGTCCGGATTTATTGGGCGTAAAGCGAGCGCAGGCGGTTTTCTAAG
	TCTGATGTGAAAGCCTTCGGCTTAACCGGAGAAGTGCATCGGAAACTGGATAACTTGAGTGCAGAAAAGGACAGTGGAAC
	TTCATGTGTAGCGGTGAAATGCGTAGATATATGAAGGAACACCAGTGGCGAAGGCGGCTGTCTGGTCTGCATCTGACGCT
	GAGGCTCGAAAGCATGGGTAGCAAACAG
	>zOTU8
	TAGGAAATCTTCCACAATGGACGAAAGTCTGATGGAGCAACGCCGCGTGAGTGAAGAAGGGTTTCGGCTCGTAAAACTCT
	GTTGTTAGAGAAGAACGACCGTGAGAGCAACTGCTCACGGTGTGACGGTATCTAACCAGAAAGTCACGGCTAACTACGTG
	CCAGCAGCCGCGGTAATACGTAGGTGGCAAACGTTGTCCGGATTTATTGGGCGTAAAGCGAGCGCAGGCGGTTTTCTAAG
	TCTGATGTGAAAGCCTTCGGCTTAACCGGAGAAGTGCATCGGAAACTGGATAACTTGAGTGCAGAAAAGGACAGTGGAAC
	TTCATGTGTAGCGGTGAAATGCGTAGATATATGAAGGAACACCAGTGGCGAAGGCGGCTGTCTGGTCTGCATCTGACGCT
	GAGGCTCGAAAGCATGGGTAGCAAACAG
	>zOTU9
	TAAGGAATCTTCCACAATGGACGAAAGTCTGATGGAGCAACGCCGCGTGAGTGAAGAAGGGTTTCGGCTCGTAAAACTCT
	GTTGTTAGAGAAGAACGACCGTGAGAGCAACTGCTCACGGTGTGACGGTATCTAACCAGAAAGTCACGGCTAACTACGTG
	CCAGCAGCCGCGGTAATACGTAGGTGGCAAACGTTGTCCGGATTTATTGGGCGTAAAGCGAGCGCAGGCGGTTTTCTAAG
	TCTGATGTGAAAGCCTTCGGCTTAACCGGAGAAGTGCATCGGAAACTGGATAACTTGAGTGCAGAAAAGGACAGTGGAAC
	TTCATGTGTAGCGGTGAAATGCGTAGATATATGAAGGAACACCAGTGGCGAAGGCGGCTGTCTGGTCTGCATCTGACGCT
	GAGGCTCGAAAGCATGGGTAGCAAACAG
	>zOTU10
	TAGGGAATCTTCCACAATGGACGAAAGTCTGATGGAGCAATGCCGCGTGAGTGAAGAAGGGTTTCGGCTCGTAAAACTCT
	GTTGTTAAAGAAGAACACCTTTGAGAGTAACTGTTCAAGGGTTGACGGTATTTAACCAGAAAGCCACGGCTAACTACGTG
	CCAGCAGCCGCGGTAATACGTAGGTGGCAAGCGTTGTCCGGATTTATTGGGCGTAAAGCGAGCGCAGGCGGTTTTTTAAG
	TCTGATGTGAAAGCCTTCGGCTTAACCGGAGAAGTGCATCGGAAACTGGGAGACTTGAGTGCAGAAGAGGACAGTGGAAC
	TCCATGTGTAGCGGTGGAATGCGTAGATATATGGAAGAACACCAGTGGCGAAGGCGGCTGTCTAGCCTGTAACTGACGCT
	GAGGCTCGAAAGCATGGGTAGCGAACA
	>zOTU11
	TAGGGAATCTTCCACAATGGACGAAAGTCTGATGGAGCAACGCCGCGTGAGTGATGAAGGCTTTAGGGTCGTAAAACTCT
	GTTGCTGGAGAAGAACGTGTGTGAGAGTAACTGCTCATGCAGTGACGGTATCCAACCAGAAAGCCACGGCTAACTACGTG
	CCAGCAGCCGCGGTAATACGTAGGTGGCAAGCGTTATCCGGATTTATTGGGCGTAAAGCGAGCGCAGGCGGTTTTTTAAG
	TCTAATGTGAAAGCCTTCGGCTTAACCGAAGAAGTGCATTGGAAACTGGGAAACTTGAGTGCAGAAGAGGACAGTGGAAC
	TCCATGTGTAGCGGTGAAATGCGTAGATATATGGAAGAACACCAGTGGCGAAGGCGGCTGTCTGGTCTGTAACTGACGCT
	GAGGCTCGAAAGCATGGGTAGCGAACA
	>zOTU12
	TGGGGAATATTGGACAATGGGGGAAACCCTGATCCAGCAATGCCGCGTGTGTGAAGAAGGTTTTCGGATTGTAAAGCACT
	TTCGGCGGGGACGATGATGACGGTACCCGCAGAAGAAGCCCCGGCTAACTTCGTGCCAGCAGCCGCGGTAATACGAAGGG
	GGCTAGCGTTGCTCGGAATGACTGGGCGTAAAGGGCGTGTAGGCGGTTTGGACAGTCAGATGTGAAATCCCCGGGCTTAA
	CCTGGGAGCTGCATTTGATACGTCCAGACTAGAGTGTGAGAGAGGGTTGTGGAATTCTCAGTGTAGAGGTGAAATTCGTA
	GATATTGGGAAGAACACCGGTGGCGAAGGCGGCAACCTGGCTCATTACTGACGCTGAGGCGCGAAAGCGTGGGGAGCAAA
	CA
	>zOTU13
	TGGGGAATATTGGACAATGGGGGCAACCCTGATCCAGCAATGCCGCGTGTGTGAAGAAGGTTTTCGGATTGTAAAGCACT
	TTCGGCGGGGACGATGATGACGGTACCCGCAGAAGAAGCCCCGGCTAACTTCGTGCCAGCAGCCGCGGTAATACGAAGGG
	GGCTAGCGTTGCTCGGAATGACTGGGCGTAAAGGGCGTGTAGGCGGTTTGGACAGTCAGATGTGAAATCCCCGGGCTTAA
	CCTGGGAGCTGCATTTGATACGTCCAGACTAGAGTGTGAGAGAGGGTTGTGGAATTCTCAGTGTAGAGGTGAAATTCGTA
	GATATTGGGAAGAACACCGGTGGCGAAGGCGGCAACCTGGCTCATTACTGACGCTGAGGCGCGAAAGCGTGGGGAGCAAA
	CA
	>zOTU14
	TAGGGAATCTTCCACAATGGACGAAAGTCTGATGGAGCAACGCCGCGTGAGTGAAGAAGGTTTTCGGATCGTAAAACTCT
	GTTGTTGGAGAAGAACAGGGACTAGAGTAACTGTTAGTCCTATGACGGTATCCAACCAGAAAGCCACGGCTAACTACGTG
	CCAGCAGCCGCGGTAATACGTAGGTGGCAAGCGTTGTCCGGATTTATTGGGCGTAAAGCGAGCGCAGGCGGTTTTTTAAG
	TCTGATGTGAAAGCCTTCGGCTTAACCGAAGAAGTGCATTAGAAACTGGGAAACTTGAGTGCAGAAGAGGAGAGTGGAAC
	TCCATGTGTAGCGGTGAAATGCGTAGATATATGGAAGAACACCAGTGGCGAAGGCGGCTCTCTGGTCTGTAACTGACGCT
	GAGGCTCGAAAGTATGGGGAGCGAACAG
	>zOTU15
	TGGGGAATATTGGACAATGGGCGAAAGCCTGATCCAGCCATGCCGCGTGTGTGAAGAAGGTCTTCGGATTGTAAAGCACT
	TTAAGTTGGGAGGAAGGGCAGTTGCCTAATACGTAACTGTTTTGACGTTACCGACAGAATAAGCACCGGCTAACTCTGTG
	CCAGCAGCCGCGGTAATACAGAGGGTGCAAGCGTTAATCGGAATTACTGGGCGTAAAGCGCGCGTAGGTGGTTTGTTAAG
	TTGGATGTGAAATCCCCGGGCTCAACCTGGGAACTGCATTCAAAACTGACTGACTAGAGTATGGTAGAGGGTGGTGGAAT
	TTCCTGTGTAGCGGTGAAATGCGTAGATATAGGAAGGAACACCAGTGGCGAAGGCGACCACCTGGACTGATACTGACACT
	GAGGTGCGAAAGCGTGGGGAGCAAACAG
	>zOTU16
	TAGGGAATCTTCCACAATGGACGAAAGTCTGATGGAGCAATGCCGCGTGAGTGAAGAAGGGTTCCGGCTCGTAAAACTCT
	GTTGTTAAAGAAGAACACCTTTGAGAGTAACTGTTCAAGGGTTGACGGTATTTAACCAGAAAGCCACGGCTAACTACGTG
	CCAGCAGCCGCGGTAATACGTAGGTGGCAAGCGTTGTCCGGATTTATTGGGCGTAAAGCGAGCGCAGGCGGTTTTTTAAG
	TCTGATGTGAAAGCCTTCGGCTTAACCGGAGAAGTGCATCGGAAACTGGGAGACTTGAGTGCAGAAGAGGACAGTGGAAC
	TCCATGTGTAGCGGTGGAATGCGTAGATATATGGAAGAACACCAGTGGCGAAGGCGGCTGTCTAGTCTGTAACTGACGCT
	GAGGCTCGAAAGCATGGGTAGCGAACAG
	>zOTU17
	TGGGGAATATTGCACAATGGGCGCAAGCCTGATGCAGCCATGCCGCGTGTGTGAAGAAGGCCTTCGGGTTGTAAAGCACT
	TTCAGCGAGGAGGAAGGTGGTGAACTTAATACGTTCATCAATTGACGTTACTCGCAGAAGAAGCACCGGCTAACTCCGTG
	CCAGCAGCCGCGGTAATACGGAGGGTGCAAGCGTTAATCGGAATTACTGGGCGTAAAGCGCACGCAGGCGGTTTGTTAAG
	TCAGATGTGAAATCCCCGGGCTCAACCTGGGAACTGCATTTGAAACTGGCAAGCTAGAGTCTCGTAGAGGGGGGTAGAAT
	TCCAGGTGTAGCGGTGAAATGCGTAGAGATCTGGAGGAATACCGGTGGCGAAGGCGGCCCCCTGGACGAAGACTGACGCT
	CAGGTGCGAAAGCGTGGGGAGCAAACAG
	>zOTU18
	TAGGGAATCTTCCACAATGGACGAAAGTCTGATGGAGCAACGCCGCGTGAGTGAAGAAGGTTTTCGGATCGTAAAACTCT
	GTTGTTGGAGAAGAACAGGGACTAGAGTAACTGTTAGTCCTATGACGGTATCCGACCAGAAAGCCACGGCTAACTACGTG
	CCAGCAGCCGCGGTAATACGTAGGTGGCAAGCGTTGTCCGGATTTATTGGGCGTAAAGCGAGCGCAGGCGGTTTTTTAAG
	TCTGATGTGAAAGCCTTCGGCTTAACCGAAGAAGTGCATTAGAAACTGGGAAACTTGAGTGCAGAAGAGGAGAGTGGAAC
	TCCATGTGTAGCGGTGAAATGCGTAGATATATGGAAGAACACCAGTGGCGAAGGCGGCTCTCTGGTCTGTAACTGACGCT
	GAGGCTCGAAAGTATGGGGAGCGAACAG
	>zOTU19
	TAGGGAATCTTCCACAATGGACGAAAGTCTGATGGAGCAACGCCGCGTGAGTGAAGAAGGTTTTCGGATCGTAAAACTCT
	GTTGTTGGAGAAGAACAGGGACTAGAGTAACTGTTAGTCCTATGACGGTATCCAACCAGAAAGCCACGGCTAACTACGTG
	CCAGCAGCCGCGGTAATACGTAGGTGGCAAGCGTTGTCCGGATTTATTGGGCGTAAAGCGAGCGCAGGCGGTTCTTTAAG
	TCTGATGTGAAAGCCTTCGGCTTAACCGAAGAAGTGCATTAGAAACTGGGAAACTTGAGTGCAGAAGAGGAGAGTGGAAC
	TCCATGTGTAGCGGTGAAATGCGTAGATATATGGAAGAACACCAGTGGCGAAGGCGGCTCTCTGGTCTGTAACTGACGCT
	GAGGCTCGAAAGTATGGGGAGCGAACAG
	>zOTU20
	TGGGGAATATTGCACAATGGGCGCAAGCCTGATGCAGCCATGCCGCGTGTGTGAAGAAGGCCTTCGGGTTGTAAAGCACT
	TTCAGCGAGGAGGAAGGTGGTGAGCTTAATACGCTCATCAATTGACGTTACTCGCAGAAGAAGCACCGGCTAACTCCGTG
	CCAGCAGCCGCGGTAATACGGAGGGTGCAAGCGTTAATCGGAATTACTGGGCGTAAAGCGCACGCAGGCGGTTTGTTAAG
	TCAGATGTGAAATCCCCGGGCTCAACCTGGGAACTGCATTTGAAACTGGCAAGCTAGAGTCTCGTAGAGGGGGGTAGAAT
	TCCAGGTGTAGCGGTGAAATGCGTAGAGATCTGGAGGAATACCGGTGGCGAAGGCGGCCCCCTGGACGAAGACTGACGCT
	CAGGTGCGAAAGCGTGGGGAGCAAACAG
	>zOTU21
	TGGGGAATTTTGGACAATGGGCGAAAGCCTGATCCAGCAATGCCGCGTGCAGGATGAAGGCCTTCGGGTTGTAAACTGCT
	TTTGTACGGAACGAAAAAGCTTCTCCTAATACGAGAGGCCCATGACGGTACCGTAAGAATAAGCACCGGCTAACTACGTG
	CCAGCAGCCGCGGTAATACGTAGGGTGCGAGCGTTAATCGGAATTACTGGGCGTAAAGCGTGCGCAGGCGGTTATGTAAG
	ACAGATGTGAAATCCCCGGGCTCAACCTGGGAACTGCATTTGTGACTGCATGGCTAGAGTACGGTAGAGGGGGATGGAAT
	TCCGCGTGTAGCAGTGAAATGCGTAGATATGCGGAGGAACACCGATGGCGAAGGCAATCCCCTGGACCTGTACTGACGCT
	CATGCACGAAAGCGTGGGGAGCAAACAG
	>zOTU22
	TGGGGAATATTGCACAATGGGCGCAAGCCTGATGCAGCCATGCCGCGTGTGTGAAGAAGGCCTTCGGGTTGTAAAGCACT
	TTCAGCGAGGAGGAAGGTGGTGAGCTTAATACGTTCATCAATTGACGTTACTCGCAGAAGAAGCACCGGCTAACTCCGTG
	CCAGCAGCCGCGGTAATACGGAGGGTGCAAGCGTTAATCGGAATTACTGGGCGTAAAGCGCACGCAGGCGGTTTGTTAAG
	TCAGATGTGAAATCCCCGGGCTCAACCTGGGAACTGCATTTGAAACTGGCAAGCTAGAGTCTCGTAGAGGGGGGTAGAAT
	TCCAGGTGTAGCGGTGAAATGCGTAGAGATCTGGAGGAATACCGGTGGCGAAGGCGGCCCCCTGGACGAAGACTGACGCT
	CAGGTGCGAAAGCGTGGGGAGCAAACAG
	>zOTU23
	TGGGGAATATTGGACAATGGGCGAAAGCCTGATCCAGCCATGCCGCGTGTGTGAAGAAGGTCTTCGGATTGTAAAGCACT
	TTAAGTTGAGAGGAAGGGCAGTTGCCTAATACGTAACTGTTTTGACGTTACCGACAGAATAAGCACCGGCTAACTCTGTG
	CCAGCAGCCGCGGTAATACAGAGGGTGCAAGCGTTAATCGGAATTACTGGGCGTAAAGCGCGCGTAGGTGGTTTGTTAAG
	TTGGATGTGAAATCCCCGGGCTCAACCTGGGAACTGCATTCAAAACTGACTGACTAGAGTATGGTAGAGGGTGGTGGAAT
	TTCCTGTGTAGCGGTGAAATGCGTAGATATAGGAAGGAACACCAGTGGCGAAGGCGACCACCTGGACTGATACTGACACT
	GAGGTGCGAAAGCGTGGGGAGCAAACAG
	>zOTU24
	TGGGGAATATTGGACAATGGGCGCAAGCCTGATCCAGCAATGCCGCGTGTGTGAAGAAGGTTTTCGGATTGTAAAGCACT
	TTCAGCGGGGACGATGATGACGGTACCCGCAGAAGAAGCCCCGGCTAACTTCGTGCCAGCAGCCGCGGTAATACGAAGGG
	GGCAAGCGTTGCTCGGAATGACTGGGCGTAAAGGGCGCGTAGGCGGTTGACACAGTCAGGTGTGAAATTCCCGGGCTTAA
	CCTGGGGTCTGCATTTGATACGTGGCGACTAGAGTGTGAGAGAGGGTTGTGGAATTCCCAGTGTAGAGGTGAAATTCGTA
	GATATTGGGAAGAACACCGGTGGCGAAGGCGGCAACCTGGCTCATGACTGACGCTGAGGCGCGAAAGCGTGGGGAGCAAA
	CA
	>zOTU25
	TGGGGAATATTGCACAATGGGCGCAAGCCTGATGCAGCCATGCCGCGTGTATGAAGAAGGCCTTCGGGTTGTAAAGTACT
	TTCAGCGAGGAGGAAGGCATTAAGGTTAATAACCTTGGTGATTGACGTTACTCGCAGAAGAAGCACCGGCTAACTCCGTG
	CCAGCAGCCGCGGTAATACGGAGGGTGCAAGCGTTAATCGGAATTACTGGGCGTAAAGCGCACGCAGGCGGTCTGTTAAG
	TCAGATGTGAAATCCCCGGGCTCAACCTGGGAACTGCATTTGAAACTGGCAGGCTTGAGTCTTGTAGAGGGGGGTAGAAT
	TCCAGGTGTAGCGGTGAAATGCGTAGAGATCTGGAGGAATACCGGTGGCGAAGGCGGCCCCCTGGACAAAGACTGACGCT
	CAGGTGCGAAAGCGTGGGGAGCAAACAG
	>zOTU26
	TGGGGAATATTGCACAATGGGCGCAAGCCTGATGCAGCCATGCCGCGTGTATGAAGAAGGCCTTCGGGTTGTAAAGTACT
	TTCAGCGAGGAGGAAGGCGTTAAGGTTAATAACCTTAGCGATTGACGTTACTCGCAGAAGAAGCACCGGCTAACTCCGTG
	CCAGCAGCCGCGGTAATACGGAGGGTGCAAGCGTTAATCGGAATTACTGGGCGTAAAGCGCACGCAGGCGGTCTGTTAAG
	TCAGATGTGAAATCCCCGGGCTCAACCTGGGAACTGCATTTGAAACTGGCAGGCTTGAGTCTTGTAGAGGGGGGTAGAAT
	TCCAGGTGTAGCGGTGAAATGCGTAGAGATCTGGAGGAATACCGGTGGCGAAGGCGGCCCCCTGGACAAAGACTGACGCT
	CAGGTGCGAAAGCGTGGGGAGCAAACAG
	>zOTU27
	TGGGGAATATTGCACAATGGGCGGAAGCCTGATGCAGCAACGCCGCGTGCGGGATGACGGCCTTCGGGTTGTAAACCGCT
	TTCGCCTGTGACGAAGCGTGAGTGACGGTAATGGGTAAAGAAGCACCGGCTAACTACGTGCCAGCAGCCGCGGTGATACG
	TAGGGTGCGAGCGTTGTCCGGATTTATTGGGCGTAAAGGGCTCGTAGGTGGTTGATCGCGTCGGAAGTGTAATCTTGGGG
	CTTAACCCTGAGCGTGCTTTCGATACGGGTTGACTTGAGGAAGGTAGGGGAGAATGGAATTCCTGGTGGAGCGGTGGAAT
	GCGCAGATATCAGGAGGAACACCAGTGGCGAAGGCGGTTCTCTGGGCCTTTCCTGACGCTGAGGAGCGAAAGCGTGGGGA
	GCGAACAG
	>zOTU28
	TGGGGAATATTGCACAATGGGCGAAAGCCTGATGCAGCGACGCCGCGTGGGGGATGACGGTCTTCGGATTGTAAACCCCT
	TTCAGTAGGGACGAAGCGCAAGTGACGGTACCTGCAGAAGAAGCACCGGCCAACTACGTGCCAGCAGCCGCGGTAATACG
	TAGGGTGCGAGCGTTGTCCGGAATTACTGGGCGTAAAGAGCTCGTAGGCGGTTTGTCGCGTCGTCCGTGAAAACTCGGAG
	CTTAACTCCGAGCTTGCGGGCGATACGGGCAGACTTGAGTACTACAGGGGAGACTGGAATTCCTGGTGTAGCGGTGAAAT
	GCGCAGATATCAGGAGGAACACCGGTGGCGAAGGCGGGTCTCTGGGTAGTAACTGACGCTGAGGAGCGAAAGCATGGGTA
	GCGAACAG
	>zOTU29
	TAGGGAATCTTCCACAATGGACGAAAGTCTGATGGAGCAATGCCGCGTGAGTGAAGAAGGGTTTCGGCTCGTAAAACTCT
	GTTGTTAAAGAAGAACACCTTTGAGAGTAACTGTTCAAGGGTTGACGGTATTTAACCAGAAAGCCACGGCTAACTACGTG
	CCAGCAGCCGCGGTAATACGTAGGTGGCAAGCGTTGTCCGGATTTATTGGGCGTAAAGCGAGCGCAGGCGGTTTTTTAAG
	TCTGATGTGAAAGCCTTCGGCTTAACCGGAGAAGTGCATCGGAAACTGGGAGACTTGAGTGCAGAAGAGGACAGTGGAAC
	TCCATGTGTAGCGGTGGAATGCGTAGATATATGGAAGAACACCAGTGGCGAAGGCGGCTGTCTAGTCTGTAACTGACGCT
	GAGGCGCGAAAGCGTGGGGAGCAAACA
	>zOTU30
	TGGGGAATATTGCACAATGGGCGCAAGCCTGATGCAGCCATGCCGCGTGTATGAAGAAGGCCTTCGGGTTGTAAAGTACT
	TTCAGCGAGGAGGAAGGTGTTGAGGTTAATAACCTCAGCAATTGACGTTACTCGCAGAAGAAGCACCGGCTAACTCCGTG
	CCAGCAGCCGCGGTAATACGGAGGGTGCAAGCGTTAATCGGAATTACTGGGCGTAAAGCGCACGCAGGCGGTCTGTTAAG
	TCAGATGTGAAATCCCCGGGCTCAACCTGGGAACTGCATTTGAAACTGGCAGGCTTGAGTCTTGTAGAGGGGGGTAGAAT
	TCCAGGTGTAGCGGTGAAATGCGTAGAGATCTGGAGGAATACCGGTGGCGAAGGCGGCCCCCTGGACAAAGACTGACGCT
	CAGGTGCGAAAGCGTGGGGAGCAAACAG
	>zOTU31
	TGGGGAATTTTGGACAATGGGCGAAAGCCTGATCCAGCAATGCCGCGTGAGTGAAGAAGGCCTTCGGGTTGTAAAGCTCT
	TTTGTCAGGGAAGAAACGGTGAGGGCTAATATCCCTTGCTAATGACGGTACCTGAAGAATAAGCACCGGCTAACTACGTG
	CCAGCAGCCGCGGTAATACGTAGGGTGCAAGCGTTAATCGGAATTACTGGGCGTAAAGCGTGCGCAGGCGGTTTTGTAAG
	TCTGATGTGAAATCCCCGGGCTCAACCTGGGAATTGCATTGGAGACTGCAAGGCTAGAATCTGGCAGAGGGGGGTAGAAT
	TCCACGTGTAGCAGTGAAATGCGTAGATATGTGGAGGAACACCGATGGCGAAGGCAGCCCCCTGGGTCAAGATTGACGCT
	CATGCACGAAAGCGTGGGGAGCAAACAG
	>zOTU32
	TAGGGAATCTTCCGCAATGGACGAAAGTCTGACGGAGCAACGCCGCGTGAACGATGAAGGCCTTCGGGTCGTAAAGTTCT
	GTTGTTAGGGAAGAACAAGTACCGTTCAAATAGGGCGGTACCTTGACGGTACCTAACCAGAAAGCCACGGCTAACTACGT
	GCCAGCAGCCGCGGTAATACGTAGGTGGCAAGCGTTGTCCGGAATTATTGGGCGTAAAGCGCGCGCAGGCGGTCTCTTAA
	GTCTGATGTGAAATCTCGCGGCTCAACCGCGAGCGGCCATTGGAAACTGGGAGGCTTGAGTGCAGAAGAGGAGAGTGGAA
	TTCCATGTGTAGCGGTGAAATGCGTAGATATATGGAGGAACACCAGTGGCGAAGGCGACTCTCTGGTCTGTAACTGACGC
	TGAGGCGCGAAAGCGTGGGGAGCAAACAG
	>zOTU33
	TGGGGAATATTGCACAATGGGCGCAAGCCTGATGCAGCGACGCCGCGTGGGGGATGACGGCCTTCGGGTTGTAAACTCCT
	TTCGCCAGGGACGAAGCGCAAGTGACGGTACCTGGATAAGAAGCACCGGCTAACTACGTGCCAGCAGCCGCGGTAATACG
	TAGGGTGCGAGCGTTGTCCGGAATTACTGGGCGTAAAGAGCTCGTAGGTGGTTTGTCGCGTCGTTTGTGTAAGTCCACGG
	CTTAACTGTGGGATGGCAGGCGATACGGGCATAACTTGAGTGCTGTAGGGGAGACTGGAATTCCTGGTGTAGCGGTGAAA
	TGCGCAGATATCAGGAGGAACACCGATGGCGAAGGCAGGTCTCTGGGCAGTAACTGACGCTGAGGAGCGAAAGCATGGGT
	AGCGAACAG
	>zOTU34
	TGGGGAATATTGGACAATGGGCGCAAGCCTGATCCAGCCATGCCGCGTGAGTGATGAAGGCCCTAGGGTTGTAAAGCTCT
	TTCACCGGTGAAGATAATGACGGTAACCGGAGAAGAAGCCCCGGCTAACTTCGTGCCAGCAGCCGCGGTAATACGAAGGG
	GGCTAGCGTTGTTCGGATTTACTGGGCGTAAAGCGCACGTAGGCGGACTTTTAAGTCAGGGGTGAAATCCCAGAGCTCAA
	CTCTGGAACTGCCTTTGATACTGGAAGTCTTGAGTATGGTAGAGGTGAGTGGAATTCCGAGTGTAGAGGTGAAATTCGTA
	GATATTCGGAGGAACACCAGTGGCGAAGGCGGCTCACTGGACCATTACTGACGCTGAGGTGCGAAAGCGTGGGGAGCAAA
	CAG
	>zOTU35
	TGGGGAATATTGCACAATGGGCGCAAGCCTGATGCAGCCATGCCGCGTGTATGAAGAAGGCCTTCGGGTTGTAAAGTACT
	TTCAGCGGGGAGGAAGGGAGTAAAGTTAATACCTTTGCTCATTGACGTTACCCGCAGAAGAAGCACCGGCTAACTCCGTG
	CCAGCAGCCGCGGTAATACGGAGGGTGCAAGCGTTAATCGGAATTACTGGGCGTAAAGCGCACGCAGGCGGTTTGTTAAG
	TCAGATGTGAAATCCCCGGGCTCAACCTGGGAACTGCATCTGATACTGGCAAGCTTGAGTCTCGTAGAGGGGGGTAGAAT
	TCCAGGTGTAGCGGTGAAATGCGTAGAGATCTGGAGGAATACCGGTGGCGAAGGCGGCCCCCTGGACGAAGACTGACGCT
	CAGGTGCGAAAGCGTGGGGAGCAAACA
	>zOTU36
	TAGGGAATCTTCCGCAATGGACGAAAGTCTGACGGAGCAACGCCGCGTGAACGATGAAGGCCTTCGGGTCGTAAAGTTCT
	GTTGTTAGGGAAGAACAAGTACCGTTCAAATAGGGCGGTACCTTGACGGTACCTAACCAGAAAGCCACGGCTAACTACGT
	GCCAGCAGCCGCGGTAATACGTAGGTGGCAAGCGTTGTCCGGAATTATTGGGCGTAAAGCGCGCGCAGGCGGTCTCTTAA
	GTCTGATGTGAAATCTCGCGGCTCAACCGCGAGCGGTCATTGGAAACTGGGAGACTTGAGTGCAGAAGAGGAGAGTGGAA
	TTCCATGTGTAGCGGTGAAATGCGTAGATATATGGAGGAACACCAGTGGCGAAGGCGACTCTCTGGTCTGTAACTGACGC
	TGAGGCGCGAAAGCGTGGGGAGCAAACAG
	>zOTU37
	TGGGGAATATTGCACAATGGGCGCAAGCCTGATGCAGCGACGCCGCGTGGGGGATGACGGCCTTCGGGTTGTAAACTCCT
	TTCGCCAGGGACGAAGCGTAAGTGACGGTACCTGGATAAGAAGCACCGGCTAACTACGTGCCAGCAGCCGCGGTAATACG
	TAGGGTGCGAGCGTTGTCCGGAATTACTGGGCGTAAAGAGCTCGTAGGTGGTTTGTCGCGTCGTTTGTGTAAGTCCACGG
	CTTAACTGTGGGACTGCAGGCGATACGGGCATAACTTGAGTGCTGTAGGGGAGACTGGAATTCCTGGTGTAGCGGTGAAA
	TGCGCAGATATCAGGAGGAACACCGATGGCGAAGGCAGGTCTCTGGGCAGTAACTGACGCTGAGGAGCGAAAGCATGGGT
	AGCGAACAG
	>zOTU38
	TGGGGAATATTGGACAATGGGCGCAAGCCTGATCCAGCCATGCCGCGTGAGTGATGAAGGCCCTAGGGTTGTAAAGCTCT
	TTCAACGGTGAAGATAATGACGGTAACCGTAGAAGAAGCCCCGGCTAACTTCGTGCCAGCAGCCGCGGTAATACGAAGGG
	GGCTAGCGTTGTTCGGATTTACTGGGCGTAAAGCGCACGTAGGCGGATTGTTAAGTTAGGGGTGAAATCCCAGGGCTCAA
	CCCTGGAACTGCCTTTAATACTGGCAATCTCGAGTCCGGAAGAGGTGAGTGGAATTCCGAGTGTAGAGGTGAAATTCGTA
	GATATTCGGAGGAACACCAGTGGCGAAGGCGGCTCACTGGTCCGGTACTGACGCTGAGGTGCGAAAGCGTGGGGAGCAAA
	CAG
	>zOTU39
	TGGGGAATATTGGACAATGGGCGCAAGCCTGATCCAGCCATACCGCGTGGGTGAAGAAGGCCTTCGGGTTGTAAAGCCCT
	TTTGTTGGGAAAGAAATCCAGCCGGCTAATACCTGGTTGGGATGACGGTACCCAAAGAATAAGCACCGGCTAACTTCGTG
	CCAGCAGCCGCGGTAATACGAAGGGTGCAAGCGTTACTCGGAATTACTGGGCGTAAAGCGTGCGTAGGTGGTTATTTAAG
	TCCGTTGTGAAAGCCCTGGGCTCAACCTGGGAACTGCAGTGGATACTGGATGACTAGAATGTGGTAGAGGGTAGCGGAAT
	TCCTGGTGTAGCAGTGAAATGCGTAGAGATCAGGAGGAACATCCATGGCGAAGGCAGCTACCTGGACCAACATTGACACT
	GAGGCACGAAAGCGTGGGGAGCAAACA
	>zOTU40
	TGGGGAATATTGCACAATGGGCGCAAGCCTGATGCAGCGACGCCGCGTGGGGGATGACGGCCTTCGGGTTGTAAACTCCT
	TTCGCCAGGGACGAAGCGTAAGTGACGGTACCTGGATAAGAAGCACCGGCTAACTACGTGCCAGCAGCCGCGGTAATACG
	TAGGGTGCGAGCGTTGTCCGGAATTACTGGGCGTAAAGAGCTCGTAGGTGGTTTGTCGCGTCGTTTGTGTAAGTCCACGG
	CTTAACTGTGGGATGGCAGGCGATACGGGCATAACTTGAGTGCTGTAGGGGAGACTGGAATTCCTGGTGTAGCGGTGAAA
	TGCGCAGATATCAGGAGGAACACCGATGGCGAAGGCAGGTCTCTGGGCAGTAACTGACGCTGAGGAGCGAAAGCATGGGT
	AGCGAACAG
	>zOTU41
	TGGGGAATATTGGACAATGGGGGCAACCCTGATCCAGCCATGCCGCGTGTGTGAAGAAGGCCTTTTGGTTGTAAAGCACT
	TTAAGCAGGGAGGAGAGGCTAATGGTTAATACCCATTAGATTAGACGTTACCTGCAGAATAAGCACCGGCTAACTCTGTG
	CCAGCAGCCGCGGTAATACAGAGGGTGCGAGCGTTAATCGGAATTACTGGGCGTAAAGCGAGTGTAGGTGGCTCATTAAG
	TCACATGTGAAATCCCCGGGCTTAACCTGGGAACTGCATGTGATACTGGTGGTGCTAGAATATGTGAGAGGGAAGTAGAA
	TTCCAGGTGTAGCGGTGAAATGCGTAGAGATCTGGAGGAATACCGATGGCGAAGGCAGCTTCCTGGCATAATATTGACAC
	TGAGATTCGAAAGCGTGGGTAGCAAACAG
	>zOTU42
	TGGGGAATATTGGACAATGGGGGCAACCCTGATCCAGCAATGCCGCGTGTGTGAAGAAGGTTTTCGGATTGTAAAGCACT
	TTCGGCGGGGACGATGATGACGGTACCCGCAGAAGAAGCCCCGGCTAACTTCGTGCCAGCAGCCGCGGTAATACGAAGGG
	GGCTAGCGTTGCTCGGAATGACTGGGCGTAAAGGGCGCGTAGGCGGTTGACACAGTCAGGTGTGAAATTCCCGGGCTTAA
	CCTGGGGTCTGCATTTGATACGTGGCGACTAGAGTGTGAGAGAGGGTTGTGGAATTCCCAGTGTAGAGGTGAAATTCGTA
	GATATTGGGAAGAACACCGGTGGCGAAGGCGGCAACCTGGCTCATGACTGACGCTGAGGCGCGAAAGCGTGGGGAGCAAA
	CA
	>zOTU43
	TGGGGAATATTGGACAATGGGCGAAAGCCTGATCCAGCAATGCCGCGTGAGTGATGAAGGCCTTAGGGTTGTAAAGCTCT
	TTTACCCGGGATGATAATGACAGTACCGGGAGAATAAGCTCCGGCTAACTCCGTGCCAGCAGCCGCGGTAATACGGAGGG
	AGCTAGCGTTGTTCGGAATTACTGGGCGTAAAGCGCGCGTAGGCGGCTTATCAAGTCAGGGGTGAAATCCCGGGGCTCAA
	CCCCGGAACTGCCCTTGAAACTGGTTGGCTAGAATCCTGGAGAGGCGAGTGGAATTCCGAGTGTAGAGGTGAAATTCGTA
	GATATTCGGAAGAACACCAGTGGCGAAGGCGACTCGCTGGACAGGTATTGACGCTGAGGTGCGAAAGCGTGGGGAGCAAA
	CAG
	>zOTU44
	TGGGGAATATTGCACAATGGGCGCAAGCCTGATGCAGCGACGCCGCGTGAGGGATGACGGCCTTCGGGTTGTAAACCTCT
	TTCAGTAGGGAAGAAGCGAAAGTGACGGTACCTGCAGAAGAAGCACCGGCTAACTACGTGCCAGCAGCCGCGGTAATACG
	TAGGGTGCGAGCGTTATCCGGAATTATTGGGCGTAAAGAGCTCGTAGGCGGTTTGTCGCGTCTGTCGTGAAAGTCCGGGG
	CTTAACCCCGGATCTGCGGTGGGTACGGGCAGACTAGAGTGCAGTAGGGGAGACTGGAATTCCTGGTGTAGCGGTGGAAT
	GCGCAGATATCAGGAGGAACACCGATGGCGAAGGCAGGTCTCTGGGCTGTAACTGACGCTGAGGAGCGAAAGCATGGGGA
	GCGAACAG
	>zOTU45
	TAGGGAATCTTCCACAATGGACGAAAGTCTGATGGAGCAATGCCGCGTGTGTGAAGAAGGTTTTCGGATTGTAAAGCACT
	TTCGGCGGGGACGATGATGACGGTACCCGCAGAAGAAGCCCCGGCTAACTTCGTGCCAGCAGCCGCGGTAATACGAAGGG
	GGCTAGCGTTGCTCGGAATGACTGGGCGTAAAGGGCGTGTAGGCGGTTTGTACAGTTAGATGTGAAATCCCCGGGCTTAA
	CCTGGGAGCTGCATTTAAGACGTACAGACTAGAGTGTGAGAGAGGGTTGTGGAATTCCCAGTGTAGAGGTGAAATTCGTA
	GATATTGGGAAGAACACCGGTGGCGAAGGCGGCAACCTGGCTCATGACTGACGCTGAGGCGCGAAAGCGTGGGGAGCAAA
	CAG
	>zOTU46
	TAGGGAATCTTCCACAATGGACGAAAGTCTGATGGAGCAATGCCGCGTGAGTGAAGAAGGTTTTCGGATTGTAAAGCACT
	TTCGGCGGGGACGATGATGACGGTACCCGCAGAAGAAGCCCCGGCTAACTTCGTGCCAGCAGCCGCGGTAATACGAAGGG
	GGCTAGCGTTGCTCGGAATGACTGGGCGTAAAGGGCGTGTAGGCGGTTTGTACAGTTAGATGTGAAATCCCCGGGCTTAA
	CCTGGGAGCTGCATTTAAGACGTACAGACTAGAGTGTGAGAGAGGGTTGTGGAATTCCCAGTGTAGAGGTGAAATTCGTA
	GATATTGGGAAGAACACCGGTGGCGAAGGCGGCAACCTGGCTCATGACTGACGCTGAGGCGCGAAAGCGTGGGGAGCAAA
	CA
	>zOTU47
	TAGGGAATCTTCCACAATGGACGAAAGTCTGATGGAGCAACGCCGCGTGAGTGATGAAGGCTTTAGGGTCGTAAAGCTCT
	GTTGTTGGAGAAGAACGTGTGTGAGAGTAACTGCTCATGCAGTGACGGTATCCAACCAGAAAGCCACGGCTAACTACGTG
	CCAGCAGCCGCGGTAATACGTAGGTGGCAAGCGTTGTCCGGATTTATTGGGCGTAAAGCGAGCGCAGGCGGTTTTTTAAG
	TCTGATGTGAAAGCCTTCGGCTTAACCGGAGAAGTGCATCGGAAACTGGGAGACTTGAGTGCAGAAGAGGACAGTGGAAC
	TCCATGTGTAGCGGTGGAATGCGTAGATATATGGAAGAACACCAGTGGCGAAGGCGGCTGTCTAGTCTGTAACTGACGCT
	GAGGCTCGAAAGCATGGGTAGCGAACA
	>zOTU48
	TAGGGAATCTTCCACAATGGACGAAAGTCTGATGGAGCAATGCCGCGTGAGTGAAGAAGGGTTTCGGATTGTAAAGCACT
	TTCGGCGGGGACGATGATGACGGTACCCGCAGAAGAAGCCCCGGCTAACTTCGTGCCAGCAGCCGCGGTAATACGAAGGG
	GGCTAGCGTTGCTCGGAATGACTGGGCGTAAAGGGCGTGTAGGCGGTTTGTACAGTTAGATGTGAAATCCCCGGGCTTAA
	CCTGGGAGCTGCATTTAAGACGTACAGACTAGAGTGTGAGAGAGGGTTGTGGAATTCCCAGTGTAGAGGTGAAATTCGTA
	GATATTGGGAAGAACACCGGTGGCGAAGGCGGCAACCTGGCTCATGACTGACGCTGAGGCGCGAAAGCGTGGGGAGCAAA
	CA
	>zOTU49
	TGGGGAATATTGGACAATGGGCGCAAGCCTGATCCAGCCATGCCGCGTGAGTGATGAAGGCCCTAGGGTTGTAAAGCTCT
	TTCAACGGTGAAGATAATGACGGTAGCCGTAGAAGAAGCCCCGGCTAACTTCGTGCCAGCAGCCGCGGTAATACGAAGGG
	GGCTAGCGTTGTTCGGAATTACTGGGCGTAAAGCGCGCGTAGGCGGACATTTAAGTCAGGGGTGAAATCCCGGGGCTCAA
	CCTCGGAACTGCCTTTGATACTGGGTGTCTGGAGTCCGGAAGAGGTGAGTGGAATTGCGAGTGTAGAGGTGAAATTCGTA
	GATATTCGCAGGAACACCAGTGGCGAAGGCGGCTCACTGGTCCGGTACTGACGCTGAGGTGCGAAAGCGTGGGGAGCAAA
	CA
	>zOTU50
	TAGGGAATCTTCGGCAATGGACGGAAGTCTGACCGAGCAACGCCGCGTGAGTGAAGAAGGTTTTCGGATCGTAAAGCTCT
	GTTGTAAGAGAAGAACGAGTGTGAGAGTGGAAAGTTCACACTGTGACGGTATCTTACCAGAAAGGGACGGCTAACTACGT
	GCCAGCAGCCGCGGTAATACGTAGGTCCCGAGCGTTGTCCGGATTTATTGGGCGTAAAGCGAGCGCAGGCGGTTAGATAA
	GTCTGAAGTTAAAGGCTGTGGCTTAACCATAGTACGCTTTGGAAACTGTTTAACTTGAGTGCAAGAGGGGAGAGTGGAAT
	TCCATGTGTAGCGGTGAAATGCGTAGATATATGGAGGAACACCGGTGGCGAAAGCGGCTCTCTGGCTTGTAACTGACGCT
	GAGGCTCGAAAGCGTGGGGAGCAAACA
	>zOTU51
	TGGGGAATTTTGGACAATGGGCGAAAGCCTGATCCAGCAATGCCGCGTGTGTGAAGAAGGCCTTCGGGTTGTAAAGCACT
	TTTGTCCGGAAAGAAATGGCTCTGGTTAATACCTGGGGTCGATGACGGTACCGGAAGAATAAGGACCGGCTAACTACGTG
	CCAGCAGCCGCGGTAATACGTAGGGTCCAAGCGTTAATCGGAATTACTGGGCGTAAAGCGTGCGCAGGCGGTTGTGCAAG
	ACCGATGTGAAATCCCCGAGCTTAACTTGGGAATTGCATTGGTGACTGCACGGCTAGAGTGTGTCAGAGGGGGGTAGAAT
	TCCACGTGTAGCAGTGAAATGCGTAGAGATGTGGAGGAATACCGATGGCGAAGGCAGCCCCCTGGGATAACACTGACGCT
	CATGCACGAAAGCGTGGGGAGCAAACAG
	>zOTU52
	TAGGGAATCTTCCGCAATGGGCGAAAGCCTGACGGAGCAACGCCGCGTGAGTGATGAAGGTCTTCGGATCGTAAAACTCT
	GTTATTAGGGAAGAACAAATGTGTAAGTAACTATGCACGTCTTGACGGTACCTAATCAGAAAGCCACGGCTAACTACGTG
	CCAGCAGCCGCGGTAATACGTAGGTGGCAAGCGTTATCCGGAATTATTGGGCGTAAAGCGCGCGTAGGCGGTTTTTTAAG
	TCTGATGTGAAAGCCCACGGCTCAACCGTGGAGGGTCATTGGAAACTGGAAAACTTGAGTGCAGAAGAGGAAAGTGGAAT
	TCCATGTGTAGCGGTGAAATGCGCAGAGATATGGAGGAACACCAGTGGCGAAGGCGACTTTCTGGTCTGTAACTGACGCT
	GATGTGCGAAAGCGTGGGGATCAAACA
	>zOTU53
	TGGGGAATATTGCACAATGGGCGCAAGCCTGATGCAGCAACGCCGCGTGCGGGATGACGGCCTTCGGGTTGTAAACCGCT
	TTCAGCAGGGACGAAGCTTTTTGTGACGGTACCTGCAGAAGAAGCACCGGCTAACTACGTGCCAGCAGCCGCGGTGATAC
	GTAGGGTGCGAGCGTTGTCCGGATTTATTGGGCGTAAAGGGCTCGTAGGCGGTTGATCGCGTCGGAAGTGGAAACTTGAT
	GCTTAACGTTGAGCGTGCTTTCGATACGGGTTGACTTGAGGAAGGTAGGGGAGAATGGAATTCCTGGTGGAGCGGTGGAA
	TGCGCAGATATCAGGAGGAACACCAGTGGCGAAGGCGGTTCTCTGGACCTTTCCTGACGCTGAGGAGCGAAAGCGTGGGG
	AGCGAACA
	>zOTU54
	TGGGGAATCTTGGACAATGGGGGCAACCCTGATCCAGCCATGCCGCGTGTGTGAAGAAGGCCTTAGGGTTGTAAAGCACT
	TTCAGCAGGGAGGAAGGCTTCGAGTTAATAGCTTGGAGTACTTGACGTTACCTGCAGAAGAAGCACCGGCTAATTTCGTG
	CCAGCAGCCGCGGTAATACGAAAGGTGCGAGCGTTAATCGGAATTACTGGGCGTAAAGCGCGCGTAGGTGGTGTGTTAAG
	TCGGATGTGAAAGCCCTGGGCTCAACCTGGGAATTGCATCCGATACTGGCACGCTAGAGTGCAGTAGAGGGAGGTGGAAT
	TTCCGGTGTAGCGGTGAAATGCGTAGAGATCGGAAGGAACACCAGTGGCGAAGGCGGCCTCCTGGACTGACACTGACACT
	GAGGTGCGAAAGCGTGGGGAGCAAACAG
	>zOTU55
	TGGGGAATATTGGACAATGGGCGCAAGCCTGATCCAGCCATGCCGCGTGAGTGATGAAGGCCCTAGGGTTGTAAAGCTCT
	TTTGTGCGGGAAGATAATGACGGTACCGCAAGAATAAGCCCCGGCTAACTTCGTGCCAGCAGCCGCGGTAATACGAAGGG
	GGCTAGCGTTGCTCGGAATCACTGGGCGTAAAGGGTGCGTAGGCGGGTTTCTAAGTCAGAGGTGAAATCCTGGAGCTCAA
	CTCCAGAACTGCCTTTGATACTGGAAGTCTTGAGTATGGGAGAGGTGAGTGGAACTGCGAGTGTAGAGGTGAAATTCGTA
	GATATTCGCAAGAACACCAGTGGCGAAGGCGGCTCACTGGCCCATTACTGACGCTGAGGCACGAAAGCGTGGGGAGCAAA
	CA
	>zOTU56
	TGGGGAATATTGGACAATGGGGGCAACCCTGATCCAGCAATGCCGCGTGTGTGAAGAAGGTTTTCGGATTGTAAAGCACT
	TTCGGCGGGGACGATGATGACGGTACCCGCAGAAGAAGCCCCGGCTAACTTCGTGCCAGCAGCCGCGGTAATACGAAGGG
	GGCAAGCGTTGCTCGGAATGACTGGGCGTAAAGGGCGCGTAGGCGGTTGACACAGTCAGGTGTGAAATTCCCGGGCTTAA
	CCTGGGGTCTGCATTTGATACGTGGCGACTAGAGTGTGAGAGAGGGTTGTGGAATTCCCAGTGTAGAGGTGAAATTCGTA
	GATATTGGGAAGAACACCGGTGGCGAAGGCGGCAACCTGGCTCATGACTGACGCTGAGGCGCGAAAGCGTGGGGAGCAAA
	CA
	>zOTU57
	TGGGGAATATTGGACAATGGGGGCAACCCTGATCCAGCAATGCCGCGTGTGTGAAGAAGGTTTTCGGATTGTAAAGCACT
	TTCAGCGGGGACGATGATGACGGTACCCGCAGAAGAAGCCCCGGCTAACTTCGTGCCAGCAGCCGCGGTAATACGAAGGG
	GGCAAGCGTTGCTCGGAATGACTGGGCGTAAAGGGCGCGTAGGCGGTTGACACAGTCAGGTGTGAAATTCCCGGGCTTAA
	CCTGGGGTCTGCATTTGATACGTGGCGACTAGAGTGTGAGAGAGGGTTGTGGAATTCCCAGTGTAGAGGTGAAATTCGTA
	GATATTGGGAAGAACACCGGTGGCGAAGGCGGCAACCTGGCTCATGACTGACGCTGAGGCGCGAAAGCGTGGGGAGCAAA
	CA
	>zOTU58
	TAGGGAATCTTCCGCAATGGACGAAAGTCTGACGGAGCAACGCCGCGTGAACGATGAAGGCCTTCGGGTCGTAAAGTTCT
	GTTGTTAGGGAAGAACAAGTACCGTTCAAATAGGTCGGTACCTTGACGGTACCTAACCAGAAAGCCACGGCTAACTACGT
	GCCAGCAGCCGCGGTAATACGTAGGTGGCAAGCGTTGTCCGGAATTATTGGGCGTAAAGCGCGCGCAGGCGGTCTCTTAA
	GTCTGATGTGAAAGCCCACGGCTCAACCGTGGAGGGCCATTGGAAACTGGGAGACTTGAGTGCAGAAGAGGAGAGTGGAA
	TTCCATGTGTAGCGGTGAAATGCGTAGATATATGGAGGAACACCAGTGGCGAAGGCGACTCTCTGGTCTGTAACTGACGC
	TGAGGCGCGAAAGCGTGGGGAGCAAACAG
	>zOTU59
	TAGGGAATCTTCCGCAATGGGCGAAAGCCTGACGGAGCAACGCCGCGTGAGTGATGAAGGTCTTCGGATCGTAAAACTCT
	GTTATTAGGGAAGAACAAACGTGTAAGTAACTGTGCACGTCTTGACGGTACCTAATCAGAAAGCCACGGCTAACTACGTG
	CCAGCAGCCGCGGTAATACGTAGGTGGCAAGCGTTATCCGGAATTATTGGGCGTAAAGCGCGCGTAGGCGGTTTTTTAAG
	TCTGATGTGAAAGCCCACGGCTCAACCGTGGAGGGTCATTGGAAACTGGAAAACTTGAGTGCAGAAGAGGAAAGTGGAAT
	TCCATGTGTAGCGGTGAAATGCGCAGAGATATGGAGGAACACCAGTGGCGAAGGCGACTTTCTGGTCTGTAACTGACGCT
	GATGTGCGAAAGCGTGGGGATCAAACA
	>zOTU60
	TGGGGAATATTGGACAATGGGGGCAACCCTGATCCAGCCATGCCGCGTGTGTGAAGAAGGCTTTCGGGTTGTAAAGCACT
	TTCAGTGGGGAAGAAGGCCTGCGGGTTAATAGCCGGCAGGGACGACATCACCCACAGAAGAAGCACCGGCTAACTCCGTG
	CCAGCAGCCGCGGTAATACGGAGGGTGCGAGCGTTAATCGGAATTACTGGGCGTAAAGCGCGCGTAGGCGGCGTGATAAG
	CCGGTTGTGAAAGCCCCGGGCTCAACCTGGGAACGGCATCCGGAACTGTCAGGCTAGAGTGCAGGAGAGGAAGGTAGAAT
	TCCCGGTGTAGCGGTGAAATGCGTAGAGATCGGGAGGAATACCAGTGGCGAAGGCGGCCTTCTGGACTGACACTGACGCT
	GAGGTGCGAAAGCGTGGGTAGCAAACAG
	>zOTU61
	TGGGGAATATTGGACAATGGGGGCAACCCTGATCCAGCCATGCCGCGTGAGTGATGAAGGCCTTAGGGTTGTAAAGCTCT
	TTCACCCACGACGATGATGACGGTAGTGGGAGAAGAAGCCCCGGCTAACTCCGTGCCAGCAGCCGCGGTAATACGGAGGG
	GGCAAGCGTTGTTCGGAATTACTGGGCGTAAAGGGCGCGTAGGCGGTATGTCGCGTCAGGTGTGAAAGCCCCGGGCTCAA
	CCTGGGATGTGCACTTGATACGGGCATGCTTGAGTTCGAGAGAGGTGAGTGGAATTCCCAGTGTAGAGGTGAAATTCGTA
	GATATTGGGAAGAACACCAGCGGCGAAGGCGGCTCACTGGCTCGAAACTGACGCTGAGGCGCGAAAGCGTGGGGAGCAAA
	CAG
	>zOTU62
	TGGGGAATATTGGACAATGGGGGAAACCCTGATCCAGCAATGCCGCGTGTGTGAAGAAGGTTTTCGGATTGTAAAGCACT
	TTCGGCGGGGACGATGATGACGGTACCCGCAGAAGAAGCCCCGGCTAACTTCGTGCCAGCAGCCGCGGTAATACGAAGGG
	GGCTAGCGTTGCTCGGAATGACTGGGCGTAAAGGGCGTGTAGGCGGTTTGTACAGTTAGATGTGAAATCCCCGGGCTTAA
	CCTGGGAGCTGCATTTGATACGTCCAGACTAGAGTGTGAGAGAGGGTTGTGGAATTCTCAGTGTAGAGGTGAAATTCGTA
	GATATTGGGAAGAACACCGGTGGCGAAGGCGGCAACCTGGCTCATTACTGACGCTGAGGCGCGAAAGCGTGGGGAGCAAA
	CA
	>zOTU63
	TAGGGAATCATCCGCAATGGACGAAAGTCTGACGGTGCAACGCCGCGTGAGTGATGAAGGATTTCGGTTCGTAAAGCTCT
	GTTGTTAGGGAAGAACAAGTGCCGTTCGAATAGGTCGGCACCTTGACGGTACCTAACCAGAAAGCCACGGCTAACTACGT
	GCCAGCAGCCGCGGTAATACGTAGGTGGCAAGCGTTGTCCGGAATTATTGGGCGTAAAGCGCGCGCAGGCGGTCTTTTAA
	GTCTGATGTGAAAGCCCCCGGCTCAACCGGGGAGGGTCATTGGAAACTGGGAGACTTGAGTACAGAAGAGGAGAGTGGAA
	TTCCACGTGTAGCGGTGAAATGCGTAGATATGTGGAGGAACACCAGTGGCGAAGGCGACTCTCTGGTCTGTAACTGACGC
	TGAGGCGCGAAAGCGTGGGGAGCAAACAG
	>zOTU64
	TGGGGAATATTGCACAATGGGCGAAAGCCTGATGCAGCGACGCCGCGTGAGGGATGACGGCCTTCGGGTTGTAAACCTCT
	TTCAGTAGGGAAGAAGCGAAAGTGACGGTACCTGCAGAAGAAGCACCGGCTAACTACGTGCCAGCAGCCGCGGTAATACG
	TAGGGTGCGAGCGTTATCCGGAATTATTGGGCGTAAAGAGCTCGTAGGCGGTTTGTCGCGTCTGTCGTGAAAGTCCGGGG
	CTTAACCCCGGATCTGCGGTGGGTACGGGCAGACTAGAGTGCAGTAGGGGAGACTGGAATTCCTGGTGTAGCGGTGGAAT
	GCGCAGATATCAGGAGGAACACCGATGGCGAAGGCAGGTCTCTGGGCTGTAACTGACGCTGAGGAGCGAAAGCATGGGGA
	GCGAACAG
	>zOTU65
	TGGGGAATATTGGACAATGGGCGCAAGCCTGATCCAGCCATGCCGCGTGAGTGATGAAGGCCCTAGGGTTGTAAAGCTCT
	TTTGTGCGGGAAGATAATGACGGTACCGCAAGAATAAGCCCCGGCTAACTTCGTGCCAGCAGCCGCGGTAATACGAAGGG
	GGCTAGCGTTGCTCGGAATCACTGGGCGTAAAGGGTGCGTAGGCGGGTCTTTAAGTCAGGGGTGAAATCCTGGAGCTCAA
	CTCCAGAACTGCCTTTGATACTGAAGATCTTGAGTTCGGGAGAGGTGAGTGGAACTGCGAGTGTAGAGGTGAAATTCGTA
	GATATTCGCAAGAACACCAGTGGCGAAGGCGGCTCACTGGCCCGATACTGACGCTGAGGCACGAAAGCGTGGGGAGCAAA
	CA
	>zOTU66
	TGAGGAATATTGGACAATGGGTGGAAGCCTGATCCAGCCATCCCGCGTGAAGGATTAAGGTCCTATGGATTGTAAACTTC
	TTTTATACAGGGATAAACCTACTTACGTGTAAGTAGCTGAAGGTACTGTATGAATAAGCACCGGCTAACTCCGTGCCAGC
	AGCCGCGGTAATACGGAGGGTGCAAGCGTTATCCGGATTTATTGGGTTTAAAGGGTCCGTAGGCGGGCTCGTAAGTCAGT
	GGTGAAAGCCTGCAGCTTAACTGTAGAACTGCCGTTGATACTGCGAGTCTTGAGTATGGTTGAGGTAGCTGGAATGAGTA
	GTGTAGCGGTGAAATGCATAGATATTACTCAGAACACCGATTGCGAAGGCAGGTTACCAAGCCAAAACTGACGCTGATGG
	ACGAAAGCGTGGGGAGCGAACAG
	>zOTU67
	TGGGGAATCTTGGACAATGGGGGCAACCCTGATCCAGCGACGCCGCGTGGGTGATGAAGGCCTTCGGGTCGTAAAGCCCT
	TTTGCCGGGGACGATGATGACGGTACCCGGAGAAGAAGCACCGGCTAACTCTGTGCCAGCAGCCGCGGTAAGACAGAGGG
	TGCTAGCGTTGTTCGGAATTACTGGGCGTAAAGGGCGCGTAGGCGGCCCGTTTAGTCGGGTGTGAAATCCCAAGGCTCAA
	CCTTGGAATGGCATTCGATACTGGCGGGCTGGAGACCGGAAGAGGTGGGTGGAATACCCAGTGTAGAGGTGAAATTCGTA
	GATATTGGGTGGAACACCGGTGGCGAAGGCGGCTCACTGGTCCGGTTCTGACGCTGAGGCGCGAAAGCGTGGGGAGCAAA
	CAG
	>zOTU68
	TGGGGAATTTTGGACAATGGGCGAAAGCCTGATCCAGCAATGCCGCGTGAGTGAAGAAGGCCTTCGGGTTGTAAAGCTCT
	TTTGTCAGGGAAGAAACGGTGAGGGCTAATATCTCTTGCTAATGACGGTACCTGAAGAATAAGCACCGGCTAACTACGTG
	CCAGCAGCCGCGGTAATACGTAGGGTGCAAGCGTTAATCGGAATTACTGGGCGTAAAGCGTGCGCAGGCGGTTTTGTAAG
	TCTGATGTGAAATCCCCGGGCTCAACCTGGGAATTGCATTGGAGACTGCAAGGCTAGAATCTGGCAGAGGGGGGTAGAAT
	TCCACGTGTAGCAGTGAAATGCGTAGATATGTGGAGGAACACCGATGGCGAAGGCAGCCCCCTGGGTCAAGATTGACGCT
	CATGCACGAAAGCGTGGGGAGCAAACAG
	>zOTU69
	TAGGGAATCTTCCGCAATGGGCGCAAGCCTGACGGAGCGATGCCGCGTGAGCGAGGAAGGTCTTCGGATTGTAAAGCTCT
	GTTGTCAGGGAAGAACACGTACCGTTCGAAGAGGGCGGTACCTTGACGGTACCTGACGAGAAAGCCCCGGCTAACTACGT
	GCCAGCAGCCGCGGTAATACGTAGGGGGCGAGCGTTGTCCGGAATCACTGGGCGTAAAGCGCGCGCAGGCGGCTTCTTAA
	GTCTGGTGTGAAAGCCCACGGCTCAACCGTGGAGATGCACTGGAAACTGGGGAGCTTGAGTGCAGGAGAGGGAAGCGGAA
	TTCCACGTGTAGCGGTGAAATGCGTAGAGATGTGGAGGAACACCAGTGGCGAAGGCGGCTTCCTGGCCTGTAACTGACGC
	TGAGGCGCGAAAGCGTGGGGAGCGAACA
	>zOTU70
	TAGGGAATCTTCCACAATGGACGAAAGTCTGATGGAGCAACGCCGCGTGAGTGAAGAAGGTTTTCGGATCGTAAAACTCT
	GTTGTTGGAGAAGAACAGGGACTAGAGTAACTGTTAGTCCTATGACGGTATCCAACCAGAAAGCCACGGCTAACTACGTG
	CCAGCAGCCGCGGTAATACGTAGGTGGCAAGCGTTGTCCGGATTTATTGGGCGTAAAGCGAGCGCAGGCGGTTTTTTAAG
	TCTGATGTGAAAGCCTTCGGCTTAACCGAAGAAGTGCATTAGAAACTGGGAAACTTGAGTGCAGAAGAGGAGAGTGGAAC
	TCCATGTGTAGCGGTGAAATGCGTAGATATATGGAAGAACACCAGTGGCGAAGGCGGCTCTCTGGTCTGTAACTGACGCT
	GAGGCGCGAAAGCGTGGGGAGCAAACAG
	>zOTU71
	TAGGGAATCTTCCACAATGGACGAAAGTCTGATGGAGCAATGCCGCGTGAGTGAAGAAGGGTTTCGGCTCGTAAAACTCT
	GTTGTTAAAGAAGAACACCTTTGAGAGTAACTGTTCAAGGGTTGACGGTATTTAACCAGAAAGCCACGGCTAACTACGTG
	CCAGCAGCCGCGGTAATACGTAGGTGGCAAGCGTTGTCCGGATTTATTGGGCGTAAAGCGAGCGCAGGCGGTTTTTTAAG
	TCTAATGTGAAAGCCTTCGGCTTAACCGAAGAAGTGCATTGGAAACTGGGAAACTTGAGTGCAGAAGAGGACAGTGGAAC
	TCCATGTGTAGCGGTGAAATGCGTAGATATATGGAAGAACACCAGTGGCGAAGGCGGCTGTCTAGTCTGTAACTGACGCT
	GAGGCTCGAAAGCATGGGTAGCGAACA
	>zOTU72
	TGGGGAATATTGGACAATGGGGGCAACCCTGATCCAGCCATGCCGCGTGAGTGATGAAGGCCTTAGGGTTGTAAAGCTCT
	TTCACCCACAACGATGATGACGGTAGTGGGAGAAGAAGCCCCGGCTAACTCCGTGCCAGCAGCCGCGGTAATACGGAGGG
	GGCAAGCGTTGTTCGGAATTACTGGGCGTAAAGGGCGCGTAGGCGGTATGTCGCGTCAGGTGTGAAAGCCCCGGGCTCAA
	CCTGGGATGTGCACTTGATACGGGCATGCTTGAGTTCGAGAGAGGTGAGTGGAATTCCCAGTGTAGAGGTGAAATTCGTA
	GATATTGGGAAGAACACCAGCGGCGAAGGCGGCTCACTGGCTCGAAACTGACGCTGAGGCGCGAAAGCGTGGGGAGCAAA
	CA
	>zOTU73
	TAGGGAATCTTCCACAATGGACGAAAGTCTGATGGAGCAACGCCGCGTGAGTGATGAAGGCTTTAGGGTCGTAAAACTCT
	GTTGTTGGAGAAGAACGTGTGTGAGAGTAACTGCTCATGCAGTGACGGTATCCAACCAGAAAGCCACGGCTAACTACGTG
	CCAGCAGCCGCGGTAATACGTAGGTGGCAAGCGTTATCCGGATTTATTGGGCGTAAAGCGAGCGCAGGCGGTTTTTTAAG
	TCTAATGTGAAAGCCTTCGGCTTAACCGAAGAAGTGCATTGGAAACTGGGAAACTTGAGTGCAGAAGAGGACAGTGGAAC
	TCCATGTGTAGCGGTGAAATGCGTAGATATATGGAAGAACACCAGTGGCGAAGGCGGCTGTCTGGTCTGTAACTGACGCT
	GAGGCGCGAAAGCGTGGGGAGCAAACA
	>zOTU74
	TGGGGAATATTGCACAATGGGCGCAAGCCTGATGCAGCCATGCCGCGTGTATGAAGAAGGCCTTCGGGTTGTAAAGTACT
	TTCAGCGAGGAGGAAGGCATTAAGGTTAATAACCTTGGTGATTGACGTTACTCGCAGAAGAAGCACCGGCTAACTCCGTG
	CCAGCAGCCGCGGTAATACGGAGGGTGCAAGCGTTAATCGGAATTACTGGGCGTAAAGCGCACGCAGGCGGTTTGTTAAG
	TCAGATGTGAAATCCCCGGGCTCAACCTGGGAACTGCATTTGAAACTGGCAAGCTAGAGTCTCGTAGAGGGGGGTAGAAT
	TCCAGGTGTAGCGGTGAAATGCGTAGAGATCTGGAGGAATACCGGTGGCGAAGGCGGCCCCCTGGACGAAGACTGACGCT
	CAGGTGCGAAAGCGTGGGGAGCAAACAG
	>zOTU75
	TGGGGAATATTGCACAATGGGCGCAAGCCTGATGCAGCCATGCCGCGTGTATGAAGAAGGCCTTCGGGTTGTAAAGTACT
	TTCAGCGAGGAGGAAGGCGGTGAGGTTAATAACCTCATCGATTGACGTTACTCGCAGAAGAAGCACCGGCTAACTCCGTG
	CCAGCAGCCGCGGTAATACGGAGGGTGCAAGCGTTAATCGGAATTACTGGGCGTAAAGCGCACGCAGGCGGTCTGTCAAG
	TCGGATGTGAAATCCCCGGGCTCAACCTGGGAACTGCATTCGAAACTGGCAGGCTAGAGTCTTGTAGAGGGGGGTAGAAT
	TCCAGGTGTAGCGGTGAAATGCGTAGAGATCTGGAGGAATACCGGTGGCGAAGGCGGCCCCCTGGACAAAGACTGACGCT
	CAGGTGCGAAAGCGTGGGGAGCAAACA
	>zOTU76
	TGGGGAATATTGCACAATGGGCGCAAGCCTGATGCAGCCATGCCGCGTGTATGAAGAAGGCCTTCGGGTTGTAAAGTACT
	TTCAGCGAGGAGGAAGGCGTTAAGGTTAATAACCTTAGCGATTGACGTTACTCGCAGAAGAAGCACCGGCTAACTCCGTG
	CCAGCAGCCGCGGTAATACGGAGGGTGCAAGCGTTAATCGGAATTACTGGGCGTAAAGCGCACGCAGGCGGTTTGTTAAG
	TCAGATGTGAAATCCCCGGGCTCAACCTGGGAACTGCATTTGAAACTGGCAAGCTAGAGTCTCGTAGAGGGGGGTAGAAT
	TCCAGGTGTAGCGGTGAAATGCGTAGAGATCTGGAGGAATACCGGTGGCGAAGGCGGCCCCCTGGACGAAGACTGACGCT
	CAGGTGCGAAAGCGTGGGGAGCAAACAG
	>zOTU77
	TGGGGAATTTTGGACAATGGGGGAAACCCTGATCCAGCCATCCCGCGTGTGCGATGAAGGCCTTCGGGTTGTAAAGCACT
	TTTGGCAGGAAAGAAACGTCGTGGGTTAATACCCCGCGAAACTGACGGTACCTGCAGAATAAGCACCGGCTAACTACGTG
	CCAGCAGCCGCGGTAATACGTAGGGTGCAAGCGTTAATCGGAATTACTGGGCGTAAAGCGTGCGCAGGCGGTTCGGAAAG
	AAAGATGTGAAATCCCAGAGCTTAACTTTGGAACTGCATTTTTAACTACCGGGCTAGAGTGTGTCAGAGGGAGGTGGAAT
	TCCGCGTGTAGCAGTGAAATGCGTAGATATGCGGAGGAACACCGATGGCGAAGGCAGCCTCCTGGGATAACACTGACGCT
	CATGCACGAAAGCGTGGGGAGCAAACA
	>zOTU78
	TGGGGAATATTGGACAATGGGGGCAACCCTGATCCAGCCATGCCGCGTGTGTGAAGAAGGCCTTTTGGTTGTAAAGCACT
	TTAAGCAGGGAGGAGAGGCTAATGGTTAATACCCATTAGATTAGACGTTACCTGCAGAATAAGCACCGGCTAACTCTGTG
	CCAGCAGCCGCGGTAATACAGAGGGTGCGAGCGTTAATCGGAATTACTGGGCGTAAAGCGAGTGTAGGTGGCTTATTAAG
	TCACATGTGAAATCCCCGGGCTTAACCTGGGAACTGCATGTGATACTGGTGGTGCTAGAATATGTGAGAGGGAAGTAGAA
	TTCCAGGTGTAGCGGTGAAATGCGTAGAGATCTGGAGGAATACCGATGGCGAAGGCAGCTTCCTGGCATAATATTGACAC
	TGAGATTCGAAAGCGTGGGTAGCAAACAG
	>zOTU79
	TGGGGAATATTGGACAATGGGCGCAAGCCTGATCCAGCAATGCCGCGTGGGTGAAGAAGGTCTTCGGATCGTAAAGCCCT
	TTCGGCGGGGACGATGATGACGGTACCCGCAGAAGAAGCCCCGGCTAACTTCGTGCCAGCAGCCGCGGTAATACGAAGGG
	GGCTAGCGTTACTCGGAATTACTGGGCGTAAAGGGCGCGTAGGCGGCGCTGCAAGTTAGGCGTGAAAGCCCTGGGCTCAA
	CCTGGGGACTGCGCTTAAGACTGTGGTGCTTGAGGATGGAAGAGGCTCGTGGAATTCCCAGTGTAGAGGTGAAATTCGTA
	GATATTGGGAAGAACACCGGTGGCGAAGGCGGCGAGCTGGTCCATTACTGACGCTGAGGCGCGATAGCGTGGGGAGCAAA
	CAG
	>zOTU80
	TGGGGAATATTGCACAATGGGCGCAAGCCTGATGCAGCCATGCCGCGTGTGTGAAGAAGGCCTTCGGGTTGTAAAGCACT
	TTCAGCGAGGAGGAAGGTGGTGAACTTAATACGTTCATCAATTGACGTTACTCGCAGAAGAAGCACCGGCTAACTCCGTG
	CCAGCAGCCGCGGTAATACGGAGGGTGCAAGCGTTAATCGGAATTACTGGGCGTAAAGCGCACGCAGGCGGTCTGTTAAG
	TCAGATGTGAAATCCCCGGGCTCAACCTGGGAACTGCATTTGAAACTGGCAGGCTTGAGTCTTGTAGAGGGGGGTAGAAT
	TCCAGGTGTAGCGGTGAAATGCGTAGAGATCTGGAGGAATACCGGTGGCGAAGGCGGCCCCCTGGACAAAGACTGACGCT
	CAGGTGCGAAAGCGTGGGGAGCAAACAG
	>zOTU81
	TGGGGAATATTGGACAATGGGCGCAAGCCTGATCCAGCCATGCCGCGTGAGTGATGAAGGCCTTAGGGTTGTAAAGCTCT
	TTCACCGATGAAGATAATGACGGTAGTCGGAGAAGAAGCCCCGGCTAACTTCGTGCCAGCAGCCGCGGTAATACGAAGGG
	GGCTAGCGTTGTTCGGAATTACTGGGCGTAAAGCGCACGTAGGCGGATATTTAAGTCAGGGGTGAAATCCCGCAGCTCAA
	CTGCGGAACTGCCTTTGATACTGGGTATCTTGAGTATGGAAGAGGTAAGTGGAATTCCGAGTGTAGAGGTGAAATTCGTA
	GATATTCGGAGGAACACCAGTGGCGAAGGCGGCTTACTGGTCCATTACTGACGCTGAGGTGCGAAAGCGTGGGGAGCAAA
	CAG
	>zOTU82
	TAGGGAATCTTCCACAATGGACGAAAGTCTGATGGAGCAACGCCGCGTGAGTGATGAAGGCTTTAGGGTCGTAAAGCTCT
	GTTGTTGGAGAAGAACGTGTGTGAGAGTAACTGCTCATGCAGTGACGGTATCCAACCAGAAAGCCACGGCTAACTACGTG
	CCAGCAGCCGCGGTAATACGTAGGTGGCAAGCGTTATCCGGATTTATTGGGCGTAAAGCGAGCGCAGGCGGTTTTTTAAG
	TCTGATGTGAAAGCCTTCGGCTTAACCGGAGAAGTGCATCGGAAACTGGGAGACTTGAGTGCAGAAGAGGACAGTGGAAC
	TCCATGTGTAGCGGTGGAATGCGTAGATATATGGAAGAACACCAGTGGCGAAGGCGGCTGTCTAGTCTGTAACTGACGCT
	GAGGCTCGAAAGCATGGGTAGCGAACA
	>zOTU83
	TGGGGAATATTGGACAATGGGCGAAAGCCTGATCCAGCCATGCCGCGTGTGTGAAGAAGGTCTTCGGATTGTAAAGCACT
	TTAAGTTGGGAGGAAGGGCATTAACCTAATACGTTAGTGTTTTGACGTTACCGACAGAATAAGCACCGGCTAACTCTGTG
	CCAGCAGCCGCGGTAATACAGAGGGTGCAAGCGTTAATCGGAATTACTGGGCGTAAAGCGCGCGTAGGTGGTTTGTTAAG
	TTGGATGTGAAATCCCCGGGCTCAACCTGGGAACTGCATTCAAAACTGACTGACTAGAGTATGGTAGAGGGTGGTGGAAT
	TTCCTGTGTAGCGGTGAAATGCGTAGATATAGGAAGGAACACCAGTGGCGAAGGCGACCACCTGGACTAATACTGACACT
	GAGGTGCGAAAGCGTGGGGAGCAAACAG
	>zOTU84
	TGGGGAATTTTGGACAATGGGGGCAACCCTGATCCAGCAATGCCGCGTGTGTGAAGAAGGCCTTCGGGTTGTAAAGCACT
	TTTGTCCGGAAAGAAATCGCACTTACTAATATTAGGTGTGGATGACGGTACCGGAAGAATAAGGACCGGCTAACTACGTG
	CCAGCAGCCGCGGTAATACGTAGGGTCCAAGCGTTAATCGGAATTACTGGGCGTAAAGCGTGCGCAGGCGGTTGTGCAAG
	ACCGATGTGAAATCCCCGGGCTTAACCTGGGAATTGCATTGGTGACTGCACGGCTAGAGTGTGTCAGAGGGGGGTAGAAT
	TCCACGTGTAGCAGTGAAATGCGTAGAGATGTGGAGGAATACCGATGGCGAAGGCAGCCCCCTGGGATAACACTGACGCT
	CATGCACGAAAGCGTGGGGAGCAAACAG
	>zOTU85
	TGGGGAATATTGGACAATGGGCGAAAGCCTGATCCAGCAATGCCGCGTGAGTGATGAAGGCCTTAGGGTTGTAAAGCTCT
	TTTACCCGGGATGATAATGACAGTACCGGGAGAATAAGCTCCGGCTAACTCCGTGCCAGCAGCCGCGGTAATACGGAGGG
	AGCTAGCGTTATTCGGAATTACTGGGCGTAAAGCGCACGTAGGCGGCTTTGTAAGTTAGAGGTGAAAGCCTGGAGCTCAA
	CTCCAGAATTGCCTTTAAGACTGCATCGCTTGAATCCAGGAGAGGTGAGTGGAATTCCGAGTGTAGAGGTGAAATTCGTA
	GATATTCGGAAGAACACCAGTGGCGAAGGCGGCTCACTGGACTGGTATTGACGCTGAGGTGCGAAAGCGTGGGGAGCAAA
	CAG
	>zOTU86
	TGGGGAATATTGCACAATGGGCGCAAGCCTGATGCAGCCATGCCGCGTGTATGAAGAAGGCCTTCGGGTTGTAAAGTACT
	TTCAGCGAGGAGGAAGGCGTTGTGGTTAATAACCGCAGCGATTGACGTTACTCGCAGAAGAAGCACCGGCTAACTCCGTG
	CCAGCAGCCGCGGTAATACGGAGGGTGCAAGCGTTAATCGGAATTACTGGGCGTAAAGCGCACGCAGGCGGTCTGTCAAG
	TCGGATGTGAAATCCCCGGGCTCAACCTGGGAACTGCATCCGAAACTGGCAGGCTAGAGTCTTGTAGAGGGGGGTAGAAT
	TCCAGGTGTAGCGGTGAAATGCGTAGAGATCTGGAGGAATACCGGTGGCGAAGGCGGCCCCCTGGACAAAGACTGACGCT
	CAGGTGCGAAAGCGTGGGGAGCAAACAG
	>zOTU87
	TGGGGAATCTTAGACAATGGGGGCAACCCTGATCTAGCCATGCCGCGTGAGTGATGAAGGCCTTAGGGTTGTAAAGCTCT
	TTCAGCTGGGAAGATAATGACGGTACCAGCAGAAGAAGCCCCGGCTAACTCCGTGCCAGCAGCCGCGGTAATACGGAGGG
	GGCTAGCGTTGTTCGGAATTACTGGGCGTAAAGCGCACGTAGGCGGACCAGAAAGTTGGGGGTGAAATCCCGGGGCTCAA
	CCTCGGAACTGCCTTCAAAACTATTGGTCTGGAGTTCGAGAGAGGTGAGTGGAATTCCGAGTGTAGAGGTGAAATTCGTA
	GATATTCGGAGGAACACCAGTGGCGAAGGCGGCTCACTGGCTCGATACTGACGCTGAGGTGCGAAAGCGTGGGGAGCAAA
	CAG
	>zOTU88
	TGGGGAATATTGCACAATGGGCGCAAGCCTGATGCAGCGACGCCGCGTGGGGGATGACGGCCTTCGGGTTGTAAACTCCT
	TTCGCTAGGGACGAAGCTTTTTGTGACGGTACCTAGATAAGAAGCACCGGCTAACTACGTGCCAGCAGCCGCGGTAATAC
	GTAGGGTGCGAGCGTTGTCCGGAATTACTGGGCGTAAAGGGCTCGTAGGTGGTTTGTCGCGTCGTCTGTGAAATTCCGGG
	GCTTAACTCCGGGCGTGCAGGCGATACGGGCATAACTTGAGTACTGTAGGGGTAACTGGAATTCCTGGTGTAGCGGTGAA
	ATGCGCAGATATCAGGAGGAACACCGATGGCGAAGGCAGGTTACTGGGCAGTTACTGACGCTGAGGAGCGAAAGCATGGG
	TAGCGAACAG
	>zOTU89
	TGGGGAATTTTGGACAATGGGGGCAACCCTGATCCAGCAATGCCGCGTGAGTGAAGAAGGCCTTCGGGTTGTAAAGCTCT
	TTTGTCAGGGAAGAAACGGTAGTAGCTAATATCTATTACTAATGACGGTACCTGAAGAATAAGCACCGGCTAACTACGTG
	CCAGCAGCCGCGGTAATACGTAGGGTGCAAGCGTTAATCGGAATTACTGGGCGTAAAGCGTGCGCAGGCGGTTGTGTAAG
	TCAGATGTGAAATCCCCGGGCTCAACCTGGGAATTGCATTTGAGACTGCACGGCTAGAGTGTGTCAGAGGGGGGTAGAAT
	TCCACGTGTAGCAGTGAAATGCGTAGATATGTGGAGGAATACCGATGGCGAAGGCAGCCCCCTGGGATAACACTGACGCT
	CATGCACGAAAGCGTGGGGAGCAAACAG
	>zOTU90
	TGAGGAATATTGGACAATGGGTGCAAGCCTGATCCAGCCATCCCGCGTGAAGGATTAAGGTCCTATGGATTGTAAACTTC
	TTTTATACAGGGATAAACCTACTTACGTGTAAGTAGCTGAAGGTACTGTATGAATAAGCACCGGCTAACTCCGTGCCAGC
	AGCCGCGGTAATACGGAGGGTGCAAGCGTTATCCGGATTTATTGGGTTTAAAGGGTCCGTAGGCGGGCTCGTAAGTCAGT
	GGTGAAAGCCTGCAGCTTAACTGTAGAACTGCCGTTGATACTGCGAGTCTTGAGTAAATTTGAAGTGGCTGGAATAAGTA
	GTGTAGCGGTGAAATGCATAGATATTACTTAGAACACCAATTGCGAAGGCAGGTCACTAAGATTTAACTGACGCTGATGG
	ACGAAAGCGTGGGGAGCGAACAG
	>zOTU91
	TGGGGAATATTGCACAATGGGCGGAAGCCTGATGCAGCAACGCCGCGTGAGGGATGACGGCCTTCGGGTTGTAAACCTCT
	TTTAGCAGGGAAGAAGCGTGAGTGACGGTACCTGCAGAAAAAGCGCCGGCTAACTACGTGCCAGCAGCCGCGGTAATACG
	TAGGGCGCAAGCGTTATCCGGAATTATTGGGCGTAAAGAGCTCGTAGGCGGTTTGTCGCGTCTGCTGTGAAATCCCGAGG
	CTCAACTTCGGGTCTGCAGTGGGTACGGGCAGACTAGAGTGCGGTAGGGGAGATTGGAATTCCTGGTGTAGCGGTGGAAT
	GCGCAGATATCAGGAGGAACACCGATGGCGAAGGCAGATCTCTGGGCCGTAACTGACGCTGAGGAGCGAAAGGGTGGGGA
	GCAAACAG
	>zOTU92
	TGGGGAATATTGCACAATGGGCGCAAGCCTGATGCAGCCATGCCGCGTGTGTGAAGAAGGCCTTCGGGTTGTAAAGCACT
	TTCAGCGAGGAGGAAGGTGGTGAGCTTAATACGCTCATCAATTGACGTTACTCGCAGAAGAAGCACCGGCTAACTCCGTG
	CCAGCAGCCGCGGTAATACGGAGGGTGCAAGCGTTAATCGGAATTACTGGGCGTAAAGCGCGCGTAGGTGGTTTGTTAAG
	TTGGATGTGAAATCCCCGGGCTCAACCTGGGAACTGCATTCAAAACTGACTGACTAGAGTATGGTAGAGGGTGGTGGAAT
	TTCCTGTGTAGCGGTGAAATGCGTAGATATAGGAAGGAACACCAGTGGCGAAGGCGACCACCTGGACTGATACTGACACT
	GAGGTGCGAAAGCGTGGGGAGCAAACAG
	>zOTU93
	TGGGGAATATTGCACAATGGGCGCAAGCCTGATGCAGCCATGCCGCGTGTATGAAGAAGGCCTTCGGGTTGTAAAGTACT
	TTCAGCGAGGAGGAAGGTGTTGAGGTTAATAACCTCAGCAATTGACGTTACTCGCAGAAGAAGCACCGGCTAACTCCGTG
	CCAGCAGCCGCGGTAATACGGAGGGTGCAAGCGTTAATCGGAATTACTGGGCGTAAAGCGCACGCAGGCGGTTTGTTAAG
	TCAGATGTGAAATCCCCGGGCTCAACCTGGGAACTGCATTTGAAACTGGCAAGCTAGAGTCTCGTAGAGGGGGGTAGAAT
	TCCAGGTGTAGCGGTGAAATGCGTAGAGATCTGGAGGAATACCGGTGGCGAAGGCGGCCCCCTGGACGAAGACTGACGCT
	CAGGTGCGAAAGCGTGGGGAGCAAACAG
	>zOTU94
	TGGGGAATATTGGACAATGGGCGCAAGCCTGATCCAGCCATGCCGCGTGAGTGATGAAGGCCCTAGGGTTGTAAAGCTCT
	TTCAACGGTGAAGATAATGACGGTAGCCGTAGAAGAAGCCCCGGCTAACTTCGTGCCAGCAGCCGCGGTAATACGAAGGG
	GGCTAGCGTTGCTCGGAATGACTGGGCGTAAAGGGCGTGTAGGCGGTTTGTACAGTTAGATGTGAAATCCCCGGGCTTAA
	CCTGGGAGCTGCATTTAAGACGTACAGACTAGAGTGTGAGAGAGGGTTGTGGAATTCCCAGTGTAGAGGTGAAATTCGTA
	GATATTGGGAAGAACACCGGTGGCGAAGGCGGCAACCTGGCTCATGACTGACGCTGAGGCGCGAAAGCGTGGGGAGCAAA
	CA
	>zOTU95
	TAGGGAATCTTCGGCAATGGACGAAAGTCTGACCGAGCAACGCCGCGTGAGTGAAGAAGGTTTTCGGATCGTAAAACTCT
	GTTGGTAGAGAAGAACGTTGGTGAGAGTGGAAAGCTCATCAAGTGACGGTAACTACCCAGAAAGGGACGGCTAACTACGT
	GCCAGCAGCCGCGGTAATACGTAGGTCCCGAGCGTTGTCCGGATTTATTGGGCGTAAAGCGAGCGCAGGTGGTTTATTAA
	GTCTGGTGTAAAAGGCAGTGGCTCAACCATTGTATGCATTGGAAACTGGTAGACTTGAGTGCAGGAGAGGAGAGTGGAAT
	TCCATGTGTAGCGGTGAAATGCGTAGATATATGGAGGAACACCGGTGGCGAAAGCGGCTCTCTGGCCTGTAACTGACACT
	GAGGCTCGAAAGCGTGGGGAGCAAACA
	>zOTU96
	TGGGGAATATTGCACAATGGGCGCAAGCCTGATGCAGCCATGCCGCGTGTGTGAAGAAGGCCTTCGGGTTGTAAAGCACT
	TTCAGCGAGGAGGAAGGTGGTGAGCTTAATACGCTCATCAATTGACGTTACTCGCAGAAGAAGCACCGGCTAACTCCGTG
	CCAGCAGCCGCGGTAATACGGAGGGTGCAAGCGTTAATCGGAATTACTGGGCGTAAAGCGCACGCAGGCGGTCTGTTAAG
	TCAGATGTGAAATCCCCGGGCTCAACCTGGGAACTGCATTTGAAACTGGCAGGCTTGAGTCTTGTAGAGGGGGGTAGAAT
	TCCAGGTGTAGCGGTGAAATGCGTAGAGATCTGGAGGAATACCGGTGGCGAAGGCGGCCCCCTGGACAAAGACTGACGCT
	CAGGTGCGAAAGCGTGGGGAGCAAACAG
	>zOTU97
	TGGGGAATATTGGACAATGGGGGCAACCCTGATCCAGCAATGCCGCGTGAGTGAAGAAGGGTTTCGGCTCGTAAAACTCT
	GTTGTTAGAGAAGAACGACCGTGAGAGCAACTGCTCACGGTGTGACGGTATCTAACCAGAAAGTCACGGCTAACTACGTG
	CCAGCAGCCGCGGTAATACGTAGGTGGCAAACGTTGTCCGGATTTATTGGGCGTAAAGCGAGCGCAGGCGGTTTTCTAAG
	TCTGATGTGAAAGCCTTCGGCTTAACCGGAGAAGTGCATCGGAAACTGGATAACTTGAGTGCAGAAAAGGACAGTGGAAC
	TTCATGTGTAGCGGTGAAATGCGTAGATATATGAAGGAACACCAGTGGCGAAGGCGGCTGTCTGGTCTGCATCTGACGCT
	GAGGCTCGAAAGCATGGGTAGCAAACAG
	>zOTU98
	CAAGGAATTTTCCGCAATGGGCGAAAGCCTGACGGAGCAACGCCGCGTGTGGGATGACGCTTTTCGGAGTGTAAACCACT
	GTTCATGGGGACGAAGCACTGACGGTACCCATGGAGGAAGGCCCGGCTAACTACGTGCCAGCAGCCGCGGTAATACGTAG
	GGGTCGAGCGTTGTCCGGAGTTACTGGGCGTAAAGCGCATGCAGGCGGCTCATTACGCATGGCGTGAAAGCCCCCGGCTT
	AACCGGGGAGGGTCGTCGTGAACGGGTGAGCTTGAGGGTATCAGGGGCTGGTGGAATTCCCGGTGTAGTGGTGAAATGCG
	TAGAGATCGGGAGGAACACCTGTGGCGAAGGCGGCCAGCTGGGATACACCTGACGCTGAGATGCGAAGGCGTGGGGAGCG
	AACGG
	>zOTU99
	TGGGGAATATTGCACAATGGGCGCAAGCCTGATGCAGCCATGCCGCGTGTGTGAAGAAGGCCTTCGGGTTGTAAAGCACT
	TTCAGCGAGGAGGAAGGTGGTGAGCTTAATACGTTCATCAATTGACGTTACTCGCAGAAGAAGCACCGGCTAACTCCGTG
	CCAGCAGCCGCGGTAATACGGAGGGTGCAAGCGTTAATCGGAATTACTGGGCGTAAAGCGCGCGTAGGTGGTTTGTTAAG
	TTGGATGTGAAATCCCCGGGCTCAACCTGGGAACTGCATTCAAAACTGACTGACTAGAGTATGGTAGAGGGTGGTGGAAT
	TTCCTGTGTAGCGGTGAAATGCGTAGATATAGGAAGGAACACCAGTGGCGAAGGCGACCACCTGGACTGATACTGACACT
	GAGGTGCGAAAGCGTGGGGAGCAAACAG
	>zOTU100
	TGGGGAATATTGGACAATGGGCGAAAGCCTGATCCAGCCATGCCGCGTGTGTGAAGAAGGTCTTCGGATTGTAAAGCACT
	TTAAGTTGGGAGGAAGGGCAGTTGCCTAATACGTAACTGTTTTGACGTTACCGACAGAATAAGCACCGGCTAACTCTGTG
	CCAGCAGCCGCGGTAATACAGAGGGTGCAAGCGTTAATCGGAATTACTGGGCGTAAAGCGCACGCAGGCGGTCTGTTAAG
	TCAGATGTGAAATCCCCGGGCTCAACCTGGGAACTGCATTTGAAACTGGCAGGCTTGAGTCTTGTAGAGGGGGGTAGAAT
	TCCAGGTGTAGCGGTGAAATGCGTAGAGATCTGGAGGAATACCGGTGGCGAAGGCGGCCCCCTGGACAAAGACTGACGCT
	CAGGTGCGAAAGCGTGGGGAGCAAACAG
	>zOTU101
	TGGGGAATATTGGACAATGGGGGCAACCCTGATCCAGCAATGCCGCGTGTGTGAAGAAGGTTTTCGGATTGTAAAGCACT
	TTCGGCGGGGACGATGATGACGGTACCCGCAGAAGAAGCCCCGGCTAACTTCGTGCCAGCAGCCGCGGTAATACGAAGGG
	GGCTAGCGTTGCTCGGAATGACTGGGCGTAAAGGGCGCGTAGGCGGTTGTTACAGTCAGATGTGAAATTCCAGGGCTTAA
	CCTTGGGGCTGCATTTGATACGTAGCGACTAGAGTTCGAGAGAGGGTTGTGGAATTCCCAGTGTAGAGGTGAAATTCGTA
	GATATTGGGAAGAACACCGGTGGCGAAGGCGGCAACCTGGCTCGATACTGACGCTGAGGCGCGAAAGCGTGGGGAGCAAA
	CA
	>zOTU102
	TGGGGAATATTGCACAATGGGCGCAAGCCTGATGCAGCCATGCCGCGTGTGTGAAGAAGGCCTTCGGGTTGTAAAGCACT
	TTCAGCGAGGAGGAAGGTGGTGAGCTTAATACGTTCATCAATTGACGTTACTCGCAGAAGAAGCACCGGCTAACTCCGTG
	CCAGCAGCCGCGGTAATACGGAGGGTGCAAGCGTTAATCGGAATTACTGGGCGTAAAGCGCACGCAGGCGGTCTGTTAAG
	TCAGATGTGAAATCCCCGGGCTCAACCTGGGAACTGCATTTGAAACTGGCAGGCTTGAGTCTTGTAGAGGGGGGTAGAAT
	TCCAGGTGTAGCGGTGAAATGCGTAGAGATCTGGAGGAATACCGGTGGCGAAGGCGGCCCCCTGGACAAAGACTGACGCT
	CAGGTGCGAAAGCGTGGGGAGCAAACAG
	>zOTU103
	TGGGGAATATTGGACAATGGGGGCAACCCTGATCCAGCAATGCCGCGTGTGTGAAGAAGGTTTTCGGATTGTAAAGCACT
	TTCGGCGGGGACGATGATGACGGTACCCGCAGAAGAAGCCCCGGCTAACTTCGTGCCAGCAGCCGCGGTAATACGAAGGG
	GGCTAGCGTTGCTCGGAATGACTGGGCGTAAAGGGCGTGTAGGCGGTTTGTACAGTTAGATGTGAAATCCCCGGGCTTAA
	CCTGGGAGCTGCATTTAAGACGTACAGACTAGAGTGTGAGAGAGGGTTGTGGAATTCCCAGTGTAGAGGTGAAATTCGTA
	GATATTGGGAAGAACACCAGCGGCGAAGGCGGCTCACTGGCTCGAAACTGACGCTGAGGCGCGAAAGCGTGGGGAGCAAA
	CA
	>zOTU104
	TGGGGAATATTGCACAATGGGCGAAAGCCTGATGCAGCGACGCCGCGTGAGGGATGACGGCCTTCGGGTTGTAAACCTCT
	TTCAGCAGGGAAGAAGCGAAAGTGACGGTACCTGCAGAAGAAGCACCGGCTAACTACGTGCCAGCAGCCGCGGTAATACG
	TAGGGTGCGAGCGTTGTCCGGAATTATTGGGCGTAAAGAGCTTGTAGGCGGTTTGTCGCGTCTGCTGTGAAAATCCGGGG
	CTCAACCCCGGACTTGCAGTGGGTACGGGCAGACTAGAGTATGGTAGGGGAGACTGGAATTCCTGGTGTAGCGGTGAAAT
	GCGCAGATATCAGGAGGAACACCGATGGCGAAGGCAGGTCTCTGGGCCATTACTGACGCTGAGAAGCGAAAGCATGGGGA
	GCGAACAG
	>zOTU105
	TGGGGAATATTGGACAATGGGCGAAAGCCTGATCCAGCCATGCCGCGTGTGTGAAGAAGGTCTTCGGATTGTAAAGCACT
	TTAAGTTGGGAGGAAGGGCATTAACCTAATACGTTAGTGTTTTGACGTTACCGACAGAATAAGCACCGGCTAACTCTGTG
	CCAGCAGCCGCGGTAATACAGAGGGTGCAAGCGTTAATCGGAATTACTGGGCGTAAAGCGCGCGTAGGTGGTTTGTTAAG
	TTGAATGTGAAATCCCCGGGCTCAACCTGGGAACTGCATCCAAAACTGGCAAGCTAGAGTATGGTAGAGGGTAGTGGAAT
	TTCCTGTGTAGCGGTGAAATGCGTAGATATAGGAAGGAACACCAGTGGCGAAGGCGACTACCTGGACTGATACTGACACT
	GAGGTGCGAAAGCGTGGGGAGCAAACAG
	>zOTU106
	TGGGGAATATTGCACAATGGGCGAAAGCCTGATGCAGCGACGCCGCGTGAGGGATGACGGCCTTCGGGTTGTAAACCTCT
	TTCAGCAGGGAAGAAGCTTTTGTGACGGTACCTGCAGAAGAAGCACCGGCTAACTACGTGCCAGCAGCCGCGGTAATACG
	TAGGGTGCGAGCGTTGTCCGGAATTATTGGGCGTAAAGAGCTTGTAGGCGGTTTGTCGCGTCTGCTGTGAAAATTCAGGG
	CTTAACCCTGGACGTGCAGTGGGTACGGGCAGACTAGAGTGTGGTAGGGGAGACTGGAATTCCTGGTGTAGCGGTGGAAT
	GCGCAGATATCAGGAGGAACACCGATGGCGAAGGCAGGTCTCTGGGCCATTACTGACGCTGAGAAGCGAAAGCATGGGGA
	GCGAACAG
	>zOTU107
	TGGGGAATATTGGACAATGGGCGCAAGCCTGATCCAGCCATGCCGCGTGTGTGAAGAAGGCCCTCGGGTTGTAAAGCACT
	TTCAGTGGGGAAGAAAGCCTGGTGGTTAATACCCGTCAGGAAGGACATCACCCACAGAAGAAGCACCGGCTAACTCCGTG
	CCAGCAGCCGCGGTAATACGGAGGGTGCGAGCGTTAATCGGAATTACTGGGCGTAAAGCGCGCGTAGGTGGCTTGATAAG
	CCGGTTGTGAAAGCCCCGGGCTCAACCTGGGAACGGCATCCGGAACTGTCAGGCTAGAGTGCAGGAGAGGAAGGTAGAAT
	TCCCGGTGTAGCGGTGAAATGCGTAGAGATCGGGAGGAATACCAGTGGCGAAGGCGGCCTTCTGGACTGACACTGACACT
	GAGGTGCGAAAGCGTGGGTAGCAAACAG
	>zOTU108
	TAGGGAATCTTCCGCAATGGACGAAAGTCTGACGGAGCAACGCCGCGTGAACGATGAAGGCCTTCGGGTCGTAAAGTTCT
	GTTGTTAGGGAAGAACAAGTACCAGAGTAACTGCTGGTACCTTGACGGTACCTAACCAGAAAGCCACGGCTAACTACGTG
	CCAGCAGCCGCGGTAATACGTAGGTGGCAAGCGTTGTCCGGAATTATTGGGCGTAAAGCGCGCGCAGGCGGTTCCTTAAG
	TCTGATGTGAAAGCCCACGGCTCAACCGTGGAGGGTCATTGGAAACTGGGGAACTTGAGTACAGAAGAGGAGAGCGGAAT
	TCCACGTGTAGCGGTGAAATGCGTAGAGATGTGGAGGAACACCAGTGGCGAAGGCGGCTCTCTGGTCTGTAACTGACGCT
	GAGGCGCGAAAGCGTGGGGAGCGAACA
	>zOTU109
	TGGGGAATATTGCACAATGGGCGCAAGCCTGATGCAGCGACGCCGCGTGAGGGATGACGGCCTTCGGGTTGTAAACCTCT
	TTCAGCACGGAAGAAGCGAAAGTGACGGTACGTGCAGAAGAAGCGCCGGCTAACTACGTGCCAGCAGCCGCGGTAATACG
	TAGGGCGCAAGCGTTGTCCGGAATTATTGGGCGTAAAGAGCTCGTAGGCGGTTTGTCGCGTCTGCTGTGAAAGCCCGGGG
	CTTAACCCCGGGTGTGCAGTGGGTACGGGCAGACTTGAGTGCAGTAGGGGAGACTGGAACTCCTGGTGTAGCGGTGAAAT
	GCGCAGATATCAGGAAGAACACCGATGGCGAAGGCAGGTCTCTGGGCTGTTACTGACGCTGAGGAGCGAAAGCATGGGGA
	GCGAACA
	>zOTU110
	TAGGGAATCTTCCACAATGGACGAAAGTCTGATGGAGCAATGCCGCGTGAGTGAAGAAGGGTTTCGGCTCGTAAAACTCT
	GTTGTTAAAGAAGAACACCTTTGAGAGTAACTGTTCAAGGGTTGACGGTATTTAACCAGAAAGCCACGGCTAACTACGTG
	CCAGCAGCCGCGGTAATACGTAGGTGGCAAGCGTTGTCCGGATTTATTGGGCGTAAAGCGAGCGCAGGCGGTTTTTTAAG
	TCTGATGTGAAAGCCTTCGGCTTAACCGGAGAAGTGCATCGGAAACTGGGAGACTTGAGTGCAGAAGAGGACAGTGGAAC
	TCCATGTGTAGCGGTGGAATGCGTAGATATATGGAAGAACACCAGTGGCGAAGGCGGCTGTCTAGCCTGTAACTGACGCT
	GAGGCGCGAAAGCGTGGGGAGCAAACA
	>zOTU111
	TAGGGAATCTTCCACAATGGACGAAAGTCTGATGGAGCAATGCCGCGTGAGTGAAGAAGGGTTTCGGCTCGTAAAACTCT
	GTTGTTAAAGAAGAACACCTTTGAGAGTAACTGTTCAAGGGTTGACGGTATTTAACCAGAAAGCCACGGCTAACTACGTG
	CCAGCAGCCGCGGTAATACGTAGGTGGCAAGCGTTATCCGGATTTATTGGGCGTAAAGCGAGCGCAGGCGGTTTTTTAAG
	TCTAATGTGAAAGCCTTCGGCTTAACCGAAGAAGTGCATTGGAAACTGGGAAACTTGAGTGCAGAAGAGGACAGTGGAAC
	TCCATGTGTAGCGGTGAAATGCGTAGATATATGGAAGAACACCAGTGGCGAAGGCGGCTGTCTAGTCTGTAACTGACGCT
	GAGGCTCGAAAGCATGGGTAGCGAACA
	>zOTU112
	TGGGGAATATTGGACAATGGGGGCAACCCTGATCCAGCAATGCCGCGTGTGTGAAGAAGGTTTTCGGATTGTAAAGCACT
	TTCGGCGGGGACGATGATGACGGTACCCGCAGAAGAAGCCCCGGCTAACTTCGTGCCAGCAGCCGCGGTAATACGAAGGG
	GGCTAGCGTTGCTCGGAATGACTGGGCGTAAAGGGCGTGTAGGCGGTTTGTACAGTTAGATGTGAAATCCCCGGGCTTAA
	CCTGGGGTCTGCATTTGATACGTGGCGACTAGAGTGTGAGAGAGGGTTGTGGAATTCCCAGTGTAGAGGTGAAATTCGTA
	GATATTGGGAAGAACACCGGTGGCGAAGGCGGCAACCTGGCTCATGACTGACGCTGAGGCGCGAAAGCGTGGGGAGCAAA
	CA
	>zOTU113
	TAGGGAATCTTCCGCAATGGGCGAAAGCCTGACGGAGCAACGCCGCGTGAGTGATGAAGGTCTTCGGATTGTAAAACTCT
	GTTATTAGGGAAGAACAAATGTGTAAGTAACTATGCACGTCTTGACGGTACCTAATCAGAAAGCCACGGCTAACTACGTG
	CCAGCAGCCGCGGTAATACGTAGGTGGCAAGCGTTATCCGGAATTATTGGGCGTAAAGCGCGCGTAGGCGGTTTTTTAAG
	TCTGATGTGAAAGCCCACGGCTCAACCGTGGAGGGTCATTGGAAACTGGAAAACTTGAGTGCAGAAGAGGAAAGTGGAAT
	TCCATGTGTAGCGGTGAAATGCGCAGAGATATGGAGGAACACCAGTGGCGAAGGCGACTTTCTGGTCTGTAACTGACGCT
	GATGTGCGAAAGCGTGGGGATCAAACAG
	>zOTU114
	TGGGGAATATTGCACAATGGGCGCAAGCCTGATGCAGCCATGCCGCGTGTATGAAGAAGGCCTTCGGGTTGTAAAGTACT
	TTCAGCGAGGAGGAAGGCATTAAGGTTAATAACCTTGGTGATTGACGTTACTCGCAGAAGAAGCACCGGCTAACTCCGTG
	CCAGCAGCCGCGGTAATACGGAGGGTGCAAGCGTTAATCGGAATTACTGGGCGTAAAGCGCACGCAGGCGGTCTGTTAAG
	TCAGATGTGAAATCCCCGGGCTCAACCTGGGAACTGCATTTGAAACTGGCAAGCTAGAGTCTCGTAGAGGGGGGTAGAAT
	TCCAGGTGTAGCGGTGAAATGCGTAGAGATCTGGAGGAATACCGGTGGCGAAGGCGGCCCCCTGGACGAAGACTGACGCT
	CAGGTGCGAAAGCGTGGGGAGCAAACAG
	>zOTU115
	TGGGGAATATTGGACAATGGGGGCAACCCTGATCCAGCAATGCCGCGTGTGTGAAGAAGGTTTTCGGATTGTAAAGCACT
	TTCGGCGGGGACGATGATGACGGTACCCGCAGAAGAAGCCCCGGCTAACTTCGTGCCAGCAGCCGCGGTAATACGAAGGG
	GGCTAGCGTTGCTCGGAATGACTGGGCGTAAAGGGCGTGTAGGCGGTTTGTACAGTCAGATGTGAAATCCCCGGGCTTAA
	CCTGGGAGCTGCATTTGATACGTGGCGACTAGAGTGTGAGAGAGGGTTGTGGAATTCCCAGTGTAGAGGTGAAATTCGTA
	GATATTGGGAAGAACACCGGTGGCGAAGGCGGCAACCTGGCTCATGACTGACGCTGAGGCGCGAAAGCGTGGGGAGCAAA
	CA
	>zOTU116
	TGGGGAATATTGGACAATGGGGGCAACCCTGATCCAGCAATGCCGCGTGTGTGAAGAAGGTTTTCGGATTGTAAAGCACT
	TTCGGCGGGGACGATGATGACGGTACCCGCAGAAGAAGCCCCGGCTAACTTCGTGCCAGCAGCCGCGGTAATACGAAGGG
	GGCTAGCGTTGCTCGGAATGACTGGGCGTAAAGGGCGCGTAGGCGGTTGTTACAGTCAGATGTGAAATTCCAGGGCTTAA
	CCTTGGGGCTGCATTTGATACGTAGCGACTAGAGTTCGAGAGAGGGTTGTGGAATTCCCAGTGTAGAGGTGAAATTCGTA
	GATATTGGGAAGAACACCGGTGGCGAAGGCGGCAACCTGGCTCATGACTGACGCTGAGGCGCGAAAGCGTGGGGAGCAAA
	CA
	>zOTU117
	TGGGGAATATTGGACAATGGGCGAAAGCCTGATCCAGCAATGCCGCGTGAGTGATGAAGGCCTTAGGGTTGTAAAGCTCT
	TTTACCCGGGATGATAATGACAGTACCGGGAGAATAAGCTCCGGCTAACTCCGTGCCAGCAGCCGCGGTAATACGGAGGG
	AGCTAGCGTTATTCGGAATTACTGGGCGTAAAGCGCACGTAGGCGGCTTTGTAAGTAAGAGGTGAAAGCCCAGAGCTCAA
	CTCTGGAATTGCCTTTTAGACTGCATCGCTTGAATCATGGAGAGGTCAGTGGAATTCCGAGTGTAGAGGTGAAATTCGTA
	GATATTCGGAAGAACACCAGTGGCGAAGGCGGCTGACTGGACATGTATTGACGCTGAGGTGCGAAAGCGTGGGGAGCAAA
	CAG
	>zOTU118
	TGGGGAATATTGCACAATGGGCGCAAGCCTGATGCAGCCATGCCGCGTGTATGAAGAAGGCCTTCGGGTTGTAAAGTACT
	TTCAGCGAGGAGGAAGGCGTTAAGGTTAATAACCTTAGCGATTGACGTTACTCGCAGAAGAAGCACCGGCTAACTCCGTG
	CCAGCAGCCGCGGTAATACGGAGGGTGCAAGCGTTAATCGGAATTACTGGGCGTAAAGCGCACGCAGGCGGTCTGTTAAG
	TCAGATGTGAAATCCCCGGGCTCAACCTGGGAACTGCATTTGAAACTGGCAAGCTAGAGTCTCGTAGAGGGGGGTAGAAT
	TCCAGGTGTAGCGGTGAAATGCGTAGAGATCTGGAGGAATACCGGTGGCGAAGGCGGCCCCCTGGACGAAGACTGACGCT
	CAGGTGCGAAAGCGTGGGGAGCAAACAG
	>zOTU119
	TAGGGAATCTTCGGCAATGGGGGCAACCCTGACCGAGCAACGCCGCGTGAGTGAAGAAGGTTTTCGGATCGTAAAGCTCT
	GTTGTAAGAGAAGAACGAGTGTGAGAGTGGAAAGTTCACACTGTGACGGTAACTTACCAGAAAGGGACGGCTAACTACGT
	GCCAGCAGCCGCGGTAATACGTAGGTCCCGAGCGTTATCCGGATTTATTGGGCGTAAAGCGAGCGCAGGCGGTTAGATAA
	GTCTGAAGTTAAAGGCTGTGGCTTAACCATAGTACGCTTTGGAAACTGTTTAACTTGAGTGCAGAAGGGGAGAGTGGAAT
	TCCATGTGTAGCGGTGAAATGCGTAGATATATGGAGGAACACCGGTGGCGAAAGCGGCTCTCTGGTCTGTAACTGACGCT
	GAGGCTCGAAAGCGTGGGGAGCAAACAG
	>zOTU120
	TAGGGAATCTTCCACAATGGACGAAAGTCTGATGGAGCAACGCCGCGTGAGTGAAGAAGGTTTTCGGATCGTAAAACTCT
	GTTGTTGGAGAAGAACAGGGACTAGAGTAACTGTTAGTCCTATGACGGTATCCAACCAGAAAGCCACGGCTAACTACGTG
	CCAGCAGCCGCGGTAATACGTAGGTGGCAAGCGTTGTCCGGATTTATTGGGCGTAAAGCGAGCGCAGGCGGTTCTTTAAG
	TCTGATGTGAAAGCCTTCGGCTTAACCGAAGAAGTGCATTAGAAACTGGGAAACTTGAGTGCAGAAGAGGAGAGTGGAAC
	TCCATGTGTAGCGGTGAAATGCGTAGATATATGGAAGAACACCAGTGGCGAAGGCGGCTCTCTGGTCTGTAACTGACGCT
	GAGGCGCGAAAGCGTGGGGAGCAAACAG
	>zOTU121
	TAGGGAATCTTCCACAATGGACGAAAGTCTGATGGAGCAACGCCGCGTGAGTGAAGAAGGTTTTCGGATCGTAAAACTCT
	GTTGTTGGAGAAGAACAGGGACTAGAGTAACTGTTAGTCCTATGACGGTATCCGACCAGAAAGCCACGGCTAACTACGTG
	CCAGCAGCCGCGGTAATACGTAGGTGGCAAGCGTTGTCCGGATTTATTGGGCGTAAAGCGAGCGCAGGCGGTTTTTTAAG
	TCTGATGTGAAAGCCTTCGGCTTAACCGAAGAAGTGCATTAGAAACTGGGAAACTTGAGTGCAGAAGAGGAGAGTGGAAC
	TCCATGTGTAGCGGTGAAATGCGTAGATATATGGAAGAACACCAGTGGCGAAGGCGGCTCTCTGGTCTGTAACTGACGCT
	GAGGCGCGAAAGCGTGGGGAGCAAACAG
	>zOTU122
	TGGGGAATATTGCACAATGGGCGCAAGCCTGATGCAGCCATGCCGCGTGTGTGAAGAAGGCCTTCGGGTTGTAAAGCACT
	TTCAGCGAGGAGGAAGGTGGTGAACTTAATACGTTCATCAATTGACGTTACTCGCAGAAGAAGCACCGGCTAACTCCGTG
	CCAGCAGCCGCGGTAATACGGAGGGTGCAAGCGTTAATCGGAATTACTGGGCGTAAAGCGCACGCAGGCGGTTTGTTAAG
	TCAGATGTGAAATCCCCGGGCTCAACCTGGGAACTGCATTTGAAACTGGCAGGCTTGAGTCTTGTAGAGGGGGGTAGAAT
	TCCAGGTGTAGCGGTGAAATGCGTAGAGATCTGGAGGAATACCGGTGGCGAAGGCGGCCCCCTGGACAAAGACTGACGCT
	CAGGTGCGAAAGCGTGGGGAGCAAACAG
	>zOTU123
	TGGGGAATATTGGACAATGGGGGCAACCCTGATCCAGCAATGCCGCGTGTGTGAAGAAGGTTTTCGGATTGTAAAGCACT
	TTCGGCGGGGACGATGATGACGGTACCCGCAGAAGAAGCCCCGGCTAACTTCGTGCCAGCAGCCGCGGTAATACGAAGGG
	GGCTAGCGTTGCTCGGAATGACTGGGCGTAAAGGGCGTGTAGGCGGTTTGTACAGTTAGATGTGAAATTCCCGGGCTTAA
	CCTGGGGTCTGCATTTGATACGTGGCGACTAGAGTGTGAGAGAGGGTTGTGGAATTCCCAGTGTAGAGGTGAAATTCGTA
	GATATTGGGAAGAACACCGGTGGCGAAGGCGGCAACCTGGCTCATGACTGACGCTGAGGCGCGAAAGCGTGGGGAGCAAA
	CA
	>zOTU124
	TAGGGAATCTTCGGCAATGGGGGCAACCCTGACCGAGCAACGCCGCGTGAGTGAAGAAGGTTTTCGGATCGTAAAGCTCT
	GTTGTAAGTCAAGAACGAGTGTGAGAGTGGAAAGTTCACACTGTGACGGTAGCTTACCAGAAAGGGACGGCTAACTACGT
	GCCAGCAGCCGCGGTAATACGTAGGTCCCGAGCGTTGTCCGGATTTATTGGGCGTAAAGCGAGCGCAGGCGGTTTGATAA
	GTCTGAAGTTAAAGGCTGTGGCTCAACCATAGTTCGCTTTGGAAACTGTCAAACTTGAGTGCAGAAGGGGAGAGTGGAAT
	TCCATGTGTAGCGGTGAAATGCGTAGATATATGGAGGAACACCGGTGGCGAAAGCGGCTCTCTGGTCTGTAACTGACGCT
	GAGGCTCGAAAGCGTGGGGAGCGAACAG
	>zOTU125
	TAGGGAATCTTCCACAATGGACGAAAGTCTGATGGAGCAACGCCGCGTGAGTGATGAAGGCTTTAGGGTCGTAAAACTCT
	GTTGTTGGAGAAGAACGTGTGTGAGAGTAACTGCTCATGCAGTGACGGTATCCAACCAGAAAGCCACGGCTAACTACGTG
	CCAGCAGCCGCGGTAATACGTAGGTGGCAAGCGTTATCCGGATTTATTGGGCGTAAAGCGAGCGCAGGCGGTTTTTTAAG
	TCTAATGTGAAAGCCTTCGGCTTAACCGAAGAAGTGCATTGGAAACTGGGAAACTTGAGTGCAGAAGAGGACAGTGGAAC
	TCCATGTGTAGCGGTGAAATGCGTAGATATATGGAAGAACACCAGTGGCGAAGGCGGCAACCTGGCTCATGACTGACGCT
	GAGGCGCGAAAGCGTGGGGAGCAAACA
	>zOTU126
	TAGGGAATCTTCCGCAATGGACGAAAGTCTGACGGAGCAACGCCGCGTGAGCGAAGAAGGTCTTCGGATTGTAAAGCTCT
	GTTGTTAGGGAAGAACAAGTACCGTTCGAAGAGGGCGGTACCGTGACGGTACCTAACGAGAAAGCCACGGCTAACTACGT
	GCCAGCAGCCGCGGTAATACGTAGGTGGCAAGCGTTGTCCGGAATTATTGGGCGTAAAGCGCGCGCAGGCGGTTCCTTAA
	GTCTGATGTGAAAGCCCACGGCTCAACCGTGGAGGGTCATTGGAAACTGGGGGACTTGAGTGCAGAAGAGGAGAGCGGAA
	TTCCACGTGTAGCGGTGAAATGCGTAGAGATGTGGAGGAACACCAGTGGCGAAGGCGGCTCTCTGGTCTGTAACTGACGC
	TGAGGCGCGAAAGCGTGGGGAGCAAACA
	>zOTU127
	TAGGGAATCTTCCACAATGGACGAAAGTCTGATGGAGCAACGCCGCGTGAGTGATGAAGGCTTTAGGGTCGTAAAACTCT
	GTTGCTGGAGAAGAACGTGTGTGAGAGTAACTGCTCATGCAGTGACGGTATCCAACCAGAAAGCCACGGCTAACTACGTG
	CCAGCAGCCGCGGTAATACGTAGGTGGCAAGCGTTATCCGGATTTATTGGGCGTAAAGCGAGCGCAGGCGGTTTTTTAAG
	TCTAATGTGAAAGCCTTCGGCTTAACCGAAGAAGTGCATTGGAAACTGGGAAACTTGAGTGCAGAAGAGGACAGTGGAAC
	TCCATGTGTAGCGGTGAAATGCGTAGATATATGGAAGAACACCAGTGGCGAAGGCGGCTGTCTGGTCTGTAACTGACGCT
	GAGGCGCGAAAGCGTGGGGAGCAAACA
	>zOTU128
	TGGGGAATATTGCACAATGGGCGCAAGCCTGATGCAGCCATGCCGCGTGTATGAAGAAGGCCTTCGGGTTGTAAAGTACT
	TTCAGCGAGGAGGAAGGCGTTGTGGTTAATAACCGCAACGATTGACGTTACTCGCAGAAGAAGCACCGGCTAACTCCGTG
	CCAGCAGCCGCGGTAATACGGAGGGTGCAAGCGTTAATCGGAATTACTGGGCGTAAAGCGCACGCAGGCGGTCTGTCAAG
	TCGGATGTGAAATCCCCGGGCTCAACCTGGGAACTGCATCCGAAACTGGCAGGCTAGAGTCTTGTAGAGGGGGGTAGAAT
	TCCAGGTGTAGCGGTGAAATGCGTAGAGATCTGGAGGAATACCGGTGGCGAAGGCGGCCCCCTGGACAAAGACTGACGCT
	CAGGTGCGAAAGCGTGGGGAGCAAACAG
	>zOTU129
	TGGGGAATATTGGACAATGGGCGCAAGCCTGATCCAGCAATGCCGCGTGTGTGAAGAAGGTTTTCGGATTGTAAAGCACT
	TTCAGCGGGGACGATGATGACGGTACCCGCAGAAGAAGCCCCGGCTAACTTCGTGCCAGCAGCCGCGGTAATACGAAGGG
	GGCAAGCGTTGCTCGGAATGACTGGGCGTAAAGGGCGCGTAGGCGGTTGACACAGTCAGGTGTGAAATTCCCGGGCTTAA
	CCTGGGAGCTGCATTTAAGACGTACAGACTAGAGTGTGAGAGAGGGTTGTGGAATTCCCAGTGTAGAGGTGAAATTCGTA
	GATATTGGGAAGAACACCGGTGGCGAAGGCGGCAACCTGGCTCATGACTGACGCTGAGGCGCGAAAGCGTGGGGAGCAAA
	CA
	>zOTU130
	TGGGGAATATTGGACAATGGGCGCAAGCCTGATCCAGCAATGCCGCGTGTGTGAAGAAGGTCTTCGGATTGTAAAGCACT
	TTCGACGGGGACGATGATGACGGTACCCGTAGAAGAAGCCCCGGCTAACTTCGTGCCAGCAGCCGCGGTAATACGAAGGG
	GGCTAGCGTTGCTCGGAATGACTGGGCGTAAAGGGCGCGTAGGCGGTTGTTACAGTCAGATGTGAAATTCCAGGGCTTAA
	CCTTGGGGCTGCATTTGATACGTAGCGACTAGAGTTCGAGAGAGGGTTGTGGAATTCCCAGTGTAGAGGTGAAATTCGTA
	GATATTGGGAAGAACACCGGTGGCGAAGGCGGCAACCTGGCTCATGACTGACGCTGAGGCGCGAAAGCGTGGGGAGCAAA
	CA
	>zOTU131
	TGGGGAATATTGCACAATGGGCGCAAGCCTGATGCAGCCATGCCGCGTGTGTGAAGAAGGCCTTCGGGTTGTAAAGCACT
	TTCAGCGAGGAGGAAGGTGGTGAGCTTAATACGCTCATCAATTGACGTTACTCGCAGAAGAAGCACCGGCTAACTCCGTG
	CCAGCAGCCGCGGTAATACGGAGGGTGCAAGCGTTAATCGGAATTACTGGGCGTAAAGCGCACGCAGGCGGTTTGTTAAG
	TCAGATGTGAAATCCCCGGGCTCAACCTGGGAACTGCATTCAAAACTGACTGACTAGAGTATGGTAGAGGGTGGTGGAAT
	TTCCTGTGTAGCGGTGAAATGCGTAGATATAGGAAGGAACACCAGTGGCGAAGGCGACCACCTGGACTGATACTGACACT
	GAGGTGCGAAAGCGTGGGGAGCAAACAG
	>zOTU132
	TGGGGAATTTTGGACAATGGGCGCAAGCCTGATCCAGCAATGCCGCGTGAGTGAAGAAGGCCTTCGGGTTGTAAAGCTCT
	TTTGTCAGGGAAGAAAAGGCTACGGATAATACCTGTGGCTCATGACGGTACCTGAAGAATAAGCACCGGCTAACTACGTG
	CCAGCAGCCGCGGTAATACGTAGGGTGCAAGCGTTAATCGGAATTACTGGGCGTAAAGCGTGCGCAGGCGGTTTTGTAAG
	ACTGTCGTGAAATCCCCGGGCTCAACCTGGGAATGGCGATGGTGACTGCAAGGCTAGAGTTTGGCAGAGGGGGGTAGAAT
	TCCACGTGTAGCAGTGAAATGCGTAGATATGTGGAGGAACACCGATGGCGAAGGCAGCCCCCTGGGTCAAAACTGACGCT
	CATGCACGAAAGCGTGGGGAGCAAACAG
	>zOTU133
	TGGGGAATATTGGACAATGGGCGAAAGCCTGATCCAGCCATGCCGCGTGTGTGAAGAAGGTCTTCGGATTGTAAAGCACT
	TTAAGTTGAGAGGAAGGGCAGTTGCCTAATACGTAACTGTTTTGACGTTACCGACAGAATAAGCACCGGCTAACTCTGTG
	CCAGCAGCCGCGGTAATACAGAGGGTGCAAGCGTTAATCGGAATTACTGGGCGTAAAGCGCACGCAGGCGGTTTGTTAAG
	TCAGATGTGAAATCCCCGGGCTCAACCTGGGAACTGCATTTGAAACTGGCAAGCTAGAGTCTCGTAGAGGGGGGTAGAAT
	TCCAGGTGTAGCGGTGAAATGCGTAGAGATCTGGAGGAATACCGGTGGCGAAGGCGGCCCCCTGGACGAAGACTGACGCT
	CAGGTGCGAAAGCGTGGGGAGCAAACAG
	>zOTU134
	TAGGGAATCTTCCACAATGGACGAAAGTCTGATGGAGCAATGCCGCGTGAGTGAAGAAGGGTTTCGGCTCGTAAAACTCT
	GTTGTTAAAGAAGAACACCTTTGAGAGTAACTGTTCAAGGGTTGACGGTATTTAACCAGAAAGCCACGGCTAACTACGTG
	CCAGCAGCCGCGGTAATACGTAGGTGGCAAGCGTTGTCCGGATTTATTGGGCGTAAAGCGAGCGCAGGCGGTTTTTTAAG
	TCTAATGTGAAAGCCTTCGGCTTAACCGAAGAAGTGCATTGGAAACTGGGAAACTTGAGTGCAGAAGAGGACAGTGGAAC
	TCCATGTGTAGCGGTGAAATGCGTAGATATATGGAAGAACACCAGTGGCGAAGGCGGCTGTCTAGCCTGTAACTGACGCT
	GAGGCTCGAAAGCATGGGTAGCGAACA
	>zOTU135
	TGGGGAATATTGGACAATGGGGGCAACCCTGATCCAGCCATGCCGCGTGAGTGATGAAGGCCTTAGGGTTGTAAAGCTCT
	TTCACCCACGACGATGATGACGGTAGTGGGAGAAGAAGCCCCGGCTAACTCCGTGCCAGCAGCCGCGGTAATACGGAGGG
	GGCAAGCGTTGTTCGGAATTACTGGGCGTAAAGGGCGCGTAGGCGGTATGTCGCGTCAGGTGTGAAAGCCCCGGGCTCAA
	CCTGGGATGTGCACTTGATACGGGCATGCTTGAGTTCGAGAGAGGTGAGTGGAATTCCCAGTGTAGAGGTGAAATTCGTA
	GATATTGGGAAGAACACCAGCGGCGAAGGCGGCTCACTGGCTCGAAACTGACTCTGAGGCGCGAAAGCGTGGGGAGCAAA
	CAG
	>zOTU136
	TAGGGAATCTTCCGCAATGGGCGAAAGCCTGACGGAGCAACGCCGCGTGAGTGATGAAGGTCTTCGGATCGTAAAACTCT
	GTTATTAGGGAAGAACAAACGTGTAAGTAACTGTGCACGTCTTGACGGTACCTAATCAGAAAGCCACGGCTAACTACGTG
	CCAGCAGCCGCGGTAATACGTAGGTGGCAAGCGTTATCCGGATTTATTGGGCGTAAAGCGAGCGCAGGCGGTTTTTTAAG
	TCTAATGTGAAAGCCTTCGGCTTAACCGAAGAAGTGCATTGGAAACTGGGAAACTTGAGTGCAGAAGAGGACAGTGGAAC
	TCCATGTGTAGCGGTGAAATGCGTAGATATATGGAAGAACACCAGTGGCGAAGGCGGCTGTCTGGTCTGTAACTGACGCT
	GAGGCTCGAAAGCATGGGTAGCGAACA
	>zOTU137
	TAGGGAATCTTCCACAATGGACGAAAGTCTGATGGAGCAATGCCGCGTGAGTGAAGAAGGGTTTCGGCTCGTAAAACTCT
	GTTGTTAAAGAAGAACACCTTTGAGAGTAACTGTTCAAGGGTTGACGGTATTTAACCAGAAAGCCACGGCTAACTACGTG
	CCAGCAGCCGCGGTAATACGTAGGTGGCAAGCGTTGTCCGGATTTATTGGGCGTAAAGCGAGCGCAGGCGGTTTTTTAAG
	TCTGATGTGAAAGCCCACGGCTCAACCGTGGAGGGTCATTGGAAACTGGAAAACTTGAGTGCAGAAGAGGAAAGTGGAAT
	TCCATGTGTAGCGGTGAAATGCGCAGAGATATGGAGGAACACCAGTGGCGAAGGCGACTTTCTGGTCTGTAACTGACGCT
	GATGTGCGAAAGCGTGGGGATCAAACA
	>zOTU138
	TGGGGAATATTGCACAATGGGCGGAAGCCTGATGCAGCAACGCCGCGTGCGGGATGACGGCCTTCGGGTTGTAAACCGCT
	TTCGCCTGTGACGAAGCGTGAGTGACGGTAATGGGTAAAGAAGCACCGGCTAACTACGTGCCAGCAGCCGCGGTGATACG
	TAGGGTGCGAGCGTTGTCCGGATTTATTGGGCGTAAAGCGAGCGCAGGCGGTTTTTTAAGTCTGATGTGAAAGCCTTCGG
	CTTAACCGGAGAAGTGCATCGGAAACTGGGAGACTTGAGTGCAGAAGAGGACAGTGGAACTCCATGTGTAGCGGTGGAAT
	GCGTAGATATATGGAAGAACACCAGTGGCGAAGGCGGCTGTCTAGTCTGTAACTGACGCTGAGGCTCGAAAGCATGGGTA
	GCGAACA
	>zOTU139
	TAGGGAATCTTCCGCAATGGGCGAAAGCCTGACGGAGCGACGCCGCGTGAGCGAAGAAGGCCTTCGGGTCGTAAAGCTCT
	GTTGTGAGGGACGAAGGAGCGCCGTTCGAAGAGGGCGGCGCGGTGACGGTACCTCACGAGGAAGCCCCGGCTAACTACGT
	GCCAGCAGCCGCGGTAATACGTAGGGGGCGAGCGTTGTCCGGAATTATTGGGCGTAAAGCGCGCGCAGGCGGTTCCTTAA
	GTCTGATGTGAAAGCCCACGGCTCAACCGTGGAGGGTCATTGGAAACTGGGGGACTTGAGTGCAGGAGAGGAGAGCGGAA
	TTCCACGTGTAGCGGTGAAATGCGTAGAGATGTGGAGGAACACCAGTGGCGAAGGCGGCTCTCTGGCCTGCAACTGACGC
	TGAGGCGCGAAAGCGTGGGGAGCAAACA
	>zOTU140
	TAGGGAATCTTCCACAATGGACGAAAGTCTGATGGAGCAACGCCGCGTGAGTGATGAAGGCTTTAGGGTCGTAAAGCTCT
	GTTGTTGGAGAAGAACGTGTGTGAGAGTAACTGCTCATGCAGTGACGGTATCCAACCAGAAAGCCACGGCTAACTACGTG
	CCAGCAGCCGCGGTAATACGTAGGTGGCAAGCGTTGTCCGGATTTATTGGGCGTAAAGCGAGCGCAGGCGGTTTTTTAAG
	TCTGATGTGAAAGCCTTCGGCTTAACCGGAGAAGTGCATCGGAAACTGGGAGACTTGAGTGCAGAAGAGGACAGTGGAAC
	TCCATGTGTAGCGGTGGAATGCGTAGATATATGGAAGAACACCAGTGGCGAAGGCGGCTGTCTAGCCTGTAACTGACGCT
	GAGGCTCGAAAGCATGGGTAGCGAACA
	>zOTU141
	TAGGGAATCTTCCGCAATGGGCGAAAGCCTGACGGAGCAACGCCGCGTGAGTGATGAAGGTCTTCGGATCGTAAAACTCT
	GTTATTAGGGAAGAACAAATGTGTAAGTAACTATGCACGTCTTGACGGTACCTAATCAGAAAGCCACGGCTAACTACGTG
	CCAGCAGCCGCGGTAATACGTAGGTGGCAAGCGTTATCCGGAATTATTGGGCGTAAAGCGCGCGTAGGTGGTTTTTTAAG
	TCTGATGTGAAAGCCCACGGCTCAACCGTGGAGGGTCATTGGAAACTGGAAAACTTGAGTGCAGAAGAGGAAAGTGGAAT
	TCCATGTGTAGCGGTGAAATGCGCAGAGATATGGAGGAACACCAGTGGCGAAGGCGACTTTCTGGTCTGTAACTGACGCT
	GATGTGCGAAAGCGTGGGGATCAAACA
	>zOTU142
	TGGGGAATATTGGACAATGGGCGCAAGCCTGATCCAGCAATGCCGCGTGTGTGAAGAAGGTTTTCGGATTGTAAAGCACT
	TTCAGCGGGGACGATGATGACGGTACCCGCAGAAGAAGCCCCGGCTAACTTCGTGCCAGCAGCCGCGGTAATACGAAGGG
	GGCAAGCGTTGCTCGGAATGACTGGGCGTAAAGGGCGCGTAGGCGGTTGACACAGTCAGGTGTGAAATCCCCGGGCTTAA
	CCTGGGAGCTGCATTTAAGACGTACAGACTAGAGTGTGAGAGAGGGTTGTGGAATTCCCAGTGTAGAGGTGAAATTCGTA
	GATATTGGGAAGAACACCGGTGGCGAAGGCGGCAACCTGGCTCATGACTGACGCTGAGGCGCGAAAGCGTGGGGAGCAAA
	CA
	>zOTU143
	TGGGGAATATTGCACAATGGGCGCAAGCCTGATGCAGCCATGCCGCGTGTGTGAAGAAGGCCTTCGGGTTGTAAAGCACT
	TTCAGCGAGGAGGAAGGTGGTGAGCTTAATACGCTCATCAATTGACGTTACTCGCAGAAGAAGCACCGGCTAACTCCGTG
	CCAGCAGCCGCGGTAATACGGAGGGTGCAAGCGTTAATCGGAATTACTGGGCGTAAAGCGCACGCAGGCGGTTTGTTAAG
	TCAGATGTGAAATCCCCGGGCTCAACCTGGGAACTGCATTTGAAACTGGCAGGCTTGAGTCTTGTAGAGGGGGGTAGAAT
	TCCAGGTGTAGCGGTGAAATGCGTAGAGATCTGGAGGAATACCGGTGGCGAAGGCGGCCCCCTGGACAAAGACTGACGCT
	CAGGTGCGAAAGCGTGGGGAGCAAACAG
	>zOTU144
	TGGGGAATATTGGACAATGGGGGCAACCCTGATCCAGCAATGCCGCGTGAGTGAAGAAGGGCTTCGGCTCGTAAAACTCT
	GTTGTTAGAGAAGAACGACCGTGAGAGCAACTGCTCACGGTGTGACGGTATCTAACCAGAAAGTCACGGCTAACTACGTG
	CCAGCAGCCGCGGTAATACGTAGGTGGCAAACGTTGTCCGGATTTATTGGGCGTAAAGCGAGCGCAGGCGGTTTTCTAAG
	TCTGATGTGAAAGCCTTCGGCTTAACCGGAGAAGTGCATCGGAAACTGGATAACTTGAGTGCAGAAAAGGACAGTGGAAC
	TTCATGTGTAGCGGTGAAATGCGTAGATATATGAAGGAACACCAGTGGCGAAGGCGGCTGTCTGGTCTGCATCTGACGCT
	GAGGCTCGAAAGCATGGGTAGCAAACAG
	>zOTU145
	TAGGGAATCTTCCGCAATGGACGAAAGTCTGACGGAGCAACGCCGCGTGAGCGATGAAGGCCTTCGGGTCGTAAAGCTCT
	GTTGTTAGGGAAGAACAAGTACCGTTCGAATAGGGCGGTACCTTGACGGTACCTAACCAGAAAGCCACGGCTAACTACGT
	GCCAGCAGCCGCGGTAATACGTAGGTGGCAAGCGTTGTCCGGAATTATTGGGCGTAAAGCGCGCGCAGGCGGTTCCTTAA
	GTCTGATGTGAAAGCCCACGGCTCAACCGTGGAGGGTCATTGGAAACTGGGGAACTTGAGTGCAGAAGAGGAAAGCGGAA
	TTCCACGTGTAGCGGTGAAATGCGTAGAGATGTGGAGGAACACCAGTGGCGAAGGCGGCTTTCTGGTCTGTAACTGACGC
	TGAGGCGCGAAAGCGTGGGGAGCAAACA
	>zOTU146
	TGGGGAATCTTGGACAATGGGGGCAACCCTGATCCAGCCATGCCGCGTGTGTGAAGAAGGCCTTAGGGTTGTAAAGCACT
	TTCAGCAGGGAGGAAGGCTTCGAGTTAATAGCTTGGAGTACTTGACGTTACCTGCAGAAGAAGCACCGGCTAATTTCGTG
	CCAGCAGCCGCGGTAATACGAAAGGTGCGAGCGTTAATCGGAATTACTGGGCGTAAAGCGCGCGTAGGTGGTGTGTTAAG
	TCGGATGTGAAAGCCTTGGGCTCAACCTGGGAATTGCATCCGATACTGGCACGCTAGAGTGCAGTAGAGGGAGGTGGAAT
	TTCCGGTGTAGCGGTGAAATGCGTAGAGATCGGAAGGAACACCAGTGGCGAAGGCGGCCTCCTGGACTGACACTGACACT
	GAGGTGCGAAAGCGTGGGGAGCAAACA
	>zOTU147
	TAGGGAATCTTCCACAATGGACGCAAGTCTGATGGAGCAACGCCGCGTGAGTGAAGAAGGGTTTCGGCTCGTAAAGCTCT
	GTTGTTGGTGAAGAAGGACAGGGGTAGTAACTGACCTTTGTTTGACGGTAATCAATTAGAAAGTCACGGCTAACTACGTG
	CCAGCAGCCGCGGTAATACGTAGGTGGCAAGCGTTGTCCGGATTTATTGGGCGTAAAGCGAGTGCAGGCGGCTCGATAAG
	TCTGATGTGAAAGCCTTCGGCTCAACCGGAGAATTGCATCAGAAACTGTCGAGCTTGAGTACAGAAGAGGAGAGTGGAAC
	TCCATGTGTAGCGGTGAAATGCGTAGATATATGGAAGAACACCGGTGGCGAAGGCGGCTCTCTGGTCTGTTACTGACGCT
	GAGGCTCGAAAGCATGGGTAGCGAACA
	>zOTU148
	TGGGGAATATTGGACAATGGGGGCAACCCTGATCCAGCCATGCCGCGTGTGTGAAGAAGGTCATAAGATTGTAAAGCACT
	TTAAGCAGGGAGGAAGAGCTAGTCAAGAAACGGGCTAGTAGTGACGTTACCTGCAGAATAAGCACCGGCTAACTCTGTGC
	CAGCAGCCGCGGTAATACAGAGGGTGCGAGCGTTAATCGGAATTACTGGGCGTAAAGCGGGTGCAGGTGGTGCACTAAGT
	CATATGTGAAAGCCCTGGGCTTAACCTAGGAACAGCATATGATACTGGTGAACTAGAGTATATGAGAGGAAAGTAGAATT
	CCAGGTGTAGCGGTGAAATGCGTAGAGATCTGGAGGAATACCGATGGCGAAGGCAGCTTTCTGGCACAATACTGACACTC
	AGACCCGAAAGCGTGGGTAGCAAACAG
	>zOTU149
	TGGGGAATATTGCACAATGGGCGCAAGCCTGATGCAGCGACGCCGCGTGAGGGATGACGGCCTTCGGGTTGTAAACCTCT
	GTTAGCAGGGAAGAAGAGAAATTGACGGTACCTGCAGAGAAAGCGCCGGCTAACTACGTGCCAGCAGCCGCGGTAATACG
	TAGGGCGCGAGCGTTGTCCGGAATTATTGGGCGTAAAGAGCTTGTAGGCGGTTTGTCGCGTCTGCTGTGAAAGGCCGGGG
	CTTAACCCCGTGTATTGCAGTGGGTACGGGCAGACTAGAGTGCAGTAGGGGAGACTGGAACTCCTGGTGTAGCGGTGGAA
	TGCGCAGATATCAGGAAGAACACCGATGGCGAAGGCAGGTCTCTGGGCTGTAACTGACGCTGAGAAGCGAAAGCATGGGG
	AGCGAACAG
	>zOTU150
	TGGGGAATATTGGACAATGGGCGCAAGCCTGATCCAGCCATGCCGCGTGTGTGAAGAAGGCCCTCGGGTTGTAAAGCACT
	TTCAGTGGGGAAGAACGCCTGGTGGTTAATACCCGTCAGGAAGGACATCACCCACAGAAGAAGCACCGGCTAACTCCGTG
	CCAGCAGCCGCGGTAATACGGAGGGTGCGAGCGTTAATCGGAATTACTGGGCGTAAAGCGCGCGTAGGTGGCTTGATAAG
	CCGGTTGTGAAAGCCCCGGGCTCAACCTGGGAACGGCATCCGGAACTGTCAGGCTAGAGTGCAGGAGAGGAAGGTAGAAT
	TCCCGGTGTAGCGGTGAAATGCGTAGAGATCGGGAGGAATACCAGTGGCGAAGGCGGCCTTCTGGACTGACACTGACACT
	GAGGTGCGAAAGCGTGGGTAGCAAACAG
	>zOTU151
	TGGGGAATATTGGACAATGGGGGCAACCCTGATCCAGCAATGCCGCGTGTGTGAAGAAGGTTTTCGGATTGTAAAGCACT
	TTCGGCGGGGACGATGATGACGGTACCCGCAGAAGAAGCCCCGGCTAACTTCGTGCCAGCAGCCGCGGTAATACGAAGGG
	GGCTAGCGTTGCTCGGAATGACTGGGCGTAAAGGGCGTGTAGGCGGTTTGTACAGTTAGATGTGAAATCCCCGGGCTCAA
	CCTGGGAACTGCATCTGATACTGGCAAGCTTGAGTCTCGTAGAGGGGGGTAGAATTCCAGGTGTAGCGGTGAAATGCGTA
	GAGATCTGGAGGAATACCGGTGGCGAAGGCGGCCCCCTGGACGAAGACTGACGCTCAGGTGCGAAAGCGTGGGGAGCAAA
	CA
	>zOTU152
	TAGGGAATCTTCCGCAATGGACGAAAGTCTGACGGAGCAACGCCGCGTGAGTGATGAAGGTTTTCGGATCGTAAAACTCT
	GTTGTTAGGGAAGAACAAGTGCCGTTCGAAAGGGCGGCACCTTGACGGTACCTAACGAGAAAGCCACGGCTAACTACGTG
	CCAGCAGCCGCGGTAATACGTAGGTGGCAAGCGTTGTCCGGAATTATTGGGCGTAAAGCGCGCGCAGGCGGTCTCTTAAG
	TCTGATGTGAAAGCCCCCGGCTCAACCGGGGAGGGTCATTGGAAACTGGGAGACTTGAGTACAGAAGAGGAGAGTGGAAT
	TCCACGTGTAGCGGTGAAATGCGTAGAGATGTGGAGGAACACCAGTGGCGAAGGCGACTCTCTGGTCTGTAACTGACGCT
	GAGGCGCGAAAGCGTGGGGAGCAAACA
	>zOTU153
	TGGGGAATATTGGACAATGGGCGCAAGCCTGATCCAGCCATGCCGCGTGAGTGATGAAGGCCTTAGGGTTGTAAAGCTCT
	TTTGTCCGGGACGATAATGACGGTACCGGAAGAATAAGCCCCGGCTAACTTCGTGCCAGCAGCCGCGGTAATACGAAGGG
	GGCTAGCGTTGCTCGGAATCACTGGGCGTAAAGGGCGCGTAGGCGGCCATTCAAGTCGGGGGTGAAAGCCTGTGGCTCAA
	CCACAGAATTGCCTTCGATACTGTTTGGCTTGAGTTTGGTAGAGGTTGGTGGAACTGCGAGTGTAGAGGTGAAATTCGTA
	GATATTCGCAAGAACACCAGTGGCGAAGGCGGCCAACTGGACCAATACTGACGCTGAGGCGCGAAAGCGTGGGGAGCAAA
	CAG
	>zOTU154
	TGGGGAATATTGGACAATGGGGGCAACCCTGATCCAGCAATGCCGCGTGTGTGAAGAAGGTTTTCGGATTGTAAAGCACT
	TTCGGCGGGGACGATGATGACGGTACCCGCAGAAGAAGCCCCGGCTAACTTCGTGCCAGCAGCCGCGGTAATACGAAGGG
	GGCTAGCGTTGCTCGGAATGACTGGGCGTAAAGGGCGTGTAGGCGGTTTGTACAGTTAGATGTGAAATCCCCGGGCTTAA
	CCTGGGAGCTGCATTTAAGACGTACAGACTAGAGTGTGAGAGAGGGTTGTGGAATTCCCAGTGTAGAGGTGAAATTCGTA
	GATATTCGCAGGAACACCAGTGGCGAAGGCGGCTCACTGGTCCGGTACTGACGCTGAGGTGCGAAAGCGTGGGGAGCAAA
	CA
	>zOTU155
	TGGGGAATATTGGACAATGGGCGAAAGCCTGATCCAGCAATGCCGCGTGTGTGAAGAAGGTCTTCGGATTGTAAAGCACT
	TTCGACGGGGACGATGATGACGGTACCCGTAGAAGAAGCCCCGGCTAACTTCGTGCCAGCAGCCGCGGTAATACGAAGGG
	GGCTAGCGTTGCTCGGAATGACTGGGCGTAAAGGGCGCGTAGGCGGTTTACACAGTCAGATGTGAAATTCCAGGGCTTAA
	CCTTGGGGCTGCATTTGATACGTGTAGACTAGAGTGTGAGAGAGGGTTGTGGAATTCCCAGTGTAGAGGTGAAATTCGTA
	GATATTGGGAAGAACACCGGTGGCGAAGGCGGCAACCTGGCTCATTACTGACGCTGAGGCGCGAAAGCGTGGGGAGCAAA
	CAG
	>zOTU156
	TGGGGAATATTGGACAATGGGCGAAAGCCTGATCCAGCAATGCCGCGTGAGTGATGAAGGCCTTAGGGTTGTAAAGCTCT
	TTTACCCGGGATGATAATGACAGTACCGGGAGAATAAGCTCCGGCTAACTCCGTGCCAGCAGCCGCGGTAATACGGAGGG
	AGCTAGCGTTATTCGGAATTACTGGGCGTAAAGCGCACGTAGGCGGCTTTGTAAGTAAGAGGTGAAAGCCTGGTGCTCAA
	CACCAGAACTGCCTTTTAGACTGCATCGCTTGAATCCAGGAGAGGTGAGTGGAATTCCGAGTGTAGAGGTGAAATTCGTA
	GATATTCGGAAGAACACCAGTGGCGAAGGCGGCTCACTGGACTGGTATTGACGCTGAGGTGCGAAAGCGTGGGGAGCAAA
	CAG
	>zOTU157
	TGGGGAATATTGCACAATGGGCGCAAGCCTGATGCAGCCATGCCGCGTGTGTGAAGAAGGCCTTCGGGTTGTAAAGCACT
	TTCAGCGAGGAGGAAGGTGGTGAGCTTAATACGTTCATCAATTGACGTTACTCGCAGAAGAAGCACCGGCTAACTCCGTG
	CCAGCAGCCGCGGTAATACGGAGGGTGCAAGCGTTAATCGGAATTACTGGGCGTAAAGCGCACGCAGGCGGTTTGTTAAG
	TCAGATGTGAAATCCCCGGGCTCAACCTGGGAACTGCATTCAAAACTGACTGACTAGAGTATGGTAGAGGGTGGTGGAAT
	TTCCTGTGTAGCGGTGAAATGCGTAGATATAGGAAGGAACACCAGTGGCGAAGGCGACCACCTGGACTGATACTGACACT
	GAGGTGCGAAAGCGTGGGGAGCAAACAG
	>zOTU158
	TGGGGAATATTGGACAATGGGGGCAACCCTGATCCAGCAATGCCGCGTGTGTGAAGAAGGTTTTCGGATTGTAAAGCACT
	TTCGGCGGGGACGATGATGACGGTACCCGCAGAAGAAGCCCCGGCTAACTTCGTGCCAGCAGCCGCGGTAATACGAAGGG
	GGCAAGCGTTGCTCGGAATGACTGGGCGTAAAGGGCGCGTAGGCGGTTGACACAGTCAGGTGTGAAATCCCCGGGCTTAA
	CCTGGGAGCTGCATTTAAGACGTACAGACTAGAGTGTGAGAGAGGGTTGTGGAATTCCCAGTGTAGAGGTGAAATTCGTA
	GATATTGGGAAGAACACCGGTGGCGAAGGCGGCAACCTGGCTCATGACTGACGCTGAGGCGCGAAAGCGTGGGGAGCAAA
	CA
	>zOTU159
	TGGGGAATATTGCACAATGGGCGGAAGCCTGATGCAGCGACGCCGCGTGAGGGATGACGGCCTTCGGGTTGTAAACCTCT
	TTCAGCAGGGACGAAGCGTAAGTGACGGTACCTGCAGAAGAAGCACCGGCTAACTATGTGCCAGCAGCCGCGGTAATACG
	TAGGGTGCGAGCGTTGTCCGGAATTACTGGGCGTAAAGAGCTCGTAGGCGGTTTGTCACGTCGTCTGTGAAATCCTAGGG
	CTTAACCCTGGACGTGCAGGCGATACGGGCTGACTTGAGTACTACAGGGGAGACTGGAATTTCTGGTGTAGCGGTGGAAT
	GCACAGATATCAGGAAGAACACCGATGGCGAAGGCAGGTCTCTGGGTAGTAACTGACGCTGAGGAGCGAAAGCATGGGTA
	GCGAACA
	>zOTU160
	TAGGGAATCTTCCACAATGGACGAAAGTCTGATGGAGCAACGCCGCGTGAGTGAAGAAGGGTTTCGGCTCGTAAAACTCT
	GTTGTTAGAGAAGAACGACTGTGAGAGCAACTGCTCACGGTGTGACGGTATCTAACCAGAAAGTCACGGCTAACTACGTG
	CCAGCAGCCGCGGTAATACGTAGGTGGCAAACGTTGTCCGGATTTATTGGGCGTAAAGCGAGCGCAGGCGGTTTTCTAAG
	TCTGATGTGAAAGCCTTCGGCTTAACCGGAGAAGTGCATCGGAAACTGGATAACTTGAGTGCAGAAAAGGACAGTGGAAC
	TTCATGTGTAGCGATGAAATGCGTAGATATATGAAGGAACACCAGTGGCGAAGGCGGCAACCTGGCTCATGACTGACGCT
	GAGGCGCGAAAGCGTGGGGAGCAAACAG
	>zOTU161
	TAGGGAATCTTCCGCAATGGACGCAAGTCTGACGGAGCAACGCCGCGTGAGTGAAGAAGGTTTTCGGATCGTAAAACTCT
	GTTGTTAGAGAAGAACAAGTGCTAGAGTAACTGTTAGCGCCTTGACGGTATCTAACCAGAAAGCCACGGCTAACTACGTG
	CCAGCAGCCGCGGTAATACGTAGGTGGCAAGCGTTGTCCGGATTTATTGGGCGTAAAGCGAGCGCAGGCGGTTCCTTAAG
	TCTGATGTGAAAGCCCCCGGCTCAACCGGGGAGGGTCATTGGAAACTGGGGAACTTGAGTGCAGAAGAGGAGAGTGGAAT
	TCCATGTGTAGCGGTGAAATGCGTAGATATATGGAGGAACACCAGTGGCGAAGGCGACTCTCTGGTCTGTAACTGACGCT
	GAGGCTCGAAAGCGTGGGTAGCAAACAG
	>zOTU162
	TAGGGAATCTTCCGCAATGGGCGAAAGCCTGACGGAGCAACGCCGCGTGAGTGATGAAGGTCTTCGGATCGTAAAACTCT
	GTTATTAGGGAAGAACAAACGTGTAAGTAACTGTGCACGTCTTGACGGTACCTAATCAGAAAGCCACGGCTAACTACGTG
	CCAGCAGCCGCGGTAATACGTAGGTGGCAAGCGTTATCCGGAATTATTGGGCGTAAAGCGCGCGTAGGCGGTTTTTTAAG
	TCTAATGTGAAAGCCTTCGGCTTAACCGAAGAAGTGCATTGGAAACTGGGAAACTTGAGTGCAGAAGAGGACAGTGGAAC
	TCCATGTGTAGCGGTGAAATGCGTAGATATATGGAAGAACACCAGTGGCGAAGGCGGCTGTCTGGTCTGTAACTGACGCT
	GAGGCTCGAAAGCATGGGTAGCGAACA
	>zOTU163
	TGGGGAATATTGGACAATGGGGGCAACCCTGATCCAGCAATGCCGCGTGTGTGAAGAAGGTTTTCGGATTGTAAAGCACT
	TTCGGCGGGGACGATGATGACGGTACCCGCAGAAGAAGCACCGGCTAACTCCGTGCCAGCAGCCGCGGTAATACGGAGGG
	TGCAAGCGTTAATCGGAATTACTGGGCGTAAAGCGCACGCAGGCGGTTTGTTAAGTCAGATGTGAAATCCCCGGGCTCAA
	CCTGGGAACTGCATCTGATACTGGCAAGCTTGAGTCTCGTAGAGGGGGGTAGAATTCCAGGTGTAGCGGTGAAATGCGTA
	GAGATCTGGAGGAATACCGGTGGCGAAGGCGGCCCCCTGGACGAAGACTGACGCTCAGGTGCGAAAGCGTGGGGAGCAAA
	CA
	>zOTU164
	TAGGGAATCTTCCGCAATGGGCGAAAGCCTGACGGAGCGACGCCGCGTGAGCGAAGAAGGCCTTCGGGTCGTAAAGCTCT
	GTTGTGAGGAACGAAGGAGCGCCGTTCGAAGAGGGCGGCGCGGTGACGGTACCTCACGAGGAAGCCCCGGCTAACTACGT
	GCCAGCAGCCGCGGTAATACGTAGGGGGCGAGCGTTGTCCGGAATTATTGGGCGTAAAGCGCGCGCAGGCGGTCCCTTAA
	GTCTGATGTGAAAGCCCACGGCTCAACCGTGGAGGGTCATTGGAAACTGGGGGACTTGAGTGCAGGAGAGGAGAGCGGAA
	TTCCACGTGTAGCGGTGAAATGCGTAGAGATGTGGAGGAACACCAGTGGCGAAGGCGGCTCTCTGGCCTGCAACTGACGC
	TGAGGCGCGAAAGCGTGGGGAGCAAACA
	>zOTU165
	TGGGGAATTTTGGACAATGGGGGCAACCCTGATCCAGCAATGCCGCGTGAGTGAAGAAGGCCTTCGGGTTGTAAAGCTCT
	TTTGTCAGGGAAGAAACGGTGGTAGCTAATATCTACTACTAATGACGGTACCTGAAGAATAAGCACCGGCTAACTACGTG
	CCAGCAGCCGCGGTAATACGTAGGGTGCAAGCGTTAATCGGAATTACTGGGCGTAAAGCGTGCGCAGGCGGTTGTGTAAG
	TCAGATGTGAAATCCCCGGGCTCAACCTGGGAATTGCATTTGAGACTGCACGGCTAGAGTGTGTCAGAGGGGGGTAGAAT
	TCCACGTGTAGCAGTGAAATGCGTAGATATGTGGAGGAATACCGATGGCGAAGGCAGCCCCCTGGGATAACACTGACGCT
	CATGCACGAAAGCGTGGGGAGCAAACAG
	>zOTU166
	TGGGGAATATTGCACAATGGGCGCAAGCCTGATGCAGCCATGCCGCGTGTATGAAGAAGGCCTTCGGGTTGTAAAGTACT
	TTCAGCGAGGAGGAAGGCGTTAAGGTTAATAACCTTAGCGATTGACGTTACTCGCAGAAGAAGCACCGGCTAACTCCGTG
	CCAGCAGCCGCGGTAATACGGAGGGTGCAAGCGTTAATCGGAATTACTGGGCGTAAAGCGCGCGTAGGTGGTTTGTTAAG
	TTGGATGTGAAATCCCCGGGCTCAACCTGGGAACTGCATTCAAAACTGACTGACTAGAGTATGGTAGAGGGTGGTGGAAT
	TTCCTGTGTAGCGGTGAAATGCGTAGATATAGGAAGGAACACCAGTGGCGAAGGCGACCACCTGGACTGATACTGACACT
	GAGGTGCGAAAGCGTGGGGAGCAAACAG
	>zOTU167
	TGGGGAATATTGCACAATGGGCGCAAGCCTGATGCAGCCATGCCGCGTGTATGAAGAAGGCCTTCGGGTTGTAAAGTACT
	TTCAGCGAGGAGGAAGGTGTTGAGGTTAATAACCTCAGCAATTGACGTTACTCGCAGAAGAAGCACCGGCTAACTCCGTG
	CCAGCAGCCGCGGTAATACGGAGGGTGCAAGCGTTAATCGGAATTACTGGGCGTAAAGCGCACGCAGGCGGTCTGTTAAG
	TCAGATGTGAAATCCCCGGGCTCAACCTGGGAACTGCATTTGAAACTGGCAAGCTAGAGTCTCGTAGAGGGGGGTAGAAT
	TCCAGGTGTAGCGGTGAAATGCGTAGAGATCTGGAGGAATACCGGTGGCGAAGGCGGCCCCCTGGACGAAGACTGACGCT
	CAGGTGCGAAAGCGTGGGGAGCAAACAG
	>zOTU168
	TGGGGAATATTGGACAATGGGCGCAAGCCTGATCCAGCCATGCCGCGTGAGTGATGAAGGCCCTAGGGTTGTAAAGCTCT
	TTCACCGGAGAAGATAATGACGGTATCCGGAGAAGAAGCCCCGGCTAACTTCGTGCCAGCAGCCGCGGTAATACGAAGGG
	GGCTAGCGTTGTTCGGAATTACTGGGCGTAAAGCGCACGTAGGCGGGTATTTAAGTCAGGGGTGAAATCCCAGAGCTCAA
	CTCTGGAACTGCCTTTGATACTGGGTACCTAGAGTATGGAAGAGGTGAGTGGAATTCCGAGTGTAGAGGTGAAATTCGTA
	GATATTCGGAGGAACACCAGTGGCGAAGGCGGCTCACTGGTCCATTACTGACGCTGAGGTGCGAAAGCGTGGGGAGCAAA
	CA
	>zOTU169
	TGGGGAATATTGCACAATGGGCGCAAGCCTGATGCAGCCATGCCGCGTGTATGAAGAAGGCCTTCGGGTTGTAAAGTACT
	TTCAGCGAGGAGGAAGGCATTAAGGTTAATAACCTTGGTGATTGACGTTACTCGCAGAAGAAGCACCGGCTAACTCCGTG
	CCAGCAGCCGCGGTAATACGGAGGGTGCAAGCGTTAATCGGAATTACTGGGCGTAAAGCGCGCGTAGGTGGTTTGTTAAG
	TTGGATGTGAAATCCCCGGGCTCAACCTGGGAACTGCATTCAAAACTGACTGACTAGAGTATGGTAGAGGGTGGTGGAAT
	TTCCTGTGTAGCGGTGAAATGCGTAGATATAGGAAGGAACACCAGTGGCGAAGGCGACCACCTGGACTGATACTGACACT
	GAGGTGCGAAAGCGTGGGGAGCAAACAG
	>zOTU170
	TGGGGAATATTGGACAATGGGCGAAAGCCTGATCCAGCCATGCCGCGTGTGTGAAGAAGGTCTTCGGATTGTAAAGCACT
	TTAAGTTGGGAGGAAGGGCAGTTGCCTAATACGTAACTGTTTTGACGTTACCGACAGAATAAGCACCGGCTAACTCTGTG
	CCAGCAGCCGCGGTAATACAGAGGGTGCAAGCGTTAATCGGAATTACTGGGCGTAAAGCGCGCGTAGGTGGTTTGTTAAG
	TTGGATGTGAAATCCCCGGGCTCAACCTGGGAACTGCATTTGAAACTGGCAGGCTTGAGTCTTGTAGAGGGGGGTAGAAT
	TCCAGGTGTAGCGGTGAAATGCGTAGAGATCTGGAGGAATACCGGTGGCGAAGGCGGCCCCCTGGACAAAGACTGACGCT
	CAGGTGCGAAAGCGTGGGGAGCAAACAG
	>zOTU171
	TGGGGAATATTGGACAATGGGGGCAACCCTGATCCAGCAATGCCGCGTGTGTGAAGAAGGTTTTCGGATTGTAAAGCACT
	TTCGGCGGGGACGATGATGACGGTACCCGCAGAAGAAGCCCCGGCTAACTTCGTGCCAGCAGCCGCGGTAATACGAAGGG
	GGCAAGCGTTGCTCGGAATGACTGGGCGTAAAGGGCGCGTAGGCGGTTGACACAGTCAGGTGTGAAATTCCCGGGCTTAA
	CCTGGGAGCTGCATTTAAGACGTACAGACTAGAGTGTGAGAGAGGGTTGTGGAATTCCCAGTGTAGAGGTGAAATTCGTA
	GATATTGGGAAGAACACCGGTGGCGAAGGCGGCAACCTGGCTCATGACTGACGCTGAGGCGCGAAAGCGTGGGGAGCAAA
	CA
	>zOTU172
	TGGGGAATATTGGACAATGGGGGCAACCCTGATCCAGCAATGCCGCGTGTGTGAAGAAGGTTTTCGGATTGTAAAGCACT
	TTCGACGGGGACGATGATGACGGTACCCGTAGAAGAAGCCCCGGCTAACTTCGTGCCAGCAGCCGCGGTAATACGAAGGG
	GGCTAGCGTTGCTCGGAATGACTGGGCGTAAAGGGCGCGTAGGCGGTTGTTACAGTCAGATGTGAAATTCCAGGGCTTAA
	CCTTGGGGCTGCATTTGATACGTAGCGACTAGAGTTCGAGAGAGGGTTGTGGAATTCCCAGTGTAGAGGTGAAATTCGTA
	GATATTGGGAAGAACACCGGTGGCGAAGGCGGCAACCTGGCTCGATACTGACGCTGAGGCGCGAAAGCGTGGGGAGCAAA
	CA
	>zOTU173
	TAGGGAATCTTCGGCAATGGACGGAAGTCTGACCGAGCAACGCCGCGTGAGTGAAGAAGGTTTTCGGATCGTAAAGCTCT
	GTTGTAAGAGAAGAACGGGTGTGAGAGTGGAAAGTTCACACTGTGACGGTATCTTACCAGAAAGGGACGGCTAACTACGT
	GCCAGCAGCCGCGGTAATACGTAGGTCCCGAGCGTTGTCCGGATTTATTGGGCGTAAAGCGAGCGCAGGCGGTTAGATAA
	GTCTGAAGTTAAAGGCTGTGGCTTAACCATAGTACGCTTTGGAAACTGTTTAACTTGAGTGCAAGAGGGGAGAGTGGAAT
	TCCATGTGTAGCGGTGAAATGCGTAGATATATGGAGGAACACCGGTGGCGAAAGCGGCTCTCTGGCTTGTAACTGACGCT
	GAGGCTCGAAAGCGTGGGGAGCAAACA
	>zOTU174
	TGGGGAATTTTGGACAATGGGCGCAAGCCTGATCCAGCAATGCCGCGTGAGTGAAGAAGGCCTTCGGGTTGTAAAGCTCT
	TTTGTCAGGGAAGAAAAGGCTATGGATAATACCTGTGGCTCATGACGGTACCTGAAGAATAAGCACCGGCTAACTACGTG
	CCAGCAGCCGCGGTAATACGTAGGGTGCAAGCGTTAATCGGAATTACTGGGCGTAAAGCGTGCGCAGGCGGTTTTGTAAG
	ACTGTCGTGAAATCCCCGGGCTCAACCTGGGAATGGCGATGGTGACTGCAAGGCTAGAGTTTGGCAGAGGGGGGTAGAAT
	TCCACGTGTAGCAGTGAAATGCGTAGATATGTGGAGGAACACCGATGGCGAAGGCAGCCCCCTGGGTCAAAACTGACGCT
	CATGCACGAAAGCGTGGGGAGCAAACAG
	>zOTU175
	TGGGGAATATTGGACAATGGGGGCAACCCTGATCCAGCAATGCCGCGTGTGTGAAGAAGGTTTTCGGATTGTAAAGCACT
	TTCGGCGGGGACGATGATGACGGTACCCGCAGAAGAAGCCCCGGCTAACTTCGTGCCAGCAGCCGCGGTAATACGAAGGG
	GGCTAGCGTTGCTCGGAATGACTGGGCGTAAAGGGCGTGTAGGCGGTTTGTACAGTTAGATGTGAAATCCCCGGGCTTAA
	CCTGGGAGCTGCATTTAAGACGTACAGACTAGAGTGTGAGAGAGGGTTGTGGAATTCCCAGTGTAGAGGTGAAATTCGTA
	GATATTCGGAAGAACACCAGTGGCGAAGGCGACTCGCTGGACAGGTATTGACGCTGAGGTGCGAAAGCGTGGGGAGCAAA
	CA
	>zOTU176
	TGGGGAATATTGGACAATGGGGGCAACCCTGATCCAGCAATGCCGCGTGTGTGAAGAAGGTTTTCGGATTGTAAAGCACT
	TTCGGCGGGGACGATGATGACGGTACCCGCAGAAGAAGCCCCGGCTAACTTCGTGCCAGCAGCCGCGGTAATACGAAGGG
	GGCTAGCGTTGTTCGGAATTACTGGGCGTAAAGCGCGCGTAGGCGGACATTTAAGTCAGGGGTGAAATCCCGGGGCTCAA
	CCTCGGAACTGCCTTTGATACTGGGTGTCTGGAGTCCGGAAGAGGTGAGTGGAATTGCGAGTGTAGAGGTGAAATTCGTA
	GATATTCGCAGGAACACCAGTGGCGAAGGCGGCTCACTGGTCCGGTACTGACGCTGAGGTGCGAAAGCGTGGGGAGCAAA
	CA
	>zOTU177
	TAGGGAATCTTCCGCAATGGACGAAGGTCTGACGGAGCAACGCCGCGTGAGCGATGAAGGCCTTCGGGTCGTAAAGCTCT
	GTTGTTAGGGAAGAACAAGTACCGTTCGAATAGGGCGGTACCTTGACGGTACCTAACCAGAAAGCCACGGCTAACTACGT
	GCCAGCAGCCGCGGTAATACGTAGGTGGCAAGCGTTGTCCGGAATTATTGGGCGTAAAGCGCGCGCAGGCGGTTCCTTAA
	GTCTGATGTGAAAGCCCACGGCTCAACCGTGGAGGGTCATTGGAAACTGGGGAACTTGAGTGCAGAAGAGGAAAGCGGAA
	TTCCACGTGTAGCGGTGAAATGCGTAGAGATGTGGAGGAACACCAGTGGCGAAGGCGGCTTTCTGGTCTGTAACTGACGC
	TGAGGCGCGAAAGCGTGGGGAGCAAACA
	>zOTU178
	TGGGGAATATTGGACAATGGGCGCAAGCCTGATCCAGCCATGCCGCGTGAGTGATGAAGGCCTTAGGGTTGTAAAGCTCT
	TTTATCCGGGACGATAATGACGGTACCGGAGGAATAAGCCCCGGCTAACTTCGTGCCAGCAGCCGCGGTAATACGAAGGG
	GGCTAGCGTTGCTCGGAATCACTGGGCGTAAAGGGCGCGTAGGCGGCGTTTTAAGTCGGGGGTGAAAGCCTGTGGCTCAA
	CCACAGAATGGCCTTCGATACTGGGACGCTTGAGTATGGTAGAGGTTGGTGGAACTGCGAGTGTAGAGGTGAAATTCGTA
	GATATTCGCAAGAACACCGGTGGCGAAGGCGGCCAACTGGACCATTACTGACGCTGAGGCGCGAAAGCGTGGGGAGCAAA
	CAG
	>zOTU179
	TAGGGAATCTTCCACAATGGACGAAAGTCTGATGGAGCAATGCCGCGTGAGTGAAGAAGGGTTTCGGCTCGTAAAACTCT
	GTTGTTAAAGAAGAACACCTTTGAGAGTAACTGTTCAAGGGTTGACGGTATTTAACCAGAAAGCCACGGCTAACTACGTG
	CCAGCAGCCGCGGTAATACGTAGGTGGCAAGCGTTGTCCGGATTTATTGGGCGTAAAGCGAGCGCAGGCGGTTTTTTAAG
	TCTGATGTGAAAGCCTTCGGCTTAACCGGAGAAGTGCATCGGAAACTGGGAGACTTGAGTGCAGAAGAGGACAGTGGAAC
	TCCATGTGTAGCGGTGGAATGCGTAGATATATGGAGGAACACCGGTGGCGAAAGCGGCTCTCTGGCCTGTAACTGACACT
	GAGGCTCGAAAGCGTGGGGAGCAAACA
	>zOTU180
	TAGGGAATCTTCGGCAATGGACGAAAGTCTGACCGAGCAACGCCGCGTGAGTGAAGAAGGTTTTCGGATCGTAAAGCTCT
	GTTGTAAGAGAAGAACGGGTGTGAGAGTGGAAAGTTCACACTGTGACGGTATCTTACCAGAAAGGGACGGCTAACTACGT
	GCCAGCAGCCGCGGTAATACGTAGGTCCCGAGCGTTGTCCGGATTTATTGGGCGTAAAGCGAGCGCAGGCGGTTAGATAA
	GTCTGAAGTTAAAGGCTGTGGCTTAACCATAGTACGCTTTGGAAACTGTTTAACTTGAGTGCAGAAGGGGAGAGTGGAAT
	TCCATGTGTAGCGGTGAAATGCGTAGATATATGGAGGAACACCGGTGGCGAAAGCGGCTCTCTGGTCTGTAACTGACGCT
	GAGGCTCGAAAGCGTGGGGAGCGAACAG
	>zOTU181
	TAGGGAATCTTCCGCAATGGACGCAAGTCTGACGGAGCAACGCCGCGTGAGTGAAGAAGGTCTTCGGATCGTAAAGCTCT
	GTTGTTAGAGAAGAACAGCGCATAGAGTAACTGCTATGCGTGTGACGGTATCTAACCAGAAAGCCACGGCTAACTACGTG
	CCAGCAGCCGCGGTAATACGTAGGTGGCGAGCGTTGTCCGGATTTATTGGGCGTAAAGGGAGTGTAGGCGGTCTTTTAAG
	TCTGATGTGAAAGCCCACGGCTCAACCGTGGAGGGTCATTGGAAACTGGGAGACTTGAGTGCAGAAGAGGAGAGCGGAAT
	TCCATGTGTAGCGGTGAAATGCGTAGATATATGGAGGAACACCAGTGGCGAAGGCGGCTCTCTGGTCTGTAACTGACGCT
	GAGGCTCGAAAGCGTGGGGAGCAAACAG
	>zOTU182
	TGGGGAATATTGCACAATGGGCGAAAGCCTGATGCAGCGACGCCGCGTGAGGGATGACGGCCTTCGGGTTGTAAACCTCT
	TTCAGCAGGGAAGAAGCCACAAGTGACGGTACCTGCAGAAGAAGCGCCGGCTAACTACGTGCCAGCAGCCGCGGTAATAC
	GTAGGGCGCAAGCGTTGTCCGGAATTATTGGGCGTAAAGAGCTCGTAGGCGGTTTGTCGCGTCTGCTGTGAAAGCCCGGG
	GCTTAACCCCGGGTGTGCAGTGGGTACGGGCAGACTAGAGTGCAGTAGGGGAGACTGGAATTCCTGGTGTAGCGGTGGAA
	TGCGCAGATATCAGGAGGAACACCGATGGCGAAGGCAGGTCTCTGGGCTGTTACTGACGCTGAGGAGCGAAAGCATGGGG
	AGCGAACA
	>zOTU183
	TGGGGAATATTGCACAATGGGCGAAAGCCTGATGCAGCGACGCCGCGTGGGGGATGACGGCCTTCGGGTTGTAAACCTCT
	TTCAGTAGGGAAGAAGCGAAAGTGACGGTACCTGCAGAAGAAGCGCCGGCTAACTACGTGCCAGCAGCCGCGGTAATACG
	TAGGGCGCAAGCGTTGTCCGGAATTATTGGGCGTAAAGAGCTTGTAGGTGGCTTGTCGCGTCTGCCGTGAAAACCCGAGG
	CTCAACCTCGGGCGTGCGGTGGGTACGGGCAGGCTAGAGTGTGGTAGGGGAGACTGGAACTCCTGGTGTAGCGGTGATAT
	GCGCAGATATCAGGAAGAACACCGATGGCGAAGGCAGGTCTCTGGGCCATTACTGACACTGAGAAGCGAAAGCATGGGGA
	GCGAACAG
	>zOTU184
	TGGGGAATATTGGACAATGGGGGCAACCCTGATCCAGCCATGCCGCGTGAGTGATGAAGGCCTTAGGGTTGTAAAGCTCT
	TTCACCCACAACGATGATGACGGTAGTGGGAGAAGAAGCCCCGGCTAACTCCGTGCCAGCAGCCGCGGTAATACGGAGGG
	GGCAAGCGTTGTTCGGAATTACTGGGCGTAAAGGGCGCGTAGGCGGTATGTCGCGTCAGGTGTGAAAGCCCCGGGCTCAA
	CCTGGGATGTGCACTTGATACGGGCATGCTTGAGTTCGAGAGAGGTGAGTGGAATTCCCAGTGTAGAGGTGAAATTCGTA
	GATATTGGGAAGAACACCAGCGGCGAAGGCGGCTCACTGGCTCGAAACTGGCGCTGAGGCGCGAAAGCGTGGGGAGCAAA
	CA
	>zOTU185
	TGGGGAATATTGCACAATGGGCGCAAGCCTGATGCAGCCATGCCGCGTGTGTGAAGAAGGCCTTCGGGTTGTAAAGCACT
	TTCAGCGAGGAGGAAGGTGGTGAGCTTAATACGTTCATCAATTGACGTTACTCGCAGAAGAAGCACCGGCTAACTCCGTG
	CCAGCAGCCGCGGTAATACGGAGGGTGCAAGCGTTAATCGGAATTACTGGGCGTAAAGCGCACGCAGGCGGTTTGTTAAG
	TCAGATGTGAAATCCCCGGGCTCAACCTGGGAACTGCATTTGAAACTGGCAGGCTTGAGTCTTGTAGAGGGGGGTAGAAT
	TCCAGGTGTAGCGGTGAAATGCGTAGAGATCTGGAGGAATACCGGTGGCGAAGGCGGCCCCCTGGACAAAGACTGACGCT
	CAGGTGCGAAAGCGTGGGGAGCAAACAG
	>zOTU186
	TGGGGAATCTTGCGCAATGGGCGAAAGCCTGACGCAGCCATGCCGCGTGAATGATGAAGGTCTTAGGATTGTAAAATTCT
	TTCACCGGGGACGATAATGACGGTACCCGGAGAAGAAGCCCCGGCTAACTTCGTGCCAGCAGCCGCGGTAATACGAAGGG
	GGCTAGCGTTGCTCGGAATTACTGGGCGTAAAGGGAGCGTAGGCGGACATTTAAGTCAGGGGTGAAATCCCGGGGCTCAA
	CCTCGGAATTGCCTTTGATACTGGGTGTCTTGAGTATGAGAGAGGTGTGTGGAACTCCGAGTGTAGAGGTGAAATTCGTA
	GATATTCGGAAGAACACCAGTGGCGAAGGCGACACACTGGCTCATTACTGACGCTGAGGCTCGAAAGCGTGGGGAGCAAA
	CAG
	>zOTU187
	TGGGGAATATTGCACAATGGGCGGAAGCCTGATGCAGCAACGCCGCGTGCGGGATGACGGCCTTCGGGTTGTAAACCGCT
	TTCAGTAGGGACGAAGCGCAAGTGACGGTACCTACAGAAGAAGCACCGGCCAACTACGTGCCAGCAGCCGCGGTGATACG
	TAGGGTGCGAGCGTTGTCCGGAATTATTGGGCGTAAAGAGCTTGTAGGCGGTTGATTGCGTCAGAAGTGAAAACTCAGGG
	CTTAACCCTGAGCCTGCTTCTGATACGGGTCGACTAGAGGGAAGTAGGGGAGAACGGAATTCCTGGTGGAGCGGTGGAAT
	GCGCAGATATCAGGAGGAACACCGGTGGCGAAGGCGGTTCTCTGGACTTTTCCTGACGCTGAGAAGCGAAAGCGTGGGGA
	GCAAACAG
	>zOTU188
	TAGGGAATCTTCCACAATGGACGAAAGTCTGATGGAGCAACGCCGCGTGAGTGATGAAGGCTTTAGGGTCGTAAAACTCT
	GTTGCTGGAGAAGAACGTGTGTGAGAGTAACTGCTCATGCAGTGACGGTATCCAACCAGAAAGCCACGGCTAACTACGTG
	CCAGCAGCCGCGGTAATACGTAGGTGGCAAGCGTTATCCGGATTTATTGGGCGTAAAGCGAGCGCAGGCGGTTTTTTAAG
	TCTAATGTGAAAGCCTTCGGCTTAACCGAAGAAGTGCATTGGAAACTGGGAAACTTGAGTGCAGAAGAGGACAGTGGAAC
	TCCATGTGTAGCGGTGAAATGCGTAGATATATGGAAGAACACCGGTGGCGAAGGCGGCAACCTGGCTCATGACTGACGCT
	GAGGCGCGAAAGCGTGGGGAGCAAACA
	>zOTU189
	TGGGGAATTTTGGACAATGGGGGAAACCCTGATCCAGCCATCCCGCGTGTGCGATGAAGGCCTTCGGGTTGTAAAGCACT
	TTTGGCAGGAAAGAAACGTCATGGGCTAATACCCCGTGAAACTGACGGTACCTGCAGAATAAGCACCGGCTAACTACGTG
	CCAGCAGCCGCGGTAATACGTAGGGTGCAAGCGTTAATCGGAATTACTGGGCGTAAAGCGTGCGCAGGCGGTTCGGAAAG
	AAAGATGTGAAATCCCAGAGCTTAACTTTGGAACTGCATTTTTAACTACCGAGCTAGAGTGTGTCAGAGGGAGGTGGAAT
	TCCGCGTGTAGCAGTGAAATGCGTAGATATGCGGAGGAACACCGATGGCGAAGGCAGCCTCCTGGGATAACACTGACGCT
	CATGCACGAAAGCGTGGGGAGCAAACAG
	>zOTU190
	TGGGGAATATTGGACAATGGGGGCAACCCTGATCCAGCCATGCCGCGTGAGTGATGAAGGCCCTAGGGTTGTAAAGCTCT
	TTTGTGCGGGAAGATAATGACGGTACCGCAAGAATAAGCCCCGGCTAACTTCGTGCCAGCAGCCGCGGTAATACGAAGGG
	GGCTAGCGTTGCTCGGAATCACTGGGCGTAAAGGGTGCGTAGGCGGGTCTTTAAGTCAGGGGTGAAATCCTGGAGCTCAA
	CTCCAGAACTGCCTTTGATACTGAGGATCTTGAGTCCGGAAGAGGTGAGTGGAACTGCGAGTGTAGAGGTGAAATTCGTA
	GATATTCGCAAGAACACCAGTGGCGAAGGCGGCTCACTGGTCCGGTACTGACGCTGAGGCACGAAAGCGTGGGGAGCAAA
	CA
	>zOTU191
	TGGGGAATATTGGACAATGGGCGAAAGCCTGATCCAGCCATGCCGCGTGTGTGAAGAAGGTCTTCGGATTGTAAAGCACT
	TTAAGTTGGGAGGAAGGGCAGTAAATTAATACTTTGCTGTTTTGACGTTACCGACAGAATAAGCACCGGCTAACTCTGTG
	CCAGCAGCCGCGGTAATACAGAGGGTGCAAGCGTTAATCGGAATTACTGGGCGTAAAGCGCGCGTAGGTGGTTTGTTAAG
	TTGGATGTGAAATCCCCGGGCTCAACCTGGGAACTGCATTCAAAACTGACTGACTAGAGTATGGTAGAGGGTGGTGGAAT
	TTCCTGTGTAGCGGTGAAATGCGTAGATATAGGAAGGAACACCAGTGGCGAAGGCGACCACCTGGACTAATACTGACACT
	GAGGTGCGAAAGCGTGGGGAGCAAACAG
	>zOTU192
	TAGGGAATCTTCCGCAATGGGCGAAAGCCTGACGGAGCAACGCCGCGTGAGTGATGAAGGTCTTCGGATCGTAAAACTCT
	GTTATTAGGGAAGAACAAATGTGTAAGTAACTATGCACGTCTTGACGGTACCTAATCAGAAAGCCACGGCTAACTACGTG
	CCAGCAGCCGCGGTAATACGTAGGTGGCAAGCGTTGTCCGGATTTATTGGGCGTAAAGCGAGCGCAGGCGGTTTTTTAAG
	TCTGATGTGAAAGCCTTCGGCTTAACCGGAGAAGTGCATCGGAAACTGGGAGACTTGAGTGCAGAAGAGGACAGTGGAAC
	TCCATGTGTAGCGGTGGAATGCGTAGATATATGGAAGAACACCAGTGGCGAAGGCGGCTGTCTAGTCTGTAACTGACGCT
	GAGGCTCGAAAGCATGGGTAGCGAACA
	>zOTU193
	TAGGGAATCTTCGGCAATGGGGGCAACCCTGACCGAGCAACGCCGCGTGAGTGAAGAAGGTTTTCGGATCGTAAAGCTCT
	GTTGTAAGTCAAGAACGGGTGTGAGAGTGGAAAGTTCACACTGTGACGGTAGCTTACCAGAAAGGGACGGCTAACTACGT
	GCCAGCAGCCGCGGTAATACGTAGGTCCCGAGCGTTGTCCGGATTTATTGGGCGTAAAGCGAGCGCAGGCGGTTTGATAA
	GTCTGAAGTTAAAGGCTGTGGCTCAACCATAGTTCGCTTTGGAAACTGTCAAACTTGAGTGCAGAAGGGGAGAGTGGAAT
	TCCATGTGTAGCGGTGAAATGCGTAGATATATGGAGGAACACCGGTGGCGAAAGCGGCTCTCTGGTCTGTAACTGACGCT
	GAGGCTCGAAAGCGTGGGGAGCGAACA
	>zOTU194
	TGGGGAATATTGGACAATGGGCGCAAGCCTGATCCAGCAATGCCGCGTGTGTGAAGAAGGTTTTCGGATTGTAAAGCACT
	TTCAGCGGGGACGATGATGACGGTACCCGCAGAAGAAGCCCCGGCTAACTTCGTGCCAGCAGCCGCGGTAATACGAAGGG
	GGCAAGCGTTGCTCGGAATGACTGGGCGTAAAGGGCGCGTAGGCGGTTGACACAGTCAGGTGTGAAATTCCCGGGCTTAA
	CCTGGGGTCTGCATTTGATACGTGCAGACTAGAGTATGAGAGAGGGTTGTGGAATTCTCAGTGTAGAGGTGAAATTCGTA
	GATATTGGGAAGAACACCGGTGGCGAAGGCGGCAACCTGGCTCATTACTGACGCTGAGGCGCGAAAGCGTGGGGAGCAAA
	CA
	>zOTU195
	TGGGGAATATTGGACAATGGGGGCAACCCTGATCCAGCAATGCCGCGTGTGTGAAGAAGGTTTTCGGATTGTAAAGCACT
	TTCGGCGGGGACGATGATGACGGTACCCGCAGAAGAAGCCCCGGCTAACTTCGTGCCAGCAGCCGCGGTAATACGAAGGG
	GGCTAGCGTTGCTCGGAATGACTGGGCGTAAAGGGCGTGTAGGCGGTTTGTACAGTCAGGTGTGAAATTCCCGGGCTTAA
	CCTGGGGTCTGCATTTGATACGTGGCGACTAGAGTGTGAGAGAGGGTTGTGGAATTCCCAGTGTAGAGGTGAAATTCGTA
	GATATTGGGAAGAACACCGGTGGCGAAGGCGGCAACCTGGCTCATGACTGACGCTGAGGCGCGAAAGCGTGGGGAGCAAA
	CA
	>zOTU196
	TAAGGAATATTGGTCAATGGACGCAAGTCTGAACCAGCCATGCCGCGTGAAGGATGAAGGTCCTCTGGATTGTAAACTTC
	TTTTATAGGGGGCGAAAAAAGGTCTTTCTAGATCACTTGACAGTACCCTATGAATAAGCACCGGCTAACTCCGTGCCAGC
	AGCCGCGGTAATACGGAGGGTGCAAGCGTTATCCGGATTCACTGGGTTTAAAGGGTGCGTAGGCGGGTAGGTAAGTCAGA
	GGTGAAATCCTGGAGCTTAACTCCAGAACTGCCTTTGATACTATCTATCTTGAATATGGTGGAGGTAAGCGGAATATGTC
	ATGTAGCGGTGAAATGCATAGATATGACATAGAACACCTATTGCGAAGGCAGCTTACTACGCCTATATTGACGCTGAGGC
	ACGAAAGCGTGGGGATCAAACA
	>zOTU197
	TAGGGAATCTTCCACAATGGACGAAAGTCTGATGGAGCAATGCCGCGTGAGTGAAGAAGGGTTTCGGCTCGTAAAACTCT
	GTTGTTGGAGAAGAACGTGTGTGAGAGTAACTGCTCATGCAGTGACGGTATCCAACCAGAAAGCCACGGCTAACTACGTG
	CCAGCAGCCGCGGTAATACGTAGGTGGCAAGCGTTGTCCGGATTTATTGGGCGTAAAGCGAGCGCAGGCGGTTTTTTAAG
	TCTGATGTGAAAGCCTTCGGCTTAACCGGAGAAGTGCATCGGAAACTGGGAGACTTGAGTGCAGAAGAGGACAGTGGAAC
	TCCATGTGTAGCGGTGGAATGCGTAGATATATGGAAGAACACCAGTGGCGAAGGCGGCTGTCTAGTCTGTAACTGACGCT
	GAGGCTCGAAAGCATGGGTAGCGAACA
	>zOTU198
	TGAGGAATATTGGTCAATGGGTGCAAGCCTGAACCAGCCATCCCGCGTGAAGGACGACTGCCCTATGGGTTGTAAACTTC
	TTTTGTATAGGGATAAACCTACCCTCGTGAGGGTAGCTGAAGGTACTATACGAATAAGCACCGGCTAACTCCGTGCCAGC
	AGCCGCGGTAATACGGAGGGTGCAAGCGTTATCCGGATTTATTGGGTTTAAAGGGTCCGTAGGCGGACTTATAAGTCAGT
	GGTGAAAGCCTGTCGCTTAACGATAGAACTGCCATTGATACTGTAAGTCTTGAGTATATTTGAGGTAGCTGGAATAAGTA
	GTGTAGCGGTGAAATGCATAGATATTACTTAGAACACCAATTGCGAAGGCAGGTTACCAAGATATAACTGACGCTGAGGG
	ACGAAAGCGTGGGGAGCGAACAG
	>zOTU199
	TGGGGAATATTGCACAATGGGCGAAAGCCTGATGCAGCAACGCCGCGTGAGGGATGACGGCCTTCGGGTTGTAAACCTCT
	TTTAGCAGGGAAGAAGCGAGAGTGACGGTACCTGCAGAAAAAGCGCCGGCTAACTACGTGCCAGCAGCCGCGGTAATACG
	TAGGGCGCAAGCGTTATCCGGAATTATTGGGCGTAAAGAGCTCGTAGGCGGTTTGTCGCGTCTGCTGTGAAAACTGGAGG
	CTCAACCTCCAGCCTGCAGTGGGTACGGGCAGACTAGAGTGCGGTAGGGGAGATTGGAATTCCTGGTGTAGCGGTGGAAT
	GCGCAGATATCAGGAGGAACACCGATGGCGAAGGCAGATCTCTGGGCCGTAACTGACGCTGAGGAGCGAAAGGGTGGGGA
	GCAAACAG
	>zOTU200
	TGGGGAATATTGGACAATGGGGGCAACCCTGATCCAGCAATGCCGCGTGAGTGAAGAAGGGTTTCGGCTCGTAAAACTCT
	GTTGTTAGAGAAGAACGACTGTGAGAGCAACTGCTCACGGTGTGACGGTATCTAACCAGAAAGTCACGGCTAACTACGTG
	CCAGCAGCCGCGGTAATACGTAGGTGGCAAACGTTGTCCGGATTTATTGGGCGTAAAGCGAGCGCAGGCGGTTTTCTAAG
	TCTGATGTGAAAGCCTTCGGCTTAACCGGAGAAGTGCATCGGAAACTGGATAACTTGAGTGCAGAAAAGGACAGTGGAAC
	TTCATGTGTAGCGGTGAAATGCGTAGATATATGAAGGAACACCAGTGGCGAAGGCGGCTGTCTGGTCTGCATCTGACGCT
	GAGGCTCGAAAGCATGGGTAGCAAACAG
	>zOTU201
	TGGGGAATCTTAGACAATGGGGGCAACCCTGATCTAGCCATGCCGCGTGAGTGATGAAGGCCTTAGGGTTGTAAAGCTCT
	TTCAGCTGGGAAGATAATGACGGTACCAGCAGAAGAAGCCCCGGCTAACTCCGTGCCAGCAGCCGCGGTAATACGGAGGG
	GGCTAGCGTTGTTCGGAATTACTGGGCGTAAAGCGCACGTAGGCGGACCGGAAAGTCAGAGGTGAAATCCCAGGGCTCAA
	CCTTGGAACTGCCTTTGAAACTATCGGTCTGGAGTTCGAGAGAGGTGAGTGGAATTCCGAGTGTAGAGGTGAAATTCGTA
	GATATTCGGAGGAACACCAGTGGCGAAGGCGGCTCACTGGCTCGATACTGACGCTGAGGTGCGAAAGCGTGGGGAGCAAA
	CAG
	>zOTU202
	TGGGGAATATTGCACAATGGGCGAAAGCCTGATGCAGCGACGCCGCGTGAGGGATGACGGCCTTCGGGTTGTAAACCTCT
	TTCAGCAGGGAAGAAGCGAAAGTGACGGTACCTGCAGAAGAAGCGCCGGCTAACTACGTGCCAGCAGCCGCGGTAATACG
	TAGGGCGCAAGCGTTGTCCGGAATTATTGGGCGTAAAGAGCTTGTAGGTGGCTTGTCGCGTCTGCCGTGAAAACCCGAGG
	CTCAACCTCGGGCGTGCGGTGGGTACGGGCAGGCTAGAGTGTGGTAGGGGAGACTGGAACTCCTGGTGTAGCGGTGAAAT
	GCGCAGATATCAGGAAGAACACCGATGGCGAAGGCAGGTCTCTGGGCCATTACTGACACTGAGAAGCGAAAGCATGGGGA
	GCGAACAG
	>zOTU203
	TAGGGAATCTTCCACAATGGACGAAAGTCTGATGGAGCAATGCCGCGTGAGTGAAGAAGGGTTTCGGCTCGTAAAACTCT
	GTTGTTAAAGAAGAACACCTTTGAGAGTAACTGCTCATGCAGTGACGGTATCCAACCAGAAAGCCACGGCTAACTACGTG
	CCAGCAGCCGCGGTAATACGTAGGTGGCAAGCGTTGTCCGGATTTATTGGGCGTAAAGCGAGCGCAGGCGGTTTTTTAAG
	TCTGATGTGAAAGCCTTCGGCTTAACCGGAGAAGTGCATCGGAAACTGGGAGACTTGAGTGCAGAAGAGGACAGTGGAAC
	TCCATGTGTAGCGGTGGAATGCGTAGATATATGGAAGAACACCAGTGGCGAAGGCGGCTGTCTAGTCTGTAACTGACGCT
	GAGGCTCGAAAGCATGGGTAGCGAACA
	>zOTU204
	TGGGGAATTTTGGACAATGGGGGCAACCCTGATCCAGCCATGCCGCGTGAGTGAAGAAGGCCTTCGGGTTGTAAAGCTCT
	TTCGGACGGAACGAAATGGGCGGGACTAATACTCCTGTCCGATGACGGTACCGTAAGAAGAAGCACCGGCTAACTACGTG
	CCAGCAGCCGCGGTAATACGTAGGGTGCGAGCGTTAATCGGAATTACTGGGCGTAAAGCGTGCGCAGGCGGTTTCGTAAG
	CTGGAGGTGAAATCCCCGGGCTTAACCTGGGAATGGCCTTCAGGACTGCGAGGCTAGAGTGCGGCAGAGGGAGGTGGAAT
	TCCACGTGTAGCAGTGAAATGCGTAGAGATGTGGAGGAACACCGATGGCGAAGGCAGCCTCCTGGGCCAGCACTGACGCT
	CATGCACGAAAGCGTGGGGAGCAAACA
	>zOTU205
	TGGGGAATATTGGACAATGGGGGCAACCCTGATCCAGCAATGCCGCGTGTGTGAAGAAGGTTTTCGGATTGTAAAGCACT
	TTCGGCGGGGACGATGATGACGGTACCCGCAGAAGAAGCCCCGGCTAACTTCGTGCCAGCAGCCGCGGTAATACGAAGGG
	TGCAAGCGTTACTCGGAATTACTGGGCGTAAAGCGTGCGTAGGTGGTTATTTAAGTCCGTTGTGAAAGCCCTGGGCTCAA
	CCTGGGAACTGCAGTGGATACTGGATGACTAGAATGTGGTAGAGGGTAGCGGAATTCCTGGTGTAGCAGTGAAATGCGTA
	GAGATCAGGAGGAACATCCATGGCGAAGGCAGCTACCTGGACCAACATTGACACTGAGGCACGAAAGCGTGGGGAGCAAA
	CA
	>zOTU206
	TGGGGAATATTGCACAATGGGCGCAAGCCTGATGCAGCGACGCCGCGTGAGGGATGACGGCCTTCGGGTTGTAAACCTCT
	TTCAGCAGGGAAGAAGCGAAAGTGACGGTACCTGCAGAAGAAGCACCGGCTAACTACGTGCCAGCAGCCGCGGTAATACG
	TAGGGTGCGAGCGTTGTCCGGAATTATTGGGCGTAAAGAGCTTGTAGGCGGTTTGTCGCGTCTGCTGTGAAAATCCGGGG
	CTCAACCCCGGACTTGCAGTGGGTACGGGCAGACTAGAGTATGGTAGGGGAGACTGGAATTCCTGGTGTAGCGGTGAAAT
	GCGCAGATATCAGGAGGAACACCGATGGCGAAGGCAGGTCTCTAGGCCATTACTGACGCTGAGAAGCGAAAGCATGGGGA
	GCGAACAG
	>zOTU207
	TAGGGAATCTTCCACAATGGACGAAAGTCTGATGGAGCAACGCCGCGTGAGTGATGAAGGCTTTAGGGTCGTAAAGCTCT
	GTTGTTGGAGAAGAACGTGTGTGAGAGTAACTGCTCATGCAGTGACGGTATCCAACCAGAAAGCCACGGCTAACTACGTG
	CCAGCAGCCGCGGTAATACGTAGGTGGCAAGCGTTATCCGGATTTATTGGGCGTAAAGCGAGCGCAGGCGGTTTTTTAAG
	TCTGATGTGAAAGCCTTCGGCTTAACCGGAGAAGTGCATCGGAAACTGGGAGACTTGAGTGCAGAAGAGGACAGTGGAAC
	TCCATGTGTAGCGGTGGAATGCGTAGATATATGGAAGAACACCAGTGGCGAAGGCGGCTGTCTAGCCTGTAACTGACGCT
	GAGGCTCGAAAGCATGGGTAGCGAACA
	>zOTU208
	TGGGGAATATTGGACAATGGGCGCAAGCCTGATCCAGCCATGCCGCGTGAGTGATGAAGGCCTTAGGGTTGTAAAGCTCT
	TTTGTCCGGGACGATAATGACGGTACCGGAAGAATAAGCCCCGGCTAACTTCGTGCCAGCAGCCGCGGTAATACGAAGGG
	GGCTAGCGTTGCTCGGAATCACTGGGCGTAAAGGGCGCGTAGGCGGCCATTCAAGTCGGGGGTGAAAGCCTGTGGCTCAA
	CCACAGAATTGCCTTCGATACTGTTTGGCTTGAGTATGGCAGAGGTCAGTGGAACTGCGAGTGTAGAGGTGAAATTCGTA
	GATATTCGCAAGAACACCAGTGGCGAAGGCGGCTGACTGGGCCATTACTGACGCTGAGGCGCGAAAGCGTGGGGAGCAAA
	CAG
	>zOTU209
	TGGGGAATATTGCACAATGGGCGCAAGCCTGATGCAGCCATGCCGCGTGTATGAAGAAGGCCTTCGGGTTGTAAAGTACT
	TTCAGCGAGGAGGAAGGTGTTGAGGTTAATAACCTCAGCAATTGACGTTACTCGCAGAAGAAGCACCGGCTAACTCCGTG
	CCAGCAGCCGCGGTAATACGGAGGGTGCAAGCGTTAATCGGAATTACTGGGCGTAAAGCGCACGCAGGCGGTCTGTCAAG
	TCGGATGTGAAATCCCCGGGCTCAACCTGGGAACTGCATCCGAAACTGGCAGGCTAGAGTCTTGTAGAGGGGGGTAGAAT
	TCCAGGTGTAGCGGTGAAATGCGTAGAGATCTGGAGGAATACCGGTGGCGAAGGCGGCCCCCTGGACAAAGACTGACGCT
	CAGGTGCGAAAGCGTGGGGAGCAAACAG
	>zOTU210
	TGGGGAATATTGGACAATGGGGGCAACCCTGATCCAGCAATGCCGCGTGTGTGAAGAAGGTTTTCGGATTGTAAAGCACT
	TTCGGCGGGGACGATGATGACGGTACCCGTAGAAGAAGCCCCGGCTAACTTCGTGCCAGCAGCCGCGGTAATACGAAGGG
	GGCTAGCGTTGCTCGGAATGACTGGGCGTAAAGGGCGCGTAGGCGGTTGTTACAGTCAGATGTGAAATTCCAGGGCTTAA
	CCTTGGGGCTGCATTTGATACGTAGCGACTAGAGTTCGAGAGAGGGTTGTGGAATTCCCAGTGTAGAGGTGAAATTCGTA
	GATATTGGGAAGAACACCGGTGGCGAAGGCGGCAACCTGGCTCGATACTGACGCTGAGGCGCGAAAGCGTGGGGAGCAAA
	CA
	>zOTU211
	TGGGGAATATTGCACAATGGGCGCAAGCCTGATGCAGCCATGCCGCGTGTATGAAGAAGGCCTTCGGATTGTAAAGCACT
	TTCGGCGGGGACGATGATGACGGTACCCGCAGAAGAAGCCCCGGCTAACTTCGTGCCAGCAGCCGCGGTAATACGAAGGG
	GGCTAGCGTTGCTCGGAATGACTGGGCGTAAAGGGCGTGTAGGCGGTTTGTACAGTTAGATGTGAAATCCCCGGGCTTAA
	CCTGGGAGCTGCATTTAAGACGTACAGACTAGAGTGTGAGAGAGGGTTGTGGAATTCCCAGTGTAGAGGTGAAATTCGTA
	GATATTGGGAAGAACACCGGTGGCGAAGGCGGCAACCTGGCTCATGACTGACGCTGAGGCGCGAAAGCGTGGGGAGCAAA
	CA
	>zOTU212
	TGGGGAATATTGGACAATGGGCGCAAGCCTGATCCAGCCATGCCGCGTGTGTGAAGAAGGCCTTTTGGTTGTAAAGCACT
	TTAAGCGAGGAGGAGGCTACTTGGATTAATACTCTGAGATAGTGGACGTTACTCGCAGAATAAGCACCGGCTAACTCTGT
	GCCAGCAGCCGCGGTAATACAGAGGGTGCGAGCGTTAATCGGATTTACTGGGCGTAAAGCGTGCGTAGGCGGCTGATTAA
	GTCGGATGTGAAATCCCTGAGCTTAACTTAGGAATTGCATTCGATACTGGTCAGCTAGAGTATGGGAGAGGATGGTAGAA
	TTCCAGGTGTAGCGGTGAAATGCGTAGAGATCTGGAGGAATACCGATGGCGAAGGCAGCCATCTGGCCTAATACTGACGC
	TGAGGTACGAAAGCATGGGGAGCAAACA
	>zOTU213
	TGGGGAATATTGCACAATGGGCGCAAGCCTGATGCAGCCATGCCGCGTGTGTGAAGAAGGCCTTCGGGTTGTAAAGCACT
	TTCAGCGAGGAGGAAGGTGGTGAGCTTAATACGCTCATCAATTGACGTTACTCGCAGAAGAAGCACCGGCTAACTCCGTG
	CCAGCAGCCGCGGTAATACAGAGGGTGCAAGCGTTAATCGGAATTACTGGGCGTAAAGCGCGCGTAGGTGGTTTGTTAAG
	TTGGATGTGAAATCCCCGGGCTCAACCTGGGAACTGCATTCAAAACTGACTGACTAGAGTATGGTAGAGGGTGGTGGAAT
	TTCCTGTGTAGCGGTGAAATGCGTAGATATAGGAAGGAACACCAGTGGCGAAGGCGACCACCTGGACTGATACTGACACT
	GAGGTGCGAAAGCGTGGGGAGCAAACAG
	>zOTU214
	TGGGGAATTTTGGACAATGGGGGCAACCCTGATCCAGCCATGCCGCGTGAGTGAAGAAGGCCTTCGGGTTGTAAAGCTCT
	TTCGGCCGGGAAGAAATCGCACAGGCTAATACCCTGTGTGGATGACGGTACCGGAATAAGAAGCACCGGCTAACTACGTG
	CCAGCAGCCGCGGTAATACGTAGGGTGCGAGCGTTAATCGGAATTACTGGGCGTAAAGCGTGCGCAGGCGGTTTCGTAAG
	ACAGAGGTGAAATCCCCGGGCTCAACCTGGGAACTGCCTTTGTGACTGCGAGGCTAGAGTACGGCAGAGGGGGGTGGAAT
	TCCACGTGTAGCAGTGAAATGCGTAGAGATGTGGAGGAACACCGATGGCGAAGGCAGCCCCCTGGGCCGATACTGACGCT
	CATGCACGAAAGCGTGGGTAGCAAACA
	>zOTU215
	TGGGGAATATTGGACAATGGGCGAAAGCCTGATCCAGCCATGCCGCGTGTGTGAAGAAGGTCTTCGGATTGTAAAGCACT
	TTCAGCGAGGAGGAAGGTGGTGAGCTTAATACGCTCATCAATTGACGTTACTCGCAGAAGAAGCACCGGCTAACTCCGTG
	CCAGCAGCCGCGGTAATACGGAGGGTGCAAGCGTTAATCGGAATTACTGGGCGTAAAGCGCACGCAGGCGGTTTGTTAAG
	TCAGATGTGAAATCCCCGGGCTCAACCTGGGAACTGCATTTGAAACTGGCAAGCTAGAGTCTCGTAGAGGGGGGTAGAAT
	TCCAGGTGTAGCGGTGAAATGCGTAGAGATCTGGAGGAATACCGGTGGCGAAGGCGGCCCCCTGGACGAAGACTGACGCT
	CAGGTGCGAAAGCGTGGGGAGCAAACAG
	>zOTU216
	TGGGGAATATTGGACAATGGGGGCAACCCTGATCCAGCAATGCCGCGTGTGTGAAGAAGGTTTTCGGATTGTAAAGCACT
	TTCGGCGGGGACGATGATGACGGTACCCGCAGTAGATGTGAAATCCCCGGGCTTAACCTGGGAGCTGCATTTAAGACGTA
	CAGACTAGAGTGTGAGAGAGGGTTGTGGAATTCCCAGTGTAGAGGTGAAATTCGTAGATATTGGGAAGAACACCGGTGGC
	GAAGGCGGCAACCTGGCTCATGACTGACGCTGAGGCGCGAAAGCGTGGGGAGCAAACAG
	>zOTU217
	TGGGGAATATTGGACAATGGGCGCAAGCCTGATCCAGCCATGCCGCGTGAGTGATGAAGGCCCTAGGGTTGTAAAGCTCT
	TTTGTGCGGGAAGATAATGACGGTACCGCAAGAATAAGCCCCGGCTAACTTCGTGCCAGCAGCCGCGGTAATACGAAGGG
	GGCTAGCGTTGCTCGGAATGACTGGGCGTAAAGGGCGTGTAGGCGGTTTGTACAGTTAGATGTGAAATCCCCGGGCTTAA
	CCTGGGAGCTGCATTTAAGACGTACAGACTAGAGTGTGAGAGAGGGTTGTGGAATTCCCAGTGTAGAGGTGAAATTCGTA
	GATATTGGGAAGAACACCGGTGGCGAAGGCGGCAACCTGGCTCATGACTGACGCTGAGGCGCGAAAGCGTGGGGAGCAAA
	CA
	>zOTU218
	TGGGGAATATTGGACAATGGGGGCAACCCTGATCCAGCAATGCCGCGTGTGTGAAGAAGGTTTTCGGATTGTAAAGCACT
	TTCGGCGGGGACGATGATGACGGTACCCGCAGAAGAAGCCCCGGCTAACTTCGTGCCAGCAGCCGCGGTAATACGAAGGG
	GGCAAGCGTTGCTCGGAATGACTGGGCGTAAAGGGCGCGTAGGCGGTTGACACAGTCAGGTGTGAAATTCCCGGGCTTAA
	CCTGGGGTCTGCATTTGATACGTGCAGACTAGAGTATGAGAGAGGGTTGTGGAATTCTCAGTGTAGAGGTGAAATTCGTA
	GATATTGGGAAGAACACCGGTGGCGAAGGCGGCAACCTGGCTCATTACTGACGCTGAGGCGCGAAAGCGTGGGGAGCAAA
	CA
	>zOTU219
	TGGGGAATATTGCACAATGGGCGCAAGCCTGATGCAGCCATGCCGCGTGTGTGAAGAAGGCCTTCGGGTTGTAAAGCACT
	TTCAGCGAGGAGGAAGGTGGTGAGCTTAATACGCTCATCAATTGACGTTACTCGCAGAAGAAGCACCGGCTAACTCTGTG
	CCAGCAGCCGCGGTAATACAGAGGGTGCAAGCGTTAATCGGAATTACTGGGCGTAAAGCGCGCGTAGGTGGTTTGTTAAG
	TTGGATGTGAAATCCCCGGGCTCAACCTGGGAACTGCATTCAAAACTGACTGACTAGAGTATGGTAGAGGGTGGTGGAAT
	TTCCTGTGTAGCGGTGAAATGCGTAGATATAGGAAGGAACACCAGTGGCGAAGGCGACCACCTGGACTGATACTGACACT
	GAGGTGCGAAAGCGTGGGGAGCAAACAG
	>zOTU220
	TGGGGAATATTGCACAATGGGCGCAAGCCTGATGCAGCGACGCCGCGTGAGGGATGACGGCCTTCGGGTTGTAAACCTCT
	GTTAGCAGGGAAGAAGAGAGATTGACGGTACCTGCAGAGAAAGCGCCGGCTAACTACGTGCCAGCAGCCGCGGTAATACG
	TAGGGCGCGAGCGTTGTCCGGAATTATTGGGCGTAAAGAGCTTGTAGGCGGTTTGTCGCGTCTGCTGTGAAAGGCCGGGG
	CTTAACTCCGTGTATTGCAGTGGGTACGGGCAGACTAGAGTGCAGTAGGGGAGACTGGAATTCCTGGTGTAGCGGTGGAA
	TGCGCAGATATCAGGAGGAACACCGATGGCGAAGGCAGGTCTCTGGGCTGTAACTGACGCTGAGAAGCGAAAGCATGGGG
	AGCGAACAG
	>zOTU221
	TGGGGAATATTGCACAATGGGCGCAAGCCTGATGCAGCCATGCCGCGTGTGTGAAGAAGGCCTTCGGGTTGTAAAGCACT
	TTCAGCGAGGAGGAAGGTGGTGAGCTTAATACGTTCATCAATTGACGTTACTCGCAGAAGAAGCACCGGCTAACTCCGTG
	CCAGCAGCCGCGGTAATACAGAGGGTGCAAGCGTTAATCGGAATTACTGGGCGTAAAGCGCGCGTAGGTGGTTTGTTAAG
	TTGGATGTGAAATCCCCGGGCTCAACCTGGGAACTGCATTCAAAACTGACTGACTAGAGTATGGTAGAGGGTGGTGGAAT
	TTCCTGTGTAGCGGTGAAATGCGTAGATATAGGAAGGAACACCAGTGGCGAAGGCGACCACCTGGACTGATACTGACACT
	GAGGTGCGAAAGCGTGGGGAGCAAACAG
	>zOTU222
	TGGGGAATATTGCACAATGGGCGGAAGCCTGATGCAGCGACGCCGCGTGAGGGATGACGGCCTTCGGGTTGTAAACCTCT
	TTCAGCACGGAAGAAGCGAAAGTGACGGTACGTGCAGAAGAAGCGCCGGCTAACTACGTGCCAGCAGCCGCGGTAATACG
	TAGGGCGCAAGCGTTGTCCGGAATTATTGGGCGTAAAGAGCTCGTAGGCGGTTTGTCGCGTCTGCTGTGAAAGCCCGGGG
	CTTAACCCCGGGTGTGCAGTGGGTACGGGCAGACTTGAGTGCAGTAGGGGAGACTGGAATTCCTGGTGTAGCGGTGAAAT
	GCGCAGATATCAGGAGGAACACCGATGGCGAAGGCAGGTCTCTGGGCTGTTACTGACGCTGAGGAGCGAAAGCATGGGGA
	GCGAACA
	>zOTU223
	TAGGGAATCTTCCGCAATGGACGAAAGTCTGACGGAGCAACGCCGCGTGAGTGATGAAGGTTTTCGGATCGTAAAACTCT
	GTTGTTAGGGAAGAACAAGTACGAGAGTAACTGCTCGTACCTTGACGGTACCTAACCAGAAAGCCACGGCTAACTACGTG
	CCAGCAGCCGCGGTAATACGTAGGTGGCAAGCGTTGTCCGGAATTATTGGGCGTAAAGCGCGCGCAGGCGGTCCTTTAAG
	TCTGATGTGAAAGCCCACGGCTCAACCGTGGAGGGTCATTGGAAACTGGGGGACTTGAGTGCAGAAGAGAAGAGTGGAAT
	TCCACGTGTAGCGGTGAAATGCGTAGAGATGTGGAGGAACACCAGTGGCGAAGGCGACTCTTTGGTCTGTAACTGACGCT
	GAGGCGCGAAAGCGTGGGGAGCAAACA
	>zOTU224
	TAGGGAATCATCCGCAATGGACGAAAGTCTGACGGTGCAACGCCGCGTGAGTGATGAAGGATTTCGGTTCGTAAAGCTCT
	GTTGTTAGGGAAGAAACCGTGCCGAACGAACTAGGTCGGCACCTTGACGGTACCTAACCAGAAAGCCACGGCTAACTACG
	TGCCAGCAGCCGCGGTAATACGTAGGTGGCAAGCGTTGTCCGGAATTATTGGGCGTAAAGCGCGCGCAGGCGGTCTTTTA
	AGTCTGATGTGAAAGCCCCCGGCTCAACCGGGGAGGGTCATTGGAAACTGGGAGACTTGAGTACAGAAGAGGAGAGTGGA
	ATTCCACGTGTAGCGGTGAAATGCGTAGATATGTGGAGGAACACCAGTGGCGAAGGCGACTCTCTGGTCTGTAACTGACG
	CTGAGGCGCGAAAGCGTGGGGAGCAAACAG
	>zOTU225
	TAGGGAATCTTCCGCAATGGACGCAAGTCTGACGGAGCAACGCCGCGTGTGTGAAGAAGGTCTTCGGATCGTAAAGCACT
	GTTATTAGAGAAGAACACCCTGTAGAGTAACTGTTACAGGATTGACGGTATCTAACCAGAAAGTGACGGCTAACTACGTG
	CCAGCAGCCGCGGTAATACGTAGGTCACAAGCGTTGTCCGGATTTATTGGGCGTAAAGGGAGCGCAGGTGGTTTGTTAAG
	TCTGATGTGAAAGCCCCCGGCTCAACCGGGGAACTGCATTGGAAACTGGCAAACTTGAGTGCAGAAGAGGAAAGTGGAAT
	TCCATGTGTAGCGGTGAAATGCGTAGATATATGGAGGAACACCAGTGGCGAAGGCGACTTTCTGGTCTGTAACTGACACT
	GAGGCTCGAAAGCGTGGGGAGCGAACAG
	>zOTU226
	TGGGGAATATTGCACAATGGGCGCAAGCCTGATGCAGCGACGCCGCGTGAGGGATGACGGCCTTCGGGTTGTAAACCTCT
	TTCAGTAGGGAAGAAGCGAGAGTGACGGTACCTGCAGAAGAAGCGCCGGCTAACTACGTGCCAGCAGCCGCGGTAATACG
	TAGGGCGCGAGCGTTATCCGGAATTATTGGGCGTAAAGAGCTCGTAGGCGGTTTGTCGCGTCTGCCGTGAAAGTCCGGGG
	CTTAACTCCGGATCTGCGGTGGGTACGGGCAGACTAGAGTGCAGTAGGGGAGACTGGAATTCCTGGTGTAGCGGTGAAAT
	GCGCAGATATCAGGAGGAACACCGATGGCGAAGGCAGGTCTCTGGGCTGTAACTGACGCTGAGGAGCGAAAGCATGGGGA
	GCGAACA
	>zOTU227
	TGGGGAATATTGGACAATGGGGGCAACCCTGATCCAGCAATGCCGCGTGTGTGAAGAAGGTTTTCGGATTGTAAAGCACT
	TTCAGCGGGGACGATGATGACGGTACCCGCAGAAGAAGCCCCGGCTAACTTCGTGCCAGCAGCCGCGGTAATACGAAGGG
	GGCAAGCGTTGCTCGGAATGACTGGGCGTAAAGGGCGCGTAGGCGGTTGACACAGTCAGGTGTGAAATCCCCGGGCTTAA
	CCTGGGAGCTGCATTTAAGACGTACAGACTAGAGTGTGAGAGAGGGTTGTGGAATTCCCAGTGTAGAGGTGAAATTCGTA
	GATATTGGGAAGAACACCGGTGGCGAAGGCGGCAACCTGGCTCATGACTGACGCTGAGGCGCGAAAGCGTGGGGAGCAAA
	CA
	>zOTU228
	TGGGGAATATTGGACAATGGGGGCAACCCTGATCCAGCAATGCCGCGTGTGTGAAGAAGGTTTTCGGATTGTAAAGCACT
	TTCAGCGGGGACGATGATGACGGTACCCGCAGAAGAAGCCCCGGCTAACTTCGTGCCAGCAGCCGCGGTAATACGAAGGG
	GGCAAGCGTTGCTCGGAATGACTGGGCGTAAAGGGCGCGTAGGCGGTTGACACAGTCAGGTGTGAAATTCCCGGGCTTAA
	CCTGGGAGCTGCATTTAAGACGTACAGACTAGAGTGTGAGAGAGGGTTGTGGAATTCCCAGTGTAGAGGTGAAATTCGTA
	GATATTGGGAAGAACACCGGTGGCGAAGGCGGCAACCTGGCTCATGACTGACGCTGAGGCGCGAAAGCGTGGGGAGCAAA
	CA
	>zOTU229
	TGGGGAATATTGCACAATGGGCGCAAGCCTGATGCAGCCATGCCGCGTGTGTGAAGAAGGCCTTCGGGTTGTAAAGCACT
	TTCAGCGAGGAGGAAGGTGGTGAGCTTAATACGCTCATCAATTGACGTTACTCGCAGAAGAAGCACCGGCTAACTCCGTG
	CCAGCAGCCGCGGTAATACGGAGGGTGCAAGCGTTAATCGGAATTACTGGGCGTAAAGCGCACGCAGGCGGTTTGTTAAG
	TTGGATGTGAAATCCCCGGGCTCAACCTGGGAACTGCATTCAAAACTGACTGACTAGAGTATGGTAGAGGGTGGTGGAAT
	TTCCTGTGTAGCGGTGAAATGCGTAGATATAGGAAGGAACACCAGTGGCGAAGGCGACCACCTGGACTGATACTGACACT
	GAGGTGCGAAAGCGTGGGGAGCAAACAG
	>zOTU230
	TAGGGAATCTTCCACAATGGACGAAAGTCTGATGGAGCAACGCCGCGTGAGTGATGAAGGCTTTAGGGTCGTAAAACTCT
	GTTGCTGGAGAAGAACGTGTGTGAGAGTAACTGCTCATGCAGTGACGGTATCCAACCAGAAAGCCACGGCTAACTACGTG
	CCAGCAGCCGCGGTAATACGTAGGTGGCAAGCGTTATCCGGATTTATTGGGCGTAAAGCGAGCGCAGGCGGTTTTTTAAG
	TCTAATGTGAAAGCCTTCGGCTTAACCGAAGAAGTGCATTGGAAACTGGGAAACTTGAGTGCAGAAGAGGACAGTGGAAC
	TCCATGTGTAGCGGTGAAATTCGTAGATATTGGGAAGAACACCGGTGGCGAAGGCGGCAACCTGGCTCATGACTGACGCT
	GAGGCGCGAAAGCGTGGGGAGCAAACA
	>zOTU231
	TGGGGAATATTGCACAATGGGCGCAAGCCTGATGCAGCCATGCCGCGTGTATGAAGAAGGCCTTCGGGTTGTAAAGCACT
	TTCGGCGGGGACGATGATGACGGTACCCGCAGAAGAAGCCCCGGCTAACTTCGTGCCAGCAGCCGCGGTAATACGAAGGG
	GGCTAGCGTTGCTCGGAATGACTGGGCGTAAAGGGCGTGTAGGCGGTTTGTACAGTTAGATGTGAAATCCCCGGGCTTAA
	CCTGGGAGCTGCATTTAAGACGTACAGACTAGAGTGTGAGAGAGGGTTGTGGAATTCCCAGTGTAGAGGTGAAATTCGTA
	GATATTGGGAAGAACACCGGTGGCGAAGGCGGCAACCTGGCTCATGACTGACGCTGAGGCGCGAAAGCGTGGGGAGCAAA
	CA
	>zOTU232
	TAGGGAATCTTCCGCAATGGACGAAAGTCTGACGGAGCAACGCCGCGTGAGTGATGAAGGTTTTCGGATCGTAAAACTCT
	GTTGTTAGGGAAGAACAAGTACCGTTCGAATAGGGCGGTACCTTGACGGTACCTAACCAGAAAGCCACGGCTAACTACGT
	GCCAGCAGCCGCGGTAATACGTAGGTGGCAAGCGTTGTCCGGAATTATTGGGCGTAAAGCGCGCGCAGGCGGTTTCTTAA
	GTCTGATGTGAAAGCCCCCGGCTCAACCGGGGAGGGTCATTGGAAACTGGGGAACTTGAGTGCAGAAGAGGAGAGTGGAA
	TTCCACGTGTAGCGGTGAAATGCGTAGAGATGTGGAGGAACACCAGTGGCGAAGGCGACTCTCTGGTCTGTAACTGACGC
	TGAGGCGCGAAAGCGTGGGGAGCGAACA
	>zOTU233
	TAGGGAATCTTCCGCAATGGACGAAAGTCTGACGGAGCAACGCCGCGTGAGTGAAGAAGGCCTTCGGGTCGTAAAACTCT
	GTTGCCGGGGAAGAACAAGTGCCGTTCGAACAGGGCGGCGCCTTGACGGTACCCGGCCAGAAAGCCACGGCTAACTACGT
	GCCAGCAGCCGCGGTAATACGTAGGTGGCAAGCGTTGTCCGGAATTATTGGGCGTAAAGCGCGCGCAGGCGGCTTCTTAA
	GTCTGATGTGAAATCTTGCGGCTCAACCGCAAGCGGTCATTGGAAACTGGGAGGCTTGAGTGCAGAAGAGGAGAGTGGAA
	TTCCACGTGTAGCGGTGAAATGCGTAGAGATGTGGAGGAACACCAGTGGCGAAGGCGGCTCTCTGGTCTGTAACTGACGC
	TGAGGCGCGAAAGCGTGGGGAGCAAACA
	>zOTU234
	TGGGGAATATTGGACAATGGGGGCAACCCTGATCCAGCCATGCCGCGTGAGTGATGAAGGCCTTCGGGTTGTAAAGCTCT
	TTTGGCGGGGACGATGATGACGGTACCCGCAGAATAAGCCCCGGCTAACTTCGTGCCAGCAGCCGCGGTAAGACGAAGGG
	GGCTAGCGTTGTTCGGAATTACTGGGCGTAAAGCGCGTGTAGGCGGTTGTTCAAGTCAGGTGTGAAAGCCTTGAGCTCAA
	CTCAAGAAATGCACTTGATACTGGATGACTAGAGGACCGGAGAGGATAGTGGAATTCCCAGTGTAGTGGTGAAATACGTA
	GAGATTGGGAAGAACACCAGTGGCGAAGGCGGCTATCTGGACGGTTACTGACGCTAAGACGCGAAAGCGTGGGGAGCAAA
	CA
	>zOTU235
	TAGGGAATCTTCGGCAATGGACGAAAGTCTGACCGAGCAACGCCGCGTGAGTGAAGAAGGTTTTCGGATCGTAAAACTCT
	GTTGGTAGAGAAGAACGTTGGTGAGAGTGGAAAGCTCATCAAGTGACGGTAACTACCCAGAAAGGGACGGCTAACTACGT
	GCCAGCAGCCGCGGTAATACGTAGGTCCCGAGCGTTGTCCGGATTTATTGGGCGTAAAGCGAGCGCAGGCGGTTTTTTAA
	GTCTGATGTGAAAGCCTTCGGCTTAACCGGAGAAGTGCATCGGAAACTGGGAGACTTGAGTGCAGAAGAGGACAGTGGAA
	CTCCATGTGTAGCGGTGGAATGCGTAGATATATGGAAGAACACCAGTGGCGAAGGCGGCTGTCTAGTCTGTAACTGACGC
	TGAGGCTCGAAAGCATGGGTAGCGAACA
	>zOTU236
	TAGGGAATCTTCCGCAATGGGCGAAAGCCTGACGGAGCAACGCCGCGTGAGTGAAGAAGGTCTTCGGATCGTAAAACTCT
	GTTATTAGGGAAGAACAAATGTGTAAGTAACTATGCACGTCTTGACGGTACCTAATCAGAAAGCCACGGCTAACTACGTG
	CCAGCAGCCGCGGTAATACGTAGGTGGCAAGCGTTATCCGGAATTATTGGGCGTAAAGCGCGCGTAGGCGGTTTTTTAAG
	TCTGATGTGAAAGCCCACGGCTCAACCGTGGAGGGTCATTGGAAACTGGAAAACTTGAGTGCAGAAGAGGAAAGTGGAAT
	TCCATGTGTAGCGGTGAAATGCGCAGAGATATGGAGGAACACCAGTGGCGAAGGCGACTTTCTGGTCTGTAACTGACGCT
	GATGTGCGAAAGCGTGGGGATCAAACA
	>zOTU237
	TGGGGAATATTGGACAATGGGCGCAAGCCTGATCCAGCCATGCCGCGTGTGTGAAGAAGGTCTTCGGATTGTAAAGCACT
	TTAAGTTGGGAGGAAGGGCTGTTACCTAATACGTGACAGTTTTGACGTTACCAACAGAATAAGCACCGGCTAACTTCGTG
	CCAGCAGCCGCGGTAATACGAAGGGTGCGAGCGTTAATCGGAATTACTGGGCGTAAAGCGCGCGTAGGCGGTTTGTTAAG
	TTGGAGGTGAAATCCCCGGGCTCAACCTGGGAACTGCCTCCAAAACTGGCTGACTAGAGTACGGTAGAGGGTGGTGGAAT
	TTCCTGTGTAGCGGTGAAATGCGTAGATATAGGAAGGAACACCAGTGGCGAAGGCGACCACCTGGACTGATACTGACGCT
	GAGGTGCGAAAGCGTGGGGAGCAAACAG
	>zOTU238
	TAGGGAATCTTCCACAATGGACGAAAGTCTGATGGAGCAACGCCGCGTGAGTGATGAAGGCTTTAGGGTCGTAAAACTCT
	GTTGTTGGAGAAGAACGTGTGTGAGAGTAACTGCTCATGCAGTGACGGTATCCAACCAGAAAGCCACGGCTAACTACGTG
	CCAGCAGCCGCGGTAATACGTAGGTGGCAAGCGTTATCCGGAATTATTGGGCGTAAAGCGCGCGTAGGCGGTTTTTTAAG
	TCTGATGTGAAAGCCCACGGCTCAACCGTGGAGGGTCATTGGAAACTGGAAAACTTGAGTGCAGAAGAGGAAAGTGGAAT
	TCCATGTGTAGCGGTGAAATGCGCAGAGATATGGAGGAACACCAGTGGCGAAGGCGACTTTCTGGTCTGTAACTGACGCT
	GATGTGCGAAAGCGTGGGGATCAAACA
	>zOTU239
	TAGGGAATCTTCCACAATGGACGAAAGTCTGATGGAGCAATGCCGCGTGAGTGAAGAAGGGTTTCGGCTCGTAAAACTCT
	GTTGTTAAAGAAGAACACCTTTGAGAGTAACTGCTCATGCAGTGACGGTATCCAACCAGAAAGCCACGGCTAACTACGTG
	CCAGCAGCCGCGGTAATACGTAGGTGGCAAGCGTTATCCGGATTTATTGGGCGTAAAGCGAGCGCAGGCGGTTTTTTAAG
	TCTGATGTGAAAGCCTTCGGCTTAACCGGAGAAGTGCATCGGAAACTGGGAGACTTGAGTGCAGAAGAGGACAGTGGAAC
	TCCATGTGTAGCGGTGGAATGCGTAGATATATGGAAGAACACCAGTGGCGAAGGCGGCTGTCTAGTCTGTAACTGACGCT
	GAGGCTCGAAAGCATGGGTAGCGAACA
	>zOTU240
	TAGGGAATCTTCCGCAATGGACGAAAGTCTGACGGAGCAACGCCGCGTGAGCGAAGAAGGTCTTCGGATTGTAAAGCTCT
	GTTGTTAGGGAAGAACAAGTACCGTTCGAATAGGGCGGTACCGTGACGGTACCTAACGAGAAAGCCACGGCTAACTACGT
	GCCAGCAGCCGCGGTAATACGTAGGTGGCAAGCGTTGTCCGGAATTATTGGGCGTAAAGCGCGCGCAGGCGGTCCTTTAA
	GTCTGATGTGAAAGCCCACGGCTCAACCGTGGAGGGTCATTGGAAACTGGGGGACTTGAGTGCAGAAGAGGAGAGCGGAA
	TTCCACGTGTAGCGGTGAAATGCGTAGAGATGTGGAGGAACACCAGTGGCGAAGGCGGCTCTCTGGTCTGTAACTGACGC
	TGAGGCGCGAAAGCGTGGGGAGCAAACA
	>zOTU241
	TGGGGAATATTGGACAATGGGCGAAAGCCTGATCCAGCAATGCCGCGTGAGTGATGAAGGCCTTAGGGTTGTAAAGCTCT
	TTTACCCGGGATGATAATGACAGTACCGGGAGAATAAGCTCCGGCTAACTCCGTGCCAGCAGCCGCGGTAATACGGAGGG
	AGCTAGCGTTGTTCGGAATTACTGGGCGTAAAGCGCACGTAGGCGGCTTTGTAAGTCAGAGGTGAAAGCCTGGAGCTCAA
	CTCCAGAACTGCCTTTGAGACTGCATCGCTTGAATCCAGGAGAGGTGAGTGGAATTCCGAGTGTAGAGGTGAAATTCGTA
	GATATTCGGAAGAACACCAGTGGCGAAGGCGGCTCACTGGACTGGTATTGACGCTGAGGTGCGAAAGCGTGGGGAGCAAA
	CAG
	>zOTU242
	TGGGGAATATTGGACAATGGGCGAAAGCCTGATCCAGCCATGCCGCGTGTGTGAAGAAGGTCTTCGGATTGTAAAGCACT
	TTAAGTTGGGAGGAAGGGCATTAACCTAATACGTTAGTGTTTTGACGTTACCGACAGAATAAGCACCGGCTAACTCTGTG
	CCAGCAGCCGCGGTAATACAGAGGGTGCAAGCGTTAATCGGAATTACTGGGCGTAAAGCGCGCGTAGGTGGTTTGTTAAG
	TTGGATGTGAAATCCCCGGGCTCAACCTGGGAACTGCATTCAAAACTGACTGACTAGAGTATGGTAGAGGGTGGTGGAAT
	TTCCTGTGTAGCGGTGAAATGCGTAGATATAGGAAGGAACACCAGTGGCGAAGGCGACCACCTGGACTGATACTGACACT
	GAGGTGCGAAAGCGTGGGGAGCAAACAG
	>zOTU243
	TGGGGAATATTGCACAATGGGCGAAAGCCTGATGCAGCGACGCCGCGTGCGGGATGACGGCCTTCGGGTTGTAAACCGCT
	TTCAGCAGGGAAGAAGCGCAAGTGACGGTACCTGCAGAAGAAGCGCCGGCTAACTACGTGCCAGCAGCCGCGGTAATACG
	TAGGGCGCGAGCGTTATCCGGAATTATTGGGCGTAAAGAGCTTGTAGGCGGTTTGTCGCGTCTGCTGTGAAAGCCCGGGG
	CTTAACCCCGGGTGTGCAGTGGGTACGGGCAGACTAGAGTGCAGTAGGGGAGACTGGAATTCCTGGTGTAGCGGTGAAAT
	GCGCAGATATCAGGAGGAACACCGATGGCGAAGGCAGGTCTCTGGGCTGTTACTGACGCTGAGAAGCGAAAGCATGGGGA
	GCGAACA
	>zOTU244
	TGGGGAATATTGCACAATGGGCGCAAGCCTGATGCAGCGACGCCGCGTGAGGGATGACGGCCTTCGGGTTGTAAACCTCT
	TTCGCTAGGGAAGAAGCCACTTTTGTGGTGACGGTACCTGGATAAGAAGCACCGGCTAACTACGTGCCAGCAGCCGCGGT
	AATACGTAGGGTGCAAGCGTTGTCCGGAATTACTGGGCGTAAAGAGCTCGTAGGTGGTTTGTCGCGTCGTCTGTGAAAGC
	CCGGGGCTTAACTCCGGGTCTGCAGGCGATACGGGCATAACTAGAGTGCTGTAGGGGAGACTGGAATTCCTGGTGTAGCG
	GTGAAATGCGCAGATATCAGGAGGAACACCGATGGCGAAGGCAGGTCTCTGGGCAGTAACTGACGCTGAGGAGCGAAAGC
	ATGGGGAGCGAACA
	>zOTU245
	TGGGGAATATTGCACAATGGGCGCAAGCCTGATGCAGCCATGCCGCGTGTGTGAAGAAGGCCTTCGGGTTGTAAAGCACT
	TTCAGCGGGGAGGAAGGCAGTCCGGTTAATAACCGTGCTGATTGACGTTACCCGCAGAAGAAGCACCGGCTAACTCCGTG
	CCAGCAGCCGCGGTAATACGGAGGGTGCAAGCGTTAATCGGAATTACTGGGCGTAAAGCGCACGCAGGCGGTCTGTCAAG
	TCGGATGTGAAATCCCCGGGCTCAACCTGGGAACTGCATTCGAAACTGGCAGGCTGGAGTCTCGTAGAGGGAGGTAGAAT
	TCCAGGTGTAGCGGTGAAATGCGTAGAGATCTGGAGGAATACCGGTGGCGAAGGCGGCCTCCTGGACGAAGACTGACGCT
	CAGGTGCGAAAGCGTGGGGAGCAAACA
	>zOTU246
	TGGGGAATATTGGACAATGGGGGCAACCCTGATCCAGCCATGCCGCGTGAGTGATGAAGGCCTTAGGGTTGTAAAGCTCT
	TTCACCCACGACGATGATGACGGTAGTGGGAGAAGAAGCCCCGGCTAACTCCGTGCCAGCAGCCGCGGTAATACGGAGGG
	GGCAAGCGTTGTTCGGAATTACTGGGCGTAAAGGGCGCGTAGGCGGTATGTCGCGTCAGGTGTGAAAGCCCCGGGCTCAA
	CCTGGGATGTGCACTTGATACGGGCATGCTTGAGTTCGAGAGAGGTGAGTGGAATTCCCAGTGTAGAGGTGAAATTCGTA
	GATATTGGGAAGAACACCGGTGGCGAAGGCGGCAACCTGGCTCATGACTGACGCTGAGGCGCGAAAGCGTGGGGAGCAAA
	CA
	>zOTU247
	TGGGGAATATTGGACAATGGGGGCAACCCTGATCCAGCAATGCCGCGTGTGTGAAGAAGGTTTTCGGATTGTAAAGCACT
	TTCGGCGGGGACGATGATGACGGTACCCGCAGAAGAAGCCCCGGCTAACTTCGTGCCAGCAGCCGCGGTAATACGAAGGG
	GGCTAGCGTTGCTCGGAATTACTGGGCGTAAAGCGCACGCAGGCGGTTTGTTAAGTCAGATGTGAAATCCCCGGGCTCAA
	CCTGGGAACTGCATCTGATACTGGCAAGCTTGAGTCTCGTAGAGGGGGGTAGAATTCCAGGTGTAGCGGTGAAATGCGTA
	GAGATCTGGAGGAATACCGGTGGCGAAGGCGGCCCCCTGGACGAAGACTGACGCTCAGGTGCGAAAGCGTGGGGAGCAAA
	CA
	>zOTU248
	TGGGGAATATTGGACAATGGGCGCAAGCCTGATCCAGCCATGCCGCGTGGGTGAAGAAGGCCTTCGGGTTGTAAAGCCCT
	TTTGTTGGGAAAGAAAAGCAGTCGATTAATACCCGATTGTTCTGACGGTACCCAAAGAATAAGCACCGGCTAACTTCGTG
	CCAGCAGCCGCGGTAATACGAAGGGTGCAAGCGTTACTCGGAATTACTGGGCGTAAAGCGTGCGTAGGTGGTTTGTTAAG
	TCTGATGTGAAAGCCCTGGGCTCAACCTGGGAATTGCATTGGATACTGGCAGGCTAGAGTGCGGTAGAGGATGGCGGAAT
	TCCTGGTGTAGCAGTGAAATGCGTAGAGATCAGGAGGAACATCCGTGGCGAAGGCGGCCATCTGGACCAGCACTGACACT
	GAGGCACGAAAGCGTGGGGAGCAAACAG
	>zOTU249
	TGGGGAATATTGGACAATGGGCGCAAGCCTGATCCAGCCATGCCGCGTGAGTGATGAAGGCCTTAGGGTTGTAAAGCTCT
	TTTGTCCGGGAAGATAATGACTGTACCGGAAGAATAAGCCCCGGCTAACTTCGTGCCAGCAGCCGCGGTAATACGAAGGG
	GGCTAGCGTTGCTCGGAATCACTGGGCGTAAAGGGCGCGTAGGCGGACTTTTAAGTCGGGGGTGAAAGCCCAGGGCTCAA
	CCCTGGAATTGCCTTCGATACTGGGAGTCTTGAGTTCGGAAGAGGTTGGTGGAACTGCGAGTGTAGAGGTGAAATTCGTA
	GATATTCGCAAGAACACCGGTGGCGAAGGCGGCCAACTGGTCCGAAACTGACGCTGAGGCGCGAAAGCGTGGGGAGCAAA
	CAG
	>zOTU250
	TAGGGAATCTTCGGCAATGGGGGCAACCCTGACCGAGCAACGCCGCGTGAGTGAAGAAGGTTTTCGGATTGTAAAGCACT
	TTCGGCGGGGACGATGATGACGGTACCCGCAGAAGAAGCCCCGGCTAACTTCGTGCCAGCAGCCGCGGTAATACGAAGGG
	GGCTAGCGTTGCTCGGAATGACTGGGCGTAAAGGGCGTGTAGGCGGTTTGTACAGTTAGATGTGAAATCCCCGGGCTTAA
	CCTGGGAGCTGCATTTAAGACGTACAGACTAGAGTGTGAGAGAGGGTTGTGGAATTCCCAGTGTAGAGGTGAAATTCGTA
	GATATTGGGAAGAACACCGGTGGCGAAGGCGGCAACCTGGCTCATGACTGACGCTGAGGCGCGAAAGCGTGGGGAGCAAA
	CA
	>zOTU251
	TGGGGAATATTGCACAATGGGGGCAACCCTGATGCAGCCATGCCGCGTGTGTGAAGAAGGCCTTCGGGTTGTAAAGCACT
	TTCAGCGAGGAGGAAGGCGATGGTGTGAATAGCGCTATCGATTGACGTTACTCGCAGAAGAAGCACCGGCTAACTCCGTG
	CCAGCAGCCGCGGTAATACGGAGGGTGCAAGCGTTAATCGGAATAACTGGGCGTAAAGCGTACGCAGGCGGTCTGTTAAG
	TCAGATGTGAAATCCCCGGGCTTAACCTGGGAACGGCATTTGAAACTGGCAGGCTAGAGTCTCGTAGAGGGGGGTAGAAT
	TCCAGGTGTAGCGGTGAAATGCGTAGAGATCTGGAGGAATACCGGTGGCGAAGGCGGCCCCCTGGACGAAGACTGACGCT
	CAGGTACGAAAGCGTGGGGAGCAAACAG
	>zOTU252
	TGGGGAATTTTGGACAATGGGCGCAAGCCTGATCCAGCAATGCCGCGTGCGGGAAGAAGGCCTTCGGGTTGTAAACCGCT
	TTTGGCAGGAACGAAAAGCTCTGGGCTAATACCCTGGGGTGATGACGGTACCTGCAGAATAAGCACCGGCTAACTACGTG
	CCAGCAGCCGCGGTAATACGTAGGGTGCGAGCGTTAATCGGAATTACTGGGCGTAAAGCGTGCGCAGGCGGTTGTGCAAG
	ACAGGCGTGAAATCCCCGGGCTTAACCTGGGAATGGCGCTTGTGACTGCACGGCTGGAGTGCGGCAGAGGGGGATGGAAT
	TCCGCGTGTAGCAGTGAAATGCGTAGATATGCGGAGGAACACCGATGGCGAAGGCAATCCCCTGGGCCTGCACTGACGCT
	CATGCACGAAAGCGTGGGGAGCAAACAG
	>zOTU253
	TAGGGAATCTTCCGCAATGGACGAAAGTCTGACGGAGCAACGCCGCGTGAGTGATGAAGGCCTTCGGGTCGTAAAACTCT
	GTTGTTAGGGAAGAACAAGTATCGGAGTAACTGCCGGTACCTTGACGGTACCTAACCAGAAAGCCACGGCTAACTACGTG
	CCAGCAGCCGCGGTAATACGTAGGTGGCAAGCGTTGTCCGGAATTATTGGGCGTAAAGCGCGCGCAGGCGGTCCTTTAAG
	TCTGATGTGAAAGCCCACGGCTCAACCGTGGAGGGTCATTGGAAACTGGGGGACTTGAGTGCAGAAGAGGAAAGCGGAAT
	TCCACGTGTAGCGGTGAAATGCGTAGAGATGTGGAGGAACACCAGTGGCGAAGGCGGCTTTCTGGTCTGTAACTGACGCT
	GAGGCGCGAAAGCGTGGGGAGCAAACA
	>zOTU254
	TAGGGAATCTTCCACAATGGACGAAAGTCTGATGGAGCAATGCCGCGTGAGTGAAGAAGGGTTTCGGCTCGTAAAACTCT
	GTTGTTAAAGAAGAACACCTTTGAGAGTAACTGTTCAAGGGTTGACGGTATTTAACCAGAAAGCCACGGCTAACTACGTG
	CCAGCAGCCGCGGTAATACGTAGGTGGCAAGCGTTGTCCGGATTTATTGGGCGTAAAGCGAGCGCAGGCGGTTTTTTAAG
	TCTGATGTGAAAGCCTTCGGCTTAACCGGAGAAGTGCATCGGAAACTGGGAGACTTGAGTGCAGAAGAGGACAGTGGAAC
	TCCATGTGTAGCGGTGGAATGCGTAGATATATGGAGGAACACCGGTGGCGAAAGCGGCTCTCTGGTCTGTAACTGACGCT
	GAGGCTCGAAAGCGTGGGGAGCGAACA
	>zOTU255
	TAGGGAATCTTCCACAATGGACGAAAGTCTGATGGAGCAACGCCGCGTGAGTGATGAAGGCTTTAGGGTCGTAAAACTCT
	GTTGTTGGAGAAGAACGTGTGTGAGAGTAACTGCTCATGCAGTGACGGTATCCAACCAGAAAGCCACGGCTAACTACGTG
	CCAGCAGCCGCGGTAATACGTAGGTGGCAAGCGTTATCCGGATTTATTGGGCGTAAAGCGAGCGCAGGCGGTTTTTTAAG
	TCTGATGTGAAAGCCCACGGCTCAACCGTGGAGGGTCATTGGAAACTGGAAAACTTGAGTGCAGAAGAGGAAAGTGGAAT
	TCCATGTGTAGCGGTGAAATGCGCAGAGATATGGAGGAACACCAGTGGCGAAGGCGACTTTCTGGTCTGTAACTGACGCT
	GATGTGCGAAAGCGTGGGGATCAAACA
	>zOTU256
	TGGGGAATATTGGACAATGGGGGCAACCCTGATCCAGCAATGCCGCGTGTGTGAAGAAGGTTTTCGGATTGTAAAGCACT
	TTCGGCGGGGACGATGATGACGGTACCCGCAGAAGAAGCCCCGGCTAACTTCGTGCCAGCAGCCGCGGTAATACGAAGGG
	GGCTAGCGTTGCTCGGAATGACTGGGCGTAAAGGGCGTGTAGGCGGTTTGTACAGTCAGATGTGAAATTCCCGGGCTTAA
	CCTGGGGTCTGCATTTGATACGTGGCGACTAGAGTGTGAGAGAGGGTTGTGGAATTCCCAGTGTAGAGGTGAAATTCGTA
	GATATTGGGAAGAACACCGGTGGCGAAGGCGGCAACCTGGCTCATGACTGACGCTGAGGCGCGAAAGCGTGGGGAGCAAA
	CA
	>zOTU257
	TGGGGAATATTGGACAATGGGGGGAACCCTGATCCAGCCATGCCGCGTGTGTGAAGAAGGCCTTATGGTTGTAAAGCACT
	TTAAGCGAGGAGGAGGCTACTGAGACTAATACTCTTGGATAGTGGACGTTACTCGCAGAATAAGCACCGGCTAACTCTGT
	GCCAGCAGCCGCGGTAATACAGAGGGTGCGAGCGTTAATCGGATTTACTGGGCGTAAAGCGTGCGTAGGCGGCTTTTTAA
	GTCGGATGTGAAATCCCCGAGCTTAACTTGGGAATTGCATTCGATACTGGGAAGCTAGAGTATGGGAGAGGATGGTAGAA
	TTCCAGGTGTAGCGGTGAAATGCGTAGAGATCTGGAGGAATACCGATGGCGAAGGCAGCCATCTGGCCTAATACTGACGC
	TGAGGTACGAAAGCATGGGGAGCAAACAG
	>zOTU258
	TGGGGAATATTGGACAATGGGCGCAAGCCTGATCCAGCCATGCCGCGTGAGTGATGAAGGCCTTAGGGTTGTAAAGCTCT
	TTTATCCGGGACGATAATGACGGTACCGGAGGAATAAGCCCCGGCTAACTTCGTGCCAGCAGCCGCGGTAATACGAAGGG
	GGCTAGCGTTGCTCGGAATCACTGGGCGTAAAGGGCGCGTAGGCGGTCTTTTAAGTCGGGGGTGAAAGCCTGTGGCTCAA
	CCACAGAATTGCCTTCGATACTGGGAGACTTGAGTTCGGAAGAGGTTGGTGGAACTGCGAGTGTAGAGGTGAAATTCGTA
	GATATTCGCAAGAACACCGGTGGCGAAGGCGGCCAACTGGTCCGACACTGACGCTGAGGCGCGAAAGCGTGGGGAGCAAA
	CAG
	>zOTU259
	TAGGGAATCTTCCACAATGGACGAAAGTCTGATGGAGCAACGCCGCGTGAGTGATGAAGGCTTTAGGGTCGTAAAGCTCT
	GTTGTTGGAGAAGAACGTGTGTGAGAGTAACTGCTCATGCAGTGACGGTATCCAACCAGAAAGCCACGGCTAACTACGTG
	CCAGCAGCCGCGGTAATACGTAGGTGGCAAGCGTTATCCGGATTTATTGGGCGTAAAGCGAGCGCAGGCGGTTTTTTAAG
	TCTAATGTGAAAGCCTTCGGCTTAACCGGAGAAGTGCATCGGAAACTGGGAGACTTGAGTGCAGAAGAGGACAGTGGAAC
	TCCATGTGTAGCGGTGGAATGCGTAGATATATGGAAGAACACCAGTGGCGAAGGCGGCTGTCTAGTCTGTAACTGACGCT
	GAGGCTCGAAAGCATGGGTAGCGAACA
	>zOTU260
	TGGGGAATATTGGACAATGGGGGCAACCCTGATCCAGCAATGCCGCGTGTGTGAAGAAGGTTTTCGGATTGTAAAGCACT
	TTCGGCGGGGACGATGATGACGGTACCCGCAGAAGAAGCCCCGGCTAACTTCGTGCCAGCAGCCGCGGTAATACGGAGGG
	TGCAAGCGTTAATCGGAATTACTGGGCGTAAAGCGCACGCAGGCGGTTTGTTAAGTCAGATGTGAAATCCCCGGGCTCAA
	CCTGGGAACTGCATCTGATACTGGCAAGCTTGAGTCTCGTAGAGGGGGGTAGAATTCCAGGTGTAGCGGTGAAATGCGTA
	GAGATCTGGAGGAATACCGGTGGCGAAGGCGGCCCCCTGGACGAAGACTGACGCTCAGGTGCGAAAGCGTGGGGAGCAAA
	CA
	>zOTU261
	TGGGGAATATTGGACAATGGGGGCAACCCTGATCCAGCCATGCCGCGTGAGTGATGAAGGCCTTAGGGTTGTAAAGCTCT
	TTCACCCACGACGATGATGACGGTAGTGGGAGAAGAAGCCCCGGCTAACTTCGTGCCAGCAGCCGCGGTAATACGAAGGG
	GGCTAGCGTTGCTCGGAATGACTGGGCGTAAAGGGCGTGTAGGCGGTTTGTACAGTTAGATGTGAAATCCCCGGGCTTAA
	CCTGGGAGCTGCATTTAAGACGTACAGACTAGAGTGTGAGAGAGGGTTGTGGAATTCCCAGTGTAGAGGTGAAATTCGTA
	GATATTGGGAAGAACACCGGTGGCGAAGGCGGCAACCTGGCTCATGACTGACGCTGAGGCGCGAAAGCGTGGGGAGCAAA
	CA
	>zOTU262
	TGGGGAATATTGGACAATGGGCGAAAGCCTGATCCAGCAATGCCGCGTGGGTGAAGAAGGTCTTCGGATCGTAAAGCCAT
	TTCGACGGGGACGATGATGACGGTACCCGTAGAAGAAGCCCCGGCTAACTTCGTGCCAGCAGCCGCGGTAATACGAAGGG
	GGCTAGCGTTGCTCGGAATTACTGGGCGTAAAGGGCGCGTAGGCGGCGGCCCAAGTCAGGCGTGAAATTCCTGGGCTCAA
	CCTGGGGACTGCGCTTGATACTGGGTTGCTTGAGGATGGAAGAGGCTCGTGGAATTCCCAGTGTAGAGGTGAAATTCGTA
	GATATTGGGAAGAACACCGGTGGCGAAGGCGGCGAGCTGGTCCATTACTGACGCTGAGGCGCGACAGCGTGGGGAGCAAA
	CAG
	>zOTU263
	TAGGGAATCTTCCACAATGGACGAAAGTCTGATGGAGCAATGCCGCGTGAGTGAAGAAGGGTTTCGGCTCGTAAAACTCT
	GTTGTTAAAGAAGAACACCTTTGAGAGTAACTGTTCAAGGGTTGACGGTATTTAACCAGAAAGCCACGGCTAACTACGTG
	CCAGCAGCCGCGGTAATACGTAGGTGGCAAGCGTTATCCGGAATTATTGGGCGTAAAGCGCGCGTAGGCGGTTTTTTAAG
	TCTGATGTGAAAGCCCACGGCTCAACCGTGGAGGGTCATTGGAAACTGGAAAACTTGAGTGCAGAAGAGGAAAGTGGAAT
	TCCATGTGTAGCGGTGAAATGCGCAGAGATATGGAGGAACACCAGTGGCGAAGGCGACTTTCTGGTCTGTAACTGACGCT
	GATGTGCGAAAGCGTGGGGATCAAACA
	>zOTU264
	TGGGGAATATTGGACAATGGGGGCAACCCTGATCCAGCAATGCCGCGTGTGTGAAGAAGGTTTTCGGATTGTAAAGCACT
	TTCGGCGGGGACGATGATGACGGTACCCGCAGAAGAAGCCCCGGCTAACTTCGTGCCAGCAGCCGCGGTAATACGAAGGG
	GGCTAGCGTTGCTCGGAATGACTGGGCGTAAAGGGCGTGTAGGCGGTTTGTACAGTCAGATGTGAAATCCCCGGGCTCAA
	CCTGGGAACTGCATTTGTGACTGCATGGCTAGAGTACGGTAGAGGGGGATGGAATTCCGCGTGTAGCAGTGAAATGCGTA
	GATATGCGGAGGAACACCGATGGCGAAGGCAATCCCCTGGACCTGTACTGACGCTCATGCACGAAAGCGTGGGGAGCAAA
	CA
	>zOTU265
	TGGGGAATATTGGACAATGGGCGAAAGCCTGATCCAGCCATGCCGCGTGTGTGAAGAAGGTCTTCGGATTGTAAAGCACT
	TTAAGTTGGGAGGAAGGGCAGTTGCCTAATACGTAACTGTTTTGACGTTACCGACAGAATAAGCACCGGCTAACTCTGTG
	CCAGCAGCCGCGGTAATACAGAGGGTGCAAGCGTTAATCGGAATTACTGGGCGTAAAGCGCGCGTAGGTGGTTTGTTAAG
	TTGGATGTGAAATCCCCGGGCTCAACCTGGGAACTGCATTCAAAACTGACTGACTAGAGTATGGTAGAGGGTGGTGGAAT
	TTCCTGTGTAGCGGTGAAATGCGTAGAGATCTGGAGGAATACCGGTGGCGAAGGCGGCCCCCTGGACAAAGACTGACGCT
	CAGGTGCGAAAGCGTGGGGAGCAAACAG
	>zOTU266
	TGGGGAATATTGGACAATGGGCGAAAGCCTGATCCAGCCATGCCGCGTGTGTGAAGAAGGTCTTCGGATTGTAAAGCACT
	TTAAGTTGGGAGGAAGGGCAGTTGCCTAATACGTAACTGTTTTGACGTTACCGACAGAATAAGCACCGGCTAACTCTGTG
	CCAGCAGCCGCGGTAATACAGAGGGTGCAAGCGTTAATCGGAATTACTGGGCGTAAAGCGCGCGTAGGTGGTTTGTTAAG
	TCAGATGTGAAATCCCCGGGCTCAACCTGGGAACTGCATTTGAAACTGGCAGGCTTGAGTCTTGTAGAGGGGGGTAGAAT
	TCCAGGTGTAGCGGTGAAATGCGTAGAGATCTGGAGGAATACCGGTGGCGAAGGCGGCCCCCTGGACAAAGACTGACGCT
	CAGGTGCGAAAGCGTGGGGAGCAAACAG
	>zOTU267
	TGGGGAATATTGGACAATGGGCGCAAGCCTGATCCAGCAATGCCGCGTGTGTGAAGAAGGTCTTCGGATTGTAAAGCACT
	TTCGACGGGGACGATGATGACGGTACCCGTAGAAGAAGCCCCGGCTAACTTCGTGCCAGCAGCCGCGGTAATACGAAGGG
	GGCTAGCGTTGCTCGGAATGACTGGGCGTAAAGGGCGCGTAGGCGGTTGTTACAGTCAGATGTGAAATCCCCGGGCTTAA
	CCTGGGAGCTGCATTTAAGACGTACAGACTAGAGTGTGAGAGAGGGTTGTGGAATTCCCAGTGTAGAGGTGAAATTCGTA
	GATATTGGGAAGAACACCGGTGGCGAAGGCGGCAACCTGGCTCATGACTGACGCTGAGGCGCGAAAGCGTGGGGAGCAAA
	CA
	>zOTU268
	TAGGGAATCTTCCACAATGGACGAAAGTCTGATGGAGCAATGCCGCGTGAGTGAAGAAGGGTTTCGGCTCGTAAAACTCT
	GTTGTTAAAGAAGAACACCTTTGAGAGTAACTGTTCAAGGGTTGACGGTATTTAACCAGAAAGCCACGGCTAACTACGTG
	CCAGCAGCCGCGGTAATACGTAGGTGGCAAGCGTTGTCCGGATTTATTGGGCGTAAAGCGAGCGCAGGCGGTTTTTTAAG
	TCTGATGTGAAAGCCTTCGGCTTAACCGGAGAAGTGCATCGGAAACTGGGAGACTTGAGTGCAGAAGAGGACAGTGGAAC
	TCCATGTGTAGCGGTGGAATGCGTAGATATATGGAGGAACACCGGTGGCGAAAGCGGCTCTCTGGCTTGTAACTGACGCT
	GAGGCTCGAAAGCGTGGGGAGCAAACA
	>zOTU269
	TGGGGAATCTTGCGCAATGGGCGAAAGCCTGACGCAGCCATGCCGCGTGGATGATGAAGGTCTTAGGATTGTAAAATCCT
	TTCACCGGGGACGATAATGACGGTACCCGGAGAAGAAGCCCCGGCTAACTTCGTGCCAGCAGCCGCGGTAATACGAAGGG
	GGCTAGCGTTGCTCGGAATTACTGGGCGTAAAGGGCGCGTAGGCGGACAGTTAAGTTGGGGGTGAAAGCCCGGGGCTCAA
	CCTCGGAATTGCCTTCAATACTGGCTGTCTTGAGTACGGGAGAGGTGAGTGGAACTCCGAGTGTAGAGGTGAAATTCGTA
	GATATTCGGAAGAACACCAGTGGCGAAGGCGACTCACTGGCCCGTTACTGACGCTGAGGCGCGAAAGCGTGGGGAGCAAA
	CA
	>zOTU270
	TGGGGAATATTGCACAATGGGCGCAAGCCTGATGCAGCCATGCCGCGTGTGTGAAGAAGGCCTTCGGGTTGTAAAGCACT
	TTCAGCGAGGAGGAAGGTGGTGAGCTTAATACGTTCATCAATTGACGTTACTCGCAGAAGAAGCACCGGCTAACTCTGTG
	CCAGCAGCCGCGGTAATACAGAGGGTGCAAGCGTTAATCGGAATTACTGGGCGTAAAGCGCGCGTAGGTGGTTTGTTAAG
	TTGGATGTGAAATCCCCGGGCTCAACCTGGGAACTGCATTCAAAACTGACTGACTAGAGTATGGTAGAGGGTGGTGGAAT
	TTCCTGTGTAGCGGTGAAATGCGTAGATATAGGAAGGAACACCAGTGGCGAAGGCGACCACCTGGACTGATACTGACACT
	GAGGTGCGAAAGCGTGGGGAGCAAACAG
	>zOTU271
	TGGGGAATATTGCACAATGGGCGCAAGCCTGATGCAGCCATGCCGCGTGTATGAAGAAGGCCTTCGGGTTGTAAAGTACT
	TTCAGCGAGGAGGAAGGTGTTGAGGTTAATAACCTCAGCAATTGACGTTACTCGCAGAAGAAGCACCGGCTAACTCCGTG
	CCAGCAGCCGCGGTAATACGGAGGGTGCAAGCGTTAATCGGAATTACTGGGCGTAAAGCGCGCGTAGGTGGTTTGTTAAG
	TTGGATGTGAAATCCCCGGGCTCAACCTGGGAACTGCATTCAAAACTGACTGACTAGAGTATGGTAGAGGGTGGTGGAAT
	TTCCTGTGTAGCGGTGAAATGCGTAGATATAGGAAGGAACACCAGTGGCGAAGGCGACCACCTGGACTGATACTGACACT
	GAGGTGCGAAAGCGTGGGGAGCAAACAG
	>zOTU272
	TGGGGAATATTGGACAATGGGCGCAAGCCTGATCCAGCCATGCCGCGTGTGTGAAGAAGGCCCTCGGGTTGTAAAGCACT
	TTCAGTGGGGAAGAAAGCCTGGTGGTTAATACCCGTCAGGAAGGACATCACCCACAGAAGAAGCACCGGCTAACTCCGTG
	CCAGCAGCCGCGGTAATACGGAGGGTGCGAGCGTTAATCGGAATTACTGGGCGTAAAGCGCGCGTAGGTGGCTTGATAAG
	CCGGTTGTGAAAGCCCCGGGCTCAACCTGGGAACGGCATCCGGAACTGTCAGGCTAGAGTGCAGGAGAGGAAGGTAGAAT
	TCCCGGTGTAGTGGTGAAATGCGTAGAGATCGGGAGGAATACCAGTGGCGAAGGCGGCCTTCTGGACTGACACTGACACT
	GAGGTGCGAAAGCGTGGGTAGCAAACAG
	>zOTU273
	TGGGGAATATTGCACAATGGGCGCAAGCCTGATGCAGCCATGCCGCGTGTATGAAGAAGGCCTTCGGGTTGTAAAGTACT
	TTCAGCGGGGAGGAAGGGAGTAAAGTTAATACCTTTGCTCATTGACGTTACCCGCAGAAGAAGCCCCGGCTAACTTCGTG
	CCAGCAGCCGCGGTAATACGAAGGGGGCTAGCGTTGCTCGGAATGACTGGGCGTAAAGGGCGTGTAGGCGGTTTGTACAG
	TTAGATGTGAAATCCCCGGGCTTAACCTGGGAGCTGCATTTAAGACGTACAGACTAGAGTGTGAGAGAGGGTTGTGGAAT
	TCCCAGTGTAGAGGTGAAATTCGTAGATATTGGGAAGAACACCGGTGGCGAAGGCGGCAACCTGGCTCATGACTGACGCT
	GAGGCGCGAAAGCGTGGGGAGCAAACA
	>zOTU274
	TAGGGAATCTTCCACAATGGACGAAAGTCTGATGGAGCAACGCCGCGTGAGTGATGAAGGCTTTAGGGTCGTAAAACTCT
	GTTGCTGGAGAAGAACGTGTGTGAGAGTAACTGCTCATGCAGTGACGGTATCCAACCAGAAAGCCACGGCTAACTACGTG
	CCAGCAGCCGCGGTAATACGTAGGTGGCAAGCGTTATCCGGATTTATTGGGCGTAAAGCGAGCGCAGGCGGTTTTTTAAG
	TCTAATGTGAAAGCCTTCGGCTTAACCGAAGAAGTGCATTGGAAACTGGGAAACTTGAGTGCAGAAGAGGACAGTGGAAC
	TCCATGTGTAGCGGTGAAATGCGTAGATATTGGGAAGAACACCGGTGGCGAAGGCGGCAACCTGGCTCATGACTGACGCT
	GAGGCGCGAAAGCGTGGGGAGCAAACA
	>zOTU275
	TGGGGAATATTGCACAATGGGCGCAAGCCTGATGCAGCCATGCCGCGTGTGTGAAGAAGGCCTTCGGGTTGTAAAGCACT
	TTCAGCGAGGAGGAAGGTGGTGAGCTTAATACGTTCATCAATTGACGTTACTCGCAGAAGAAGCACCGGCTAACTCCGTG
	CCAGCAGCCGCGGTAATACGGAGGGTGCAAGCGTTAATCGGAATTACTGGGCGTAAAGCGCACGCAGGCGGTTTGTTAAG
	TTGGATGTGAAATCCCCGGGCTCAACCTGGGAACTGCATTCAAAACTGACTGACTAGAGTATGGTAGAGGGTGGTGGAAT
	TTCCTGTGTAGCGGTGAAATGCGTAGATATAGGAAGGAACACCAGTGGCGAAGGCGACCACCTGGACTGATACTGACACT
	GAGGTGCGAAAGCGTGGGGAGCAAACAG
	>zOTU276
	TAGGGAATCTTCCGCAATGGGCGAAAGCCTGACGGAGCAACGCCGCGTGAGTGATGAAGGTCTTCGGATCGTAAAACTCT
	GTTATTAGGGAAGAACAAACGTGTAAGTAACTGTGCACGTCTTGACGGTACCTAATCAGAAAGCCACGGCTAACTACGTG
	CCAGCAGCCGCGGTAATACGTAGGTGGCAAGCGTTATCCGGAATTATTGGGCGTAAAGCGCGCGTAGGCGGTTTTTTAAG
	TCTGATGTGAAAGCCTTCGGCTTAACCGGAGAAGTGCATCGGAAACTGGGAGACTTGAGTGCAGAAGAGGACAGTGGAAC
	TCCATGTGTAGCGGTGGAATGCGTAGATATATGGAAGAACACCAGTGGCGAAGGCGGCTGTCTAGTCTGTAACTGACGCT
	GAGGCTCGAAAGCATGGGTAGCGAACA
	>zOTU277
	TGGGGAATCTTGCGCAATGGGCGAAAGCCTGACGCAGCCATGCCGCGTGAATGATGAAGGTCTTAGGATTGTAAAATTCT
	TTCACCGGGGACGATAATGACGGTACCCGGAGAAGAAGCCCCGGCTAACTTCGTGCCAGCAGCCGCGGTAATACGAAGGG
	GGCTAGCGTTGCTCGGAATTACTGGGCGTAAAGGGAGCGTAGGCGGACTGTTTAGTCAGAGGTGAAAGCCCAGGGCTCAA
	CCTTGGAATTGCCTTTGATACTGGCAGTCTTGAGTACGGAAGAGGTATGTGGAACTCCGAGTGTAGAGGTGAAATTCGTA
	GATATTCGGAAGAACACCAGTGGCGAAGGCGACATACTGGTCCGTTACTGACGCTGAGGCTCGAAAGCGTGGGGAGCAAA
	CAG
	>zOTU278
	TGGGGAATATTGCACAATGGAGGGAACTCTGATGCAGCGACGCCGCGTGAACGAAGAAGGCTTTCGAGTCGTAAAGTTCT
	TTTATATGGGAAGATAATGACGGTACCATAAGAAAAAGCCCCGGCTAACTACGTGCCAGCAGCCGCGGTAATACGTAGGG
	GGCTAGCGTTGTCCGGAATCACTGGGCGTAAAGGGTTCGCAGGCGGAAATGCAAGTCAGATGTAAAAGGCAGTAGCTTAA
	CTACTGTAAGCATTTGAAACTGCATATCTTGAGAAGAGTAGAGGTAAGTGGAATTTTTAGTGTAGCGGTGAAATGCGTAG
	ATATTAAAAAGAATACCGGTGGCGAAGGCGACTTACTGGGCTCATTCTGACGCTGAGGAACGAAAGCGTGGGTAGCAAAC
	AG
	>zOTU279
	TGGGGAATATTGGACAATGGGCGCAAGCCTGATCCAGCAATGCCGCGTGTGTGAAGAAGGTTTTCGGATTGTAAAGCACT
	TTCAGCGGGGACGATGATGACGGTACCCGCAGAAGAAGCCCCGGCTAACTTCGTGCCAGCAGCCGCGGTAATACGAAGGG
	GGCAAGCGTTGCTCGGAATGACTGGGCGTAAAGGGCGCGTAGGCGGTTGACACAGTCAGGTGTGAAATTCCCGGGCTTAA
	CCTGGGGTCTGCATTTAAGACGTACAGACTAGAGTGTGAGAGAGGGTTGTGGAATTCCCAGTGTAGAGGTGAAATTCGTA
	GATATTGGGAAGAACACCGGTGGCGAAGGCGGCAACCTGGCTCATGACTGACGCTGAGGCGCGAAAGCGTGGGGAGCAAA
	CA
	>zOTU280
	TGAGGAATATTGGACAATGGGTTAGCGCCTGATCCAGCCATCCCGCGTGAAGGACGACGGCCCTATGGGTTGTAAACTTC
	TTTTGTATAGGGATAAACCTTTCCACGTGTGGAAAGCTGAAGGTACTATACGAATAAGCACCGGCTAACTCCGTGCCAGC
	AGCCGCGGTAATACGGAGGGTGCAAGCGTTATCCGGATTTATTGGGTTTAAAGGGTCCGTAGGCGGATCTGTAAGTCAGT
	GGTGAAATCTCACAGCTTAACTGTGAAACTGCCATTGATACTGCAGGTCTTGAGTAAGGTAGAAGTGGCTGGAATAAGTA
	GTGTAGCGGTGAAATGCATAGATATTACTTAGAACACCAATTGCGAAGGCAGGTCACTATGTCTTAACTGACGCTGATGG
	ACGAAAGCGTGGGGAGCGAACAG
	>zOTU281
	TGGGGAATATTGCACAATGGGGGAAACCCTGATGCAGCGACGCCGCGTGAACGAAGAAGGTATTCGTATCGTAAAGTTCT
	GTCCTATGGGAAGATAATGACAGTACCATAGAAGAAAGCTCCGGCTAAATACGTGCCAGCAGCCGCGGTAATACGTATGG
	AGCGAGCGTTGTCCGGAATTATTGGGCGTAAAGGGTACGCAGGCGGTTTAATAAGTCGAATGTTAAAGATCGGGGCTCAA
	CCCCGTAAAGCATTGGAAACTGATAAACTTGAGTAGTGGAGAGGAAAGTGGAATTCCTAGTGTAGTGGTGAAATACGTAG
	ATATTAGGAGGAATACCAGTAGCGAAGGCGACTTTCTGGACACAAACTGACGCTGAGGTACGAAAGCGTGGGGAGCAAAC
	A
	>zOTU282
	TGGGGAATATTGGACAATGGGCGAAAGCCTGATCCAGCCATGCCGCGTGTGTGAAGAAGGTCTTCGGATTGTAAAGCACT
	TTCAGCGAGGAGGAAGGTGGTGAGCTTAATACGTTCATCAATTGACGTTACTCGCAGAAGAAGCACCGGCTAACTCCGTG
	CCAGCAGCCGCGGTAATACGGAGGGTGCAAGCGTTAATCGGAATTACTGGGCGTAAAGCGCACGCAGGCGGTTTGTTAAG
	TCAGATGTGAAATCCCCGGGCTCAACCTGGGAACTGCATTTGAAACTGGCAAGCTAGAGTCTCGTAGAGGGGGGTAGAAT
	TCCAGGTGTAGCGGTGAAATGCGTAGAGATCTGGAGGAATACCGGTGGCGAAGGCGGCCCCCTGGACGAAGACTGACGCT
	CAGGTGCGAAAGCGTGGGGAGCAAACAG
	>zOTU283
	TGGGGAATATTGCACAATGGGCGCAAGCCTGATGCAGCCATGCCGCGTGTATGAAGAAGGCCTTCGGGTTGTAAAGTACT
	TTCAGCGGGGAGGAAGGGAGTAAAGTTAATACCTTTGCTCATTGACGTTACCCGCAGAAGAAGCACCGGCTAACTCCGTG
	CCAGCAGCCGCGGTAATACGAAGGGGGCTAGCGTTGCTCGGAATGACTGGGCGTAAAGGGCGTGTAGGCGGTTTGTACAG
	TTAGATGTGAAATCCCCGGGCTTAACCTGGGAGCTGCATTTAAGACGTACAGACTAGAGTGTGAGAGAGGGTTGTGGAAT
	TCCCAGTGTAGAGGTGAAATTCGTAGATATTGGGAAGAACACCGGTGGCGAAGGCGGCAACCTGGCTCATGACTGACGCT
	GAGGCGCGAAAGCGTGGGGAGCAAACA
	>zOTU284
	TAGGGAATCTTCCACAATGGACGAAAGTCTGATGGAGCAATGCCGCGTGAGTGAAGAAGGGTTTCGGCTCGTAAAACTCT
	GTTGTTAAAGAAGAACACCTTTGAGAGTAACTGTTCAAGGGTTGACGGTATTTAACCAGAAAGCCACGGCTAACTACGTG
	CCAGCAGCCGCGGTAATACGTAGGTGGCAAGCGTTGTCCGGATTTATTGGGCGTAAAGCGAGCGCAGGCGGTTTTTTAAG
	TCTGATGTGAAAGCCTTCGGCTTAACCGGAGAAGTGCATCGGAAACTGGGAGACTTGAGTGCAGAAGAGGACAGTGGAAC
	TCCATGTGTAGCGGTGGAATGCGTAGATATATGGAGGAACACCGGTGGCGAAAGCGGCTCTCTGGTCTGTAACTGACGCT
	GAGGCTCGAAAGCGTGGGGAGCAAACA
	>zOTU285
	TAGGGAATCTTCCACAATGGACGAAAGTCTGATGGAGCAACGCCGCGTGAGTGATGAAGGCTTTAGGGTCGTAAAACTCT
	GTTGTTGGAGAAGAACGTGTGTGAGAGTAACTGCTCATGCAGTGACGGTATCCAACCAGAAAGCCACGGCTAACTACGTG
	CCAGCAGCCGCGGTAATACGTAGGTGGCAAGCGTTATCCGGATTTATTGGGCGTAAAGCGAGCGCAGGCGGTTTTTTAAG
	TCTAATGTGAAAGCCTTCGGCTTAACCGAAGAAGTGCATTGGAAACTGGGAAACTTGAGTGCAGAAGAGGACAGTGGAAC
	TCCATGTGTAGAGGTGAAATTCGTAGATATTGGGAAGAACACCGGTGGCGAAGGCGGCAACCTGGCTCATGACTGACGCT
	GAGGCGCGAAAGCGTGGGGAGCAAACA
	>zOTU286
	TAGGGAATCTTCCGCAATGGACGAAAGTCTGACGGAGCAACGCCGCGTGAACGATGAAGGCCTTCGGGTCGTAAAGTTCT
	GTTGTTAGGGAAGAACAAGTACCAGAGTAACTGCTGGTACCTTGACGATACCTAACCAGAAAGCCACGGCTAACTACGTG
	CCAGCAGCCGCGGTAATACGTAGGTGGCAAGCGTTGTCCGGAATTATTGGGCGTAAAGCGCGCGCAGGCGGTTCCTTAAG
	TCTGATGTGAAAGCCCACGGCTCAACCGTGGAGGGTCATTGGAAACTGGGGAACTTGAGTACAGAAGAGGAGAGCGGAAT
	TCCACGTGTAGCGGTGAAATGCGTAGAGATGTGGAGGAACACCAGTGGCGAAGGCGGCTCTCTGGTCTGTAACTGACGCT
[truncated: 162 more rows]
