# Supplementary material for: Microbial Communities in Retail Draft Beers and the Biofilms They Produce
Source: Microbiol Spectr. 2021 Dec 22;9(3):e01404-21. doi: 10.1128/Spectrum.01404-21 (PMC8693924; doi:10.1128/Spectrum.01404-21)
Supplement: SUPPLEMENTAL FILE 2 — Supplemental material. Download SPECTRUM01404-21_Supp_2_seq9.xlsx, XLSX file, 0.01 MB [file spectrum01404-21_supp_2_seq9.xlsx]

## Sheet: Fungal zOTUs
Fungal zOTUs. Nucleotide sequences of the fungal ITS2 hypervariable regions present in the starters and cultures. They are ranked by their sequence read abundance in the project data set.
	>zOTU1
	CGAAATGCGATACGTAATGTGAATTGCAGAATTCCGTGAATCATCGAATCTTTGAACGCACATTGCGCCCCTTGGTATTC
	CAGGGGGCATGCCTGTTTGAGCGTCATTTCCTTCTCAAACATTCTGTTTGGTAGTGAGTGATACTCTTTGGAGTTAACTT
	GAAATTGCTGGCCTTTTCATTGGATGtttttttttCCAAAGAGAGGTTTCTCTGCGTGCTTGAGGTATAATGCAAGTACG
	GTCGTTTTAGGTTTTACCAACTGCGGCTAATCTTTTTTATACTGAGCGTATTGGAACGTTATCGATAAGAAGAGAGCGTC
	TAGGCGAACAATGTTCTTAAAGTTTGACCTCAAATCAGGTAGGAGTACCCGCTGAACTTAA
	>zOTU2
	CGAAATGCGATACGTATTGTGAATTGCAGATTTTCGTGAATCATCGAATCTTTGAACGCACATTGCACCCTCTGGTATTC
	CAGAGGGTATGCCTGTTTGAGCGTCATTTCTCTCTCAAACCTTCGGGTTTGGTATTGAGTGATACTCTGTCAAGGGTTAA
	CTTGAAATATTGACTTAGCAAGAGTGTACTAATAAGCAGTCTTTCTGAAATAATGTATTAGGTTCTTCCAACTCGTTATA
	TCAGCTAGGCAGGTTTAGAAGTATTTTAGGCTCGGCTTAACAACAATAAACTAAAAGTTTGACCTCAAATCAGGTAGGAC
	TACCCGCTGAACTTAA
	>zOTU3
	CGAAATGCGATACGTATTGTGAATTGCAGATTTTCGTGAATCATCGAATCTTTGAACGCACATTGCCCCCTCTGGTATTC
	CAGAGGGTATGCCTGTTTGAGCGTCATTTCTCTCTCAAACCTTCGGGTTTGGTATTGAGTGATACTCTGTCAAGGGTTAA
	CTTGAAATATTGACTTAGCAAGAGTGTACTAATAAGCAGTCTTTCTGAAATAATGTATTAGGTTCTTCCAACTCGTTATA
	TCAGCTAGGCAGGTTTAGAAGTATTTTAGGCTCGGCTTAACAACAATAAACTAAAAGTTTGACCTCAAATCAGGTAGGAC
	TACCCGCTGAACTTAA
	>zOTU4
	CGAAATGCGATAAGTAATATGAATTGCAGATATTCGTGAATCATCGAATCTTTGAACGCACATTGCGCCCTTTGGTATTC
	CAAAGGGCATGCCTGTTTGAGCGTCATTTCTCCCTCAAACCTTCGGGTTTGGTGTTGAGCGATACGCTGGGTTTGCTTGA
	AAGAAAGGCGGAGTATAAACTAATGGATAGGTTTTTTTCTTCCACTCATTGGTACAAACTCCAAACATTCTTCCAAATTC
	GACCTCAAATCAGGTAGGACTACCCGCTGAACTTAA
	>zOTU5
	CGAAATGCGATAAGTAATGTGAATTGCAGAATTCCGTGAATCATCGAATCTTTGAACGCACATTGCGCCCGCCAGTATTC
	TGGCGGGCATGCCTGTTCGAGCGTCATTTCAACCCTCAAGCCCCCGGGCTTGGTGTTGGGGCTCGGCCCGTCCCTCGCGG
	CGCGCCGTCCCCGAAATCCAGTGGCGGTCACGCTGTACTCCTCTGCGTAGTAATCCAACCTCGCAACGGGACAAAGCCTG
	GCCACGCCGTTAAACCCCCCACTTCTGAAGGTTGACCTCGGATCAGGTAGGAATACCCGCTGAACTTAA
	>zOTU6
	CGAAACGCGATAGGTAATGTGAATTGCAGAATTCCGTGAATCATCGAATCTTTGAACGCACCTTGCGCTCCATGGCATTC
	CGTGGAGCATGCCTGTTTGAGTGCCGCGAAATCTCCCACCCCTAGCGGTTGCCGCAAGGCGCCGCCGGGCGGCGGGGTTG
	GTTGGGTGCCGCTGCCTGGGCTTTGGCCCAGGCTCGCCCGAAATGCATGAGCGCTTAGCACTCGCACCGTCTCGAGGGAA
	GGCGGCGGAGCTGGCATCTGCGCATGGCATGATACGTCATTTGCTGTGTGGCAGCCCAGCGACCCGAGAGTGTGTGTGCG
	CTACTACACGCCCTTTCATTTCTGGTCTCAAATCAGGTAGGATCACCCGCTGAACTTAA
	>zOTU7
	TGAAATGCGATAAGTAATGTGAATTGCAGAATCTCGTGAATCATTGAATCTTTGAACGCACATTGCGCCCTATGGTATTC
	CGTAGGGCATGCCTGTCTGAGCGTCAGCTCGTCTTCTCAAGCTCTTTTGCTTGGATAACATTGGAATAGCAATGCAAGCT
	CCTCTTTGGGGTCTGCGTGCTCTCCAGAAATAAATAGGCGGTACGGTTCTAGCAAACCAGACGTAATAATATTCTTATCA
	TTCGTTAATTTGTTTAAACTGTTGCTTGCCTCTTAATCCACATCTTTTTTCAAGATGACCTCAGATCAGGTAGGGATACC
	CGCTGAACTTAA
	>zOTU8
	CGAATTGCGATAACTAATGTGAATTGCAGATTTTGTGAATCATCGAGTTCTTGAACGCACATTGCGCCTTTTGGTATTCC
	GAAAGGCATGCCTGTTTGAGCGTGACAACGCCTCCAATGGTATTGTGGATACGTGTATCCATTAAAGAAAACGCACGAAG
	AATTAAGGTTTCGGCCAGGCTTCGCGACCACCAAAAATGTCGCCTCAAATCAGGTAGGAGGACCCGCTGAACTTAA
	>zOTU9
	TGAAATGCGATAAGTAATGTGAATTGCAGAATCTCGTGAATCATTGAATCTTTGAACGCACATTGCGCCCTATGGTATTC
	CATAGGGCATGCCTGTCTGAGCGTCAGCTCGTCTTCTCAAGCTCTTTTGCTTGGATAACATTGGAATAGCAATGCAAGCT
	CCTCTTTGGGGTCTGCGTGCTCTCCAGAAATAAATAGGCGGTACGGTTCTAGCAAACCAGACGTAATAATATTCTTATCA
	TTCGTTAATTTGTTTAAACTGTTGCTTGCCTCTTAATCCACATCTTTTTTCAAGATGGCCTCAGATCAGGTAGGGATACC
	CGCTGAACTTAA
	>zOTU10
	CGAAATGCGATAAGTAGTGTGAATTGCAGAATTCAGTGAATCATCGAATCTTTGAACGCACATTGCGCCCCTTGGTATTC
	CATGGGGCATGCCTGTTCGAGCGTCATTTGTACCCTCAAGCTTTGCTTGGTGTTGGGCGTTTTGTCTTTTTATTAAGACT
	CGCCTCAAAGTAATTGGCAGCCAGTGTTTTGGTAGTAAGCGCAGCACATTTTGCGTCTTGGTCCCTCAACAGCGGCATCC
	ACAAAGCCTCTTTTTCACTTTTGACCTCGGATCAGGTAGGGATACCCGCTGAACTTAA
	>zOTU11
	CGAATTGCGATAAGTAATATGAATTGCAGATTTTCGTGAATCATCGAATCTTTGAACGCACATTGCGCCCTTTGGTATTC
	CAAAGGGCATGCCTGTTTGAGCGTCATTTCTCTCTCAAATCTTCGGATTTGGTTTTGAGTGATACTCTTAGTCGGACTAG
	GCGTTTGCTTGAAAAGTATTGGCAAGAGTGGTACTTTAGGTGCTAAACTGTTTCAATGTATTAGGTTTATCCAACTCGTT
	GAATGAGGTTAGTTACATTATTGTGCTTAGGCTCGGCCTTACAACAACAAACAAAGTTTGACCTCAAATCAGGTAGGATT
	ACCCGCTGAACTTAA
	>zOTU12
	CGAATTGCGATACGTATTGTGAATTGCAGATTTTCGTGAATCATCGAATCTTTGAACGCACATTGCACCCTGTGGTATTC
	CACAGGGTATGCCTGTTTGAGCGTCATTTCCTTCTCAAGCGTGAGCTTGGTGTTGGCGGAGGTCTTTCGAGGCCCCGCTG
	AAATACGCAGGGGGTGCGTGGAAACGAGCTTTCTCTCTACTAATGTCTAGGTTCTGCCAACTCATTGGACGAGCGTCTGC
	TGGCTCCACAATCCCAccccccccACTAACACACAAACATTGACCTCAAATCAGGTAGGACTACCCGCTGAACTTAA
	>zOTU13
	CGAAACGCGATATTTCTTGTGAATTGCAGAAGTGAATCATCAGTTTTTGAACGCACATTGCACTTTGGGGTATCCCCCAA
	AGTATACTTGTTTGAGCGTTGTTTCTCTCTTGGAATTGCTTTGCTCTTCTAAAATTTCGAATCAAATTCGTTTGAAAAAC
	AACACTATTCAACCTCAGATCAAGTAGGATTACCCGCTGAACTTAA
	>zOTU14
	CGAAACGCGATAGGTAATGTGAATTGCAGAATTCCGTGAATCATCGAATCTTTGAACGCACCTTGCGCTCTATGGCAATC
	CGTAGAGCATGCCTGTTTGAGTGCCATGAAATCTCCCACCCCAAGCGGTTTTTAAATGAAACGGCTTGGCGGATGGGGTC
	TGGATGGGTGCCTCTGCCTGCGCTACCTAGCACAGGCTCGCCCGAAATGCATGAGCGCCTTGAGACACTTTGCATCCGCC
	TCTCTGTTTGGGAGGAGGCGGCCAAGCAGTGTTTTTCTCCTGGCATGGCATGATACGTCATTTGCTATGTCGCCTAAAGG
	AGGAATGTTTGGTTGTGTCTGCGTGTGCTTCGAACTTGCCTCTGTGGCACATCCCAATTTCACTTCTGGTCTCAAATCAG
	GTAGGATCACCCGCTGAACTTAA
	>zOTU15
	CGAAATGCGATAAGTAATATGAATTGCAGATATTCGTGAATCATCGAATCTTTGAACGCACATTGCGCCCTTTGGTATTC
	CAAAGGGCATGCCTGTTTGAGCGTCATTTCTCCCTCAAACCCTCGGGTTTGGTGTTGAGCGATACGCTGGGTTTGCTTGA
	AAGAAAGGCGGAGTATAAACTAATGGATAGGTTTTTTCCACTCATTGGTACAAACTCCAAAACTTCTTCCAAATTCGACC
	TCAAATCAGGTAGGACTACCCGCTGAACTTAA
	>zOTU16
	CGAAATGCGATACGTAATATGAATTGCAGATTTTCGTGAATCATCGAATCTTTGAACGCACATTGCGCCCTGTGGTATTC
	CACAGGGCATGCCTGTTTGAGCGTCATTTCTCCCTCAAACCTCTGGTTTGGCGTTGAGTGATACTCGGTTTACTTGAAAA
	ACATGAAAAGCATAACTATTAGGTTTTACCAACTCGTTATACTAATCTACAAGTTTGACCTCAAATCAGGTAGGACTACC
	CGCTGAACTTAA
	>zOTU17
	CGAAATGCGATAAGTAGTGTGAATTGCAGAATTCAGTGAATCATCGAATCTTTGAACGCACATTGCGCCCTTTGGTATTC
	CAAAGGGCATGCCTGTTCGAGCGTCATTTGTACCCTCAAGCTTTGCTTGGTGTTGGGCGTCTTGTCTCTAGCTTTGCTGG
	AGACTCGCCTTAAAGTAATTGGCAGCCGGCCTACTGGTTTCGGAGCGCAGCACAAGTCGCACTCTCTATCAGCAAAGGTC
	TAGCATCCACTAAGCCTTTTTTTCAACTTTTGACCTCGGATCAGGTAGGGATACCCGCTGAACTTAA
	>zOTU18
	CAAAGCGCGATAGATAATGTGAATTGCAGACGTGAATCATTGAGTTTTTGAACGCACATTGCACCTCTTTGGAGGTATAC
	TTGTGTGAGCGTCATTTTTTCTCCACATATATATTAGTGGGTAATGGTTCACTATATGGACTGAAAAAGATTATACACAG
	TTGTTAGACACAAGCTGTGGAAAATTATCAAATTTTGACCTCATATCAAGTAAGATCACCCGCTGAACTTAA
