# Supplementary material for: Microbial Communities in Retail Draft Beers and the Biofilms They Produce
Source: Microbiol Spectr. 2021 Dec 22;9(3):e01404-21. doi: 10.1128/Spectrum.01404-21 (PMC8693924; doi:10.1128/Spectrum.01404-21)
Supplement: SUPPLEMENTAL FILE 3 — Supplemental material. Download SPECTRUM01404-21_Supp_3_seq10.xlsx, XLSX file, 0.5 MB [file spectrum01404-21_supp_3_seq10.xlsx]

## Sheet: Year1 starter counts
Year 1 bacterial species counts in starters. Bacterial zOTUs from each starter were collated and duplicates removed to determine the total unique sequences. Putative source species were assigned to each sequence and then duplicates removed to obtain a species count.
	Lager	zOTU ID		Duplicate zOTUs Removed	Total Unique Sequences (zOTUs)		Putative species		Duplicate Species Removed	Total Species
		zOTU1		zOTU1	164		Acetobacter farinalis		Acetobacter farinalis	98
		zOTU2		zOTU2			Levilactobacillus brevis		Levilactobacillus brevis
		zOTU3		zOTU3			Fructilactobacillus lindneri		Fructilactobacillus lindneri
		zOTU4		zOTU4			Fructilactobacillus lindneri		Acetobacter aceti
		zOTU6		zOTU6			Acetobacter aceti		Acetobacter sicerae
		zOTU7		zOTU7			Fructilactobacillus lindneri		Acetobacter estunensis
		zOTU8		zOTU8			Fructilactobacillus lindneri		Loigolactobacillus backii
		zOTU9		zOTU9			Fructilactobacillus lindneri		Pseudomonas aylmerense
		zOTU12		zOTU12			Acetobacter sicerae		Serratia surfactantfaciens
		zOTU13		zOTU13			Acetobacter estunensis		Serratia nematodiphila
		zOTU14		zOTU14			Loigolactobacillus backii		Delftia acidovorans
		zOTU15		zOTU15			Pseudomonas aylmerense		Serratia marcescens
		zOTU17		zOTU17			Serratia surfactantfaciens		Raoultella ornithinolytica
		zOTU18		zOTU18			Loigolactobacillus backii		Cutibacterium acnes
		zOTU19		zOTU19			Loigolactobacillus backii		Dietzia cinnamea
		zOTU20		zOTU20			Serratia nematodiphila		Raoultella electrica
		zOTU21		zOTU21			Delftia acidovorans		Janthinobacterium violaceinigrum
		zOTU22		zOTU22			Serratia marcescens		Alkalihalobacillus macyae
		zOTU23		zOTU23			Pseudomonas aylmerense		Corynebacterium lipophiloflavum
		zOTU25		zOTU25			Raoultella ornithinolytica		Brucella pseudogrignonensis
		zOTU26		zOTU26			Raoultella ornithinolytica		Escherichia fergusonii
		zOTU27		zOTU27			Cutibacterium acnes		Corynebacterium mycetoides
		zOTU28		zOTU28			Dietzia cinnamea		Mesorhizobium australicum
		zOTU30		zOTU30			Raoultella electrica		Moraxella osloensis
		zOTU31		zOTU31			Janthinobacterium violaceinigrum		Pelagerythrobacter aerophilus
		zOTU32		zOTU32			Alkalihalobacillus macyae		Micrococcus aloeverae
		zOTU33		zOTU33			Corynebacterium lipophiloflavum		Streptococcus oralis
		zOTU34		zOTU34			Brucella pseudogrignonensis		Ralstonia pickettii
		zOTU35		zOTU35			Escherichia fergusonii		Staphylococcus epidermidis
		zOTU36		zOTU36			Alkalihalobacillus macyae		Rhodopseudomonas rhenobacensis
		zOTU37		zOTU37			Corynebacterium mycetoides		Anaerobacillus alkaliphilus
		zOTU38		zOTU38			Mesorhizobium australicum		Halomonas lutea
		zOTU40		zOTU40			Corynebacterium lipophiloflavum		Inquilinus ginsengisoli
		zOTU41		zOTU41			Moraxella osloensis		Micrococcus luteus
		zOTU43		zOTU43			Pelagerythrobacter aerophilus		Bradyrhizobium tropiciagri
		zOTU44		zOTU44			Micrococcus aloeverae		Chryseobacterium taklimakanense
		zOTU45		zOTU45			Acetobacter farinalis		Raoultella planticola
		zOTU46		zOTU46			Acetobacter farinalis		Pseudomonas fluorescens
		zOTU48		zOTU48			Acetobacter farinalis		Ralstonia insidiosa
		zOTU50		zOTU50			Streptococcus oralis		Sphingomonas echinoides
		zOTU51		zOTU51			Ralstonia pickettii		Paracoccus chinensis
		zOTU52		zOTU52			Staphylococcus epidermidis		Microbacterium tumbae
		zOTU55		zOTU55			Rhodopseudomonas rhenobacensis		Pseudomonas mucidolens
		zOTU58		zOTU58			Anaerobacillus alkaliphilus		Pseudocitrobacter faecalis
		zOTU60		zOTU60			Halomonas lutea		Serratia ureilytica
		zOTU61		zOTU61			Inquilinus ginsengisoli		Unclassified
		zOTU62		zOTU62			Acetobacter sicerae		Franconibacter pulveris
		zOTU64		zOTU64			Micrococcus luteus		Knoellia aerolata
		zOTU65		zOTU65			Bradyrhizobium tropiciagri		Halomonas lactosivorans
		zOTU66		zOTU66			Chryseobacterium taklimakanense		Acetobacter tropicalis
		zOTU74		zOTU74			Raoultella planticola		Anoxybacillus rupiensis
		zOTU76		zOTU76			Raoultella planticola		Serratia odorifera
		zOTU80		zOTU80			Serratia surfactantfaciens		Methylobacterium bullatum
		zOTU83		zOTU83			Pseudomonas fluorescens		Asaia spathodeae
		zOTU84		zOTU84			Ralstonia insidiosa		Sphingomonas psychrolutea
		zOTU85		zOTU85			Sphingomonas echinoides		Granulicatella adiacens
		zOTU87		zOTU87			Paracoccus chinensis		Herbaspirillum rubrisubalbicans
		zOTU90		zOTU90			Chryseobacterium taklimakanense		Pseudomonas tolaasii
		zOTU91		zOTU91			Microbacterium tumbae		Methylobacterium radiotolerans
		zOTU92		zOTU92			Pseudomonas mucidolens		Brachybacterium squillarum
		zOTU93		zOTU93			Pseudocitrobacter faecalis		Cloacibacterium normanense
		zOTU94		zOTU94			Acetobacter farinalis		Methylobacterium gossipiicola
		zOTU96		zOTU96			Serratia ureilytica		Azovibrio restrictus
		zOTU97		zOTU97			Fructilactobacillus lindneri		Acetobacter thailandicus
		zOTU98		zOTU98			Unclassified		Methylobacterium komagatae
		zOTU99		zOTU99			Pseudomonas mucidolens		Acetobacter indonesiensis
		zOTU100		zOTU100			Franconibacter pulveris		Sulfurospirillum multivorans
		zOTU102		zOTU102			Serratia marcescens		Streptococcus sanguinis
		zOTU103		zOTU103			Acetobacter farinalis		Methylobacterium goesingense
		zOTU104		zOTU104			Knoellia aerolata		Pseudomonas azotoformans
		zOTU107		zOTU107			Halomonas lactosivorans		Paracoccus angustae
		zOTU114		zOTU114			Raoultella ornithinolytica		Alkalihalobacillus pseudofirmus
		zOTU115		zOTU115			Acetobacter tropicalis		Pararhizobium haloflavum
		zOTU118		zOTU118			Raoultella planticola		Staphylococcus hominis
		zOTU122		zOTU122			Serratia surfactantfaciens		Citrobacter freundii
		zOTU126		zOTU126			Anoxybacillus rupiensis		Corynebacterium tuberculostearicum
		zOTU131		zOTU131			Serratia nematodiphila		Herbaspirillum aquaticum
		zOTU133		zOTU133			Serratia odorifera		Lactococcus lactis
		zOTU144		zOTU144			Fructilactobacillus lindneri		Pseudomonas weihenstephanensis
		zOTU151		zOTU151			Acetobacter tropicalis		Streptococcus sinensis
		zOTU153		zOTU153			Methylobacterium bullatum		Brevundimonas vesicularis
		zOTU155		zOTU155			Asaia spathodeae		Pseudomonas proteolytica
		zOTU156		zOTU156			Sphingomonas psychrolutea		Citrobacter murliniae
		zOTU157		zOTU157			Serratia marcescens		Alkalihalobacillus nanhaiisediminis
		zOTU160		zOTU160			Fructilactobacillus lindneri		Bosea thiooxidans
		zOTU161		zOTU161			Granulicatella adiacens		Biostraticola tofi
		zOTU163		zOTU163			Unclassified		Acinetobacter junii
		zOTU165		zOTU165			Herbaspirillum rubrisubalbicans		Acetobacter syzygii
		zOTU166		zOTU166			Pseudomonas mucidolens		Phenylobacterium koreense
		zOTU167		zOTU167			Pseudocitrobacter faecalis		Carnobacterium jeotgali
		zOTU169		zOTU169			Pseudomonas fluorescens		Tanticharoenia sakaeratensis
		zOTU170		zOTU170			Pseudomonas tolaasii		Rhodococcus erythropolis
		zOTU178		zOTU178			Methylobacterium radiotolerans		Janthinobacterium lividum
		zOTU183		zOTU183			Brachybacterium squillarum		Pediococcus damnosus
		zOTU185		zOTU185			Serratia marcescens		Duganella pernnla
		zOTU198		zOTU198			Cloacibacterium normanense		Agrobacterium fabrum
		zOTU200		zOTU200			Fructilactobacillus lindneri		Kocuria palustris
		zOTU208		zOTU208			Methylobacterium gossipiicola		Luteococcus peritonei
		zOTU211		zOTU211			Acetobacter farinalis
		zOTU213		zOTU213			Pseudomonas mucidolens
		zOTU214		zOTU214			Azovibrio restrictus
		zOTU215		zOTU215			Serratia nematodiphila
		zOTU217		zOTU217			Acetobacter farinalis
		zOTU219		zOTU219			Pseudomonas mucidolens
		zOTU221		zOTU221			Pseudomonas mucidolens
		zOTU229		zOTU229			Serratia ureilytica
		zOTU231		zOTU231			Acetobacter farinalis
		zOTU242		zOTU242			Pseudomonas fluorescens
		zOTU247		zOTU247			Acetobacter thailandicus
		zOTU258		zOTU258			Methylobacterium komagatae
		zOTU260		zOTU260			Unclassified
		zOTU264		zOTU264			Acetobacter indonesiensis
		zOTU265		zOTU265			Pseudomonas tolaasii
		zOTU266		zOTU266			Pseudomonas tolaasii
		zOTU270		zOTU270			Pseudomonas mucidolens
		zOTU271		zOTU271			Pseudomonas mucidolens
		zOTU275		zOTU275			Serratia marcescens
		zOTU282		zOTU282			Serratia marcescens
		zOTU289		zOTU289			Pseudomonas tolaasii
		zOTU292		zOTU292			Sulfurospirillum multivorans
		zOTU295		zOTU295			Streptococcus sanguinis
		zOTU298		zOTU298			Methylobacterium goesingense
		zOTU301		zOTU301			Pseudomonas azotoformans
		zOTU303		zOTU303			Anaerobacillus alkaliphilus
		zOTU304		zOTU304			Paracoccus angustae
		zOTU306		zOTU306			Anaerobacillus alkaliphilus
		zOTU307		zOTU307			Alkalihalobacillus pseudofirmus
		zOTU308		zOTU308			Alkalihalobacillus macyae
	IPA	zOTU1		zOTU10			Acetobacter farinalis
		zOTU2		zOTU16			Levilactobacillus brevis
		zOTU3		zOTU49			Fructilactobacillus lindneri
		zOTU4		zOTU59			Fructilactobacillus lindneri
		zOTU6		zOTU70			Acetobacter aceti
		zOTU7		zOTU86			Fructilactobacillus lindneri
		zOTU8		zOTU88			Fructilactobacillus lindneri
		zOTU9		zOTU89			Fructilactobacillus lindneri
		zOTU10		zOTU95			Levilactobacillus brevis
		zOTU12		zOTU105			Acetobacter sicerae
		zOTU14		zOTU119			Loigolactobacillus backii
		zOTU15		zOTU120			Pseudomonas aylmerense
		zOTU16		zOTU143			Levilactobacillus brevis
		zOTU17		zOTU186			Serratia surfactantfaciens
		zOTU18		zOTU191			Loigolactobacillus backii
		zOTU19		zOTU209			Loigolactobacillus backii
		zOTU20		zOTU224			Serratia nematodiphila
		zOTU21		zOTU249			Delftia acidovorans
		zOTU22		zOTU251			Serratia marcescens
		zOTU23		zOTU257			Pseudomonas aylmerense
		zOTU25		zOTU267			Raoultella ornithinolytica
		zOTU26		zOTU269			Raoultella ornithinolytica
		zOTU27		zOTU299			Cutibacterium acnes
		zOTU28		zOTU302			Dietzia cinnamea
		zOTU30		zOTU305			Raoultella electrica
		zOTU31		zOTU29			Janthinobacterium violaceinigrum
		zOTU32		zOTU68			Alkalihalobacillus macyae
		zOTU33		zOTU73			Corynebacterium lipophiloflavum
		zOTU34		zOTU101			Brucella pseudogrignonensis
		zOTU36		zOTU130			Alkalihalobacillus macyae
		zOTU37		zOTU132			Corynebacterium mycetoides
		zOTU38		zOTU174			Mesorhizobium australicum
		zOTU40		zOTU309			Corynebacterium lipophiloflavum
		zOTU41		zOTU81			Moraxella osloensis
		zOTU43		zOTU182			Pelagerythrobacter aerophilus
		zOTU44		zOTU187			Micrococcus aloeverae
		zOTU45					Acetobacter farinalis
		zOTU46					Acetobacter farinalis
		zOTU48					Acetobacter farinalis
		zOTU49					Pararhizobium haloflavum
		zOTU50					Streptococcus oralis
		zOTU52					Staphylococcus epidermidis
		zOTU58					Anaerobacillus alkaliphilus
		zOTU59					Staphylococcus hominis
		zOTU60					Halomonas lutea
		zOTU61					Inquilinus ginsengisoli
		zOTU64					Micrococcus luteus
		zOTU70					Loigolactobacillus backii
		zOTU74					Raoultella planticola
		zOTU76					Raoultella planticola
		zOTU80					Serratia surfactantfaciens
		zOTU83					Pseudomonas fluorescens
		zOTU85					Sphingomonas echinoides
		zOTU86					Citrobacter freundii
		zOTU88					Corynebacterium tuberculostearicum
		zOTU89					Herbaspirillum aquaticum
		zOTU91					Microbacterium tumbae
		zOTU92					Pseudomonas mucidolens
		zOTU93					Pseudocitrobacter faecalis
		zOTU95					Lactococcus lactis
		zOTU96					Serratia ureilytica
		zOTU97					Fructilactobacillus lindneri
		zOTU98					Unclassified
		zOTU99					Pseudomonas mucidolens
		zOTU100					Franconibacter pulveris
		zOTU102					Serratia marcescens
		zOTU104					Knoellia aerolata
		zOTU105					Pseudomonas weihenstephanensis
		zOTU114					Raoultella ornithinolytica
		zOTU115					Acetobacter tropicalis
		zOTU118					Raoultella planticola
		zOTU119					Streptococcus sinensis
		zOTU120					Loigolactobacillus backii
		zOTU122					Serratia surfactantfaciens
		zOTU131					Serratia nematodiphila
		zOTU133					Serratia odorifera
		zOTU143					Serratia nematodiphila
		zOTU144					Fructilactobacillus lindneri
		zOTU151					Acetobacter tropicalis
		zOTU153					Methylobacterium bullatum
		zOTU156					Sphingomonas psychrolutea
		zOTU157					Serratia marcescens
		zOTU160					Fructilactobacillus lindneri
		zOTU163					Unclassified
		zOTU165					Herbaspirillum rubrisubalbicans
		zOTU166					Pseudomonas mucidolens
		zOTU167					Pseudocitrobacter faecalis
		zOTU169					Pseudomonas fluorescens
		zOTU170					Pseudomonas tolaasii
		zOTU178					Methylobacterium radiotolerans
		zOTU185					Serratia marcescens
		zOTU186					Brevundimonas vesicularis
		zOTU191					Pseudomonas proteolytica
		zOTU198					Cloacibacterium normanense
		zOTU200					Fructilactobacillus lindneri
		zOTU208					Methylobacterium gossipiicola
		zOTU209					Citrobacter murliniae
		zOTU211					Acetobacter farinalis
		zOTU213					Pseudomonas mucidolens
		zOTU215					Serratia nematodiphila
		zOTU219					Pseudomonas mucidolens
		zOTU221					Pseudomonas mucidolens
		zOTU224					Alkalihalobacillus nanhaiisediminis
		zOTU229					Serratia ureilytica
		zOTU231					Acetobacter farinalis
		zOTU242					Pseudomonas fluorescens
		zOTU247					Acetobacter thailandicus
		zOTU249					Bosea thiooxidans
		zOTU251					Biostraticola tofi
		zOTU257					Acinetobacter junii
		zOTU258					Methylobacterium komagatae
		zOTU260					Unclassified
		zOTU264					Acetobacter indonesiensis
		zOTU265					Pseudomonas tolaasii
		zOTU266					Pseudomonas tolaasii
		zOTU267					Acetobacter syzygii
		zOTU269					Phenylobacterium koreense
		zOTU270					Pseudomonas mucidolens
		zOTU271					Pseudomonas mucidolens
		zOTU275					Serratia marcescens
		zOTU282					Serratia marcescens
		zOTU289					Pseudomonas tolaasii
		zOTU298					Methylobacterium goesingense
		zOTU299					Carnobacterium jeotgali
		zOTU301					Pseudomonas azotoformans
		zOTU302					Tanticharoenia sakaeratensis
		zOTU303					Anaerobacillus alkaliphilus
		zOTU305					Rhodococcus erythropolis
		zOTU306					Anaerobacillus alkaliphilus
		zOTU308					Alkalihalobacillus macyae
	Hefe	zOTU1					Acetobacter farinalis
		zOTU2					Levilactobacillus brevis
		zOTU3					Fructilactobacillus lindneri
		zOTU4					Fructilactobacillus lindneri
		zOTU7					Fructilactobacillus lindneri
		zOTU8					Fructilactobacillus lindneri
		zOTU9					Fructilactobacillus lindneri
		zOTU10					Levilactobacillus brevis
		zOTU12					Acetobacter sicerae
		zOTU13					Acetobacter estunensis
		zOTU14					Loigolactobacillus backii
		zOTU15					Pseudomonas aylmerense
		zOTU16					Levilactobacillus brevis
		zOTU17					Serratia surfactantfaciens
		zOTU20					Serratia nematodiphila
		zOTU21					Delftia acidovorans
		zOTU22					Serratia marcescens
		zOTU23					Pseudomonas aylmerense
		zOTU25					Raoultella ornithinolytica
		zOTU26					Raoultella ornithinolytica
		zOTU27					Cutibacterium acnes
		zOTU29					Levilactobacillus brevis
		zOTU30					Raoultella electrica
		zOTU31					Janthinobacterium violaceinigrum
		zOTU32					Alkalihalobacillus macyae
		zOTU41					Moraxella osloensis
		zOTU45					Acetobacter farinalis
		zOTU46					Acetobacter farinalis
		zOTU48					Acetobacter farinalis
		zOTU52					Staphylococcus epidermidis
		zOTU55					Rhodopseudomonas rhenobacensis
		zOTU62					Acetobacter sicerae
		zOTU66					Chryseobacterium taklimakanense
		zOTU68					Janthinobacterium lividum
		zOTU73					Pediococcus damnosus
		zOTU74					Raoultella planticola
		zOTU76					Raoultella planticola
		zOTU80					Serratia surfactantfaciens
		zOTU83					Pseudomonas fluorescens
		zOTU85					Sphingomonas echinoides
		zOTU89					Herbaspirillum aquaticum
		zOTU90					Chryseobacterium taklimakanense
		zOTU92					Pseudomonas mucidolens
		zOTU93					Pseudocitrobacter faecalis
		zOTU96					Serratia ureilytica
		zOTU99					Pseudomonas mucidolens
		zOTU100					Franconibacter pulveris
		zOTU101					Tanticharoenia sakaeratensis
		zOTU102					Serratia marcescens
		zOTU103					Acetobacter farinalis
		zOTU105					Pseudomonas weihenstephanensis
		zOTU107					Halomonas lactosivorans
		zOTU114					Raoultella ornithinolytica
		zOTU115					Acetobacter tropicalis
		zOTU130					Tanticharoenia sakaeratensis
		zOTU131					Serratia nematodiphila
		zOTU132					Duganella pernnla
		zOTU133					Serratia odorifera
		zOTU143					Serratia nematodiphila
		zOTU151					Acetobacter tropicalis
		zOTU153					Methylobacterium bullatum
		zOTU157					Serratia marcescens
		zOTU160					Fructilactobacillus lindneri
		zOTU163					Unclassified
		zOTU165					Herbaspirillum rubrisubalbicans
		zOTU166					Pseudomonas mucidolens
		zOTU167					Pseudocitrobacter faecalis
		zOTU169					Pseudomonas fluorescens
		zOTU170					Pseudomonas tolaasii
		zOTU174					Duganella pernnla
		zOTU178					Methylobacterium radiotolerans
		zOTU185					Serratia marcescens
		zOTU198					Cloacibacterium normanense
		zOTU208					Methylobacterium gossipiicola
		zOTU211					Acetobacter farinalis
		zOTU213					Pseudomonas mucidolens
		zOTU215					Serratia nematodiphila
		zOTU219					Pseudomonas mucidolens
		zOTU229					Serratia ureilytica
		zOTU231					Acetobacter farinalis
		zOTU242					Pseudomonas fluorescens
		zOTU247					Acetobacter thailandicus
		zOTU260					Unclassified
		zOTU265					Pseudomonas tolaasii
		zOTU266					Pseudomonas tolaasii
		zOTU270					Pseudomonas mucidolens
		zOTU271					Pseudomonas mucidolens
		zOTU275					Serratia marcescens
		zOTU282					Serratia marcescens
		zOTU289					Pseudomonas tolaasii
		zOTU295					Streptococcus sanguinis
		zOTU298					Methylobacterium goesingense
		zOTU299					Carnobacterium jeotgali
		zOTU301					Pseudomonas azotoformans
		zOTU302					Tanticharoenia sakaeratensis
		zOTU303					Anaerobacillus alkaliphilus
		zOTU305					Rhodococcus erythropolis
		zOTU307					Alkalihalobacillus pseudofirmus
		zOTU309					Janthinobacterium lividum
	EPA	zOTU1					Acetobacter farinalis
		zOTU2					Levilactobacillus brevis
		zOTU3					Fructilactobacillus lindneri
		zOTU4					Fructilactobacillus lindneri
		zOTU6					Acetobacter aceti
		zOTU7					Fructilactobacillus lindneri
		zOTU8					Fructilactobacillus lindneri
		zOTU9					Fructilactobacillus lindneri
		zOTU12					Acetobacter sicerae
		zOTU13					Acetobacter estunensis
		zOTU15					Pseudomonas aylmerense
		zOTU17					Serratia surfactantfaciens
		zOTU18					Loigolactobacillus backii
		zOTU20					Serratia nematodiphila
		zOTU21					Delftia acidovorans
		zOTU22					Serratia marcescens
		zOTU23					Pseudomonas aylmerense
		zOTU25					Raoultella ornithinolytica
		zOTU26					Raoultella ornithinolytica
		zOTU27					Cutibacterium acnes
		zOTU30					Raoultella electrica
		zOTU31					Janthinobacterium violaceinigrum
		zOTU32					Alkalihalobacillus macyae
		zOTU33					Corynebacterium lipophiloflavum
		zOTU34					Brucella pseudogrignonensis
		zOTU35					Escherichia fergusonii
		zOTU36					Alkalihalobacillus macyae
		zOTU37					Corynebacterium mycetoides
		zOTU38					Mesorhizobium australicum
		zOTU40					Corynebacterium lipophiloflavum
		zOTU41					Moraxella osloensis
		zOTU44					Micrococcus aloeverae
		zOTU45					Acetobacter farinalis
		zOTU46					Acetobacter farinalis
		zOTU48					Acetobacter farinalis
		zOTU58					Anaerobacillus alkaliphilus
		zOTU64					Micrococcus luteus
		zOTU80					Serratia surfactantfaciens
		zOTU81					Agrobacterium fabrum
		zOTU83					Pseudomonas fluorescens
		zOTU84					Ralstonia insidiosa
		zOTU86					Citrobacter freundii
		zOTU89					Herbaspirillum aquaticum
		zOTU90					Chryseobacterium taklimakanense
		zOTU91					Microbacterium tumbae
		zOTU97					Fructilactobacillus lindneri
		zOTU100					Franconibacter pulveris
		zOTU114					Raoultella ornithinolytica
		zOTU133					Serratia odorifera
		zOTU144					Fructilactobacillus lindneri
		zOTU151					Acetobacter tropicalis
		zOTU160					Fructilactobacillus lindneri
		zOTU163					Unclassified
		zOTU165					Herbaspirillum rubrisubalbicans
		zOTU167					Pseudocitrobacter faecalis
		zOTU178					Methylobacterium radiotolerans
		zOTU182					Kocuria palustris
		zOTU187					Luteococcus peritonei
		zOTU200					Fructilactobacillus lindneri
		zOTU211					Acetobacter farinalis
		zOTU251					Biostraticola tofi
		zOTU282					Serratia marcescens
		zOTU289					Pseudomonas tolaasii
		zOTU301					Pseudomonas azotoformans
		zOTU302					Tanticharoenia sakaeratensis
		zOTU305					Rhodococcus erythropolis
		zOTU306					Anaerobacillus alkaliphilus
		zOTU309					Janthinobacterium lividum

## Sheet: Genera >1% Year1
Prominent bacterial genera in the year 1 starters. Bacterial genera with sequence read counts of at least 1% in any given starter culture are listed along with their percent abundance in the indicated starter samples.
		Genus	Lager	IPA	Hefewizen	EPA
		Acetobacter	16.0105	5.82769	47.023	8.40242
		Fructilactobacillus	66.4954	8.20004	0.12797	88.3452
		Janthinobacterium	0.00835557	0.00369309	2.64639	0.0047918
		Levilactobacillus	0.00298413	0.0115409	32.8971	0.00119795
		Pseudomonas	7.79097	27.8569	13.365	1.75859
		Raoultella	0.889271	12.0949	0.730626	0.361781
		Serratia	5.20671	43.8674	2.82101	0.902056
		Others	3.59588	2.13784	0.388953	0.224016

## Sheet: Lager
	Bacterial V3-V4 zOTU read counts in the lager starter and in each culture. Sortable columns contain: the zOTU designations; a sequence ID that matches the zOTU number (to allow numerical sorting); the taxonomic assignments provided by the BCLA software along with the BCLA confidence score at each taxonomic level; a final classification assigned with confidence scores >80%; the overall read count …
																					Year1_Lager_Biofilm_1				Year1_Lager_Biofilm_2				Year1_Lager_Biofilm_3				Year1_Lager_Planktonic_1				Year1_Lager_Planktonic_2				Year1_Lager_Planktonic_3				Year1_Lager_Starter
			zOTU#	ID	superkingdom	superkingdom_c	phylum	phylum_c	class	class_c	order	order_c	family	family_c	genus	genus_c	species	species_c	Final Classification	Overall Abundance	Reads	Read % Abundance	Read Relative Abundance	Read Relative Differential	Reads6	Read % Abundance7	Read Relative Abundance8	Read Relative Differential9	Reads14	Read % Abundance15	Read Relative Abundance16	Read Relative Differential17	Reads2	Read % Abundance3	Read Relative Abundance4	Read Relative Differential5	Reads10	Read % Abundance11	Read Relative Abundance12	Read Relative Differential13	Reads18	Read % Abundance19	Read Relative Abundance20	Read Relative Differential21	Reads22	Read % Abundance23	Read Relative Abundance24
			zOTU1	1	Bacteria	100	Proteobacteria	100	Alphaproteobacteria	100	Rhodospirillales	100	Acetobacteraceae	100	Acetobacter	100	Acetobacter farinalis	65.6	Acetobacter	4153156	56187	34.6354	1	0	84915	30.9616	1	0	54516	34.4992	1	0	356	40.4086	1	0	60677	43.6997	1	0	33398	41.4372	1	0	23620	14.0969	1
	yellow highlight = reference zOTU for log ratios		zOTU2	2	Bacteria	100	Firmicutes	100	Bacilli	100	Lactobacillales	100	Lactobacillaceae	100	Levilactobacillus	100	Levilactobacillus brevis	100	Levilactobacillus brevis	1090536	0	0	0	0	0	0	0	0	1	0.000632827	1.83432e-05	-3.5286	0	0	0	0	0	0	0	0	35	0.0434249	0.00104797	2.3076	5	0.00298411	0.000211685
	red = present in starter and in a cultured sample		zOTU3	3	Bacteria	100	Firmicutes	100	Bacilli	100	Lactobacillales	100	Lactobacillaceae	100	Fructilactobacillus	100	Fructilactobacillus lindneri	98.5	Fructilactobacillus lindneri	569239	25724	15.8571	0.457828	-1.56838	52206	19.0353	0.614803	-1.14306	28082	17.7711	0.515115	-1.39829	128	14.5289	0.359551	-1.91699	19943	14.363	0.328675	-2.04653	13092	16.2434	0.392	-1.79234	32071	19.1407	1.35779
	green = present in starter, absent in cultures		zOTU4	4	Bacteria	100	Firmicutes	100	Bacilli	100	Lactobacillales	100	Lactobacillaceae	100	Fructilactobacillus	100	Fructilactobacillus lindneri	99	Fructilactobacillus lindneri	509320	25641	15.8059	0.456351	-1.51807	49061	17.8886	0.577766	-1.17773	26281	16.6313	0.482079	-1.43895	103	11.6913	0.289326	-2.17552	18886	13.6017	0.311255	-2.07012	12242	15.1888	0.366549	-1.83421	30872	18.4251	1.30703
			zOTU5	5	Bacteria	100	Firmicutes	100	Bacilli	100	Lactobacillales	100	Lactobacillaceae	100	Pediococcus	100	Pediococcus damnosus	80.5833	Pediococcus damnosus	373643	0	0	0	0	0	0	0	0	0	0	0	0	0	0	0	0	0	0	0	0	0	0	0	0	0	0	0
			zOTU6	6	Bacteria	100	Proteobacteria	100	Alphaproteobacteria	100	Rhodospirillales	100	Acetobacteraceae	100	Acetobacter	100	Acetobacter aceti	80	Acetobacter	360376	0	0	0	0	0	0	0	0	0	0	0	0	0	0	0	0	0	0	0	0	0	0	0	0	2	0.00119365	8.4674e-05
			zOTU7	7	Bacteria	100	Firmicutes	100	Bacilli	100	Lactobacillales	100	Lactobacillaceae	100	Fructilactobacillus	100	Fructilactobacillus lindneri	94	Fructilactobacillus lindneri	260542	12558	7.74115	0.223504	-1.64461	25003	9.11656	0.294447	-1.2469	13446	8.509	0.246643	-1.50248	67	7.60499	0.188202	-1.89263	9716	6.99748	0.160127	-2.1257	6241	7.74327	0.186867	-1.90289	16506	9.85115	0.698815
			zOTU8	8	Bacteria	100	Firmicutes	100	Bacilli	100	Lactobacillales	100	Lactobacillaceae	100	Fructilactobacillus	100	Fructilactobacillus lindneri	98.5	Fructilactobacillus lindneri	227802	12124	7.47362	0.215779	-1.58806	23606	8.60719	0.277996	-1.22256	12997	8.22486	0.238407	-1.44419	50	5.67537	0.140449	-2.20757	9037	6.50846	0.148936	-2.12292	6001	7.4455	0.179681	-1.85218	15323	9.14511	0.64873
			zOTU9	9	Bacteria	100	Firmicutes	100	Bacilli	100	Lactobacillales	100	Lactobacillaceae	100	Fructilactobacillus	100	Fructilactobacillus lindneri	98.3333	Fructilactobacillus lindneri	223359	11617	7.16109	0.206756	-1.76222	23197	8.45806	0.273179	-1.3603	12822	8.11411	0.235197	-1.57627	62	7.03746	0.174157	-2.00975	9124	6.57112	0.15037	-2.22163	5751	7.13532	0.172196	-2.02609	16566	9.88696	0.701355
			zOTU10	10	Bacteria	100	Firmicutes	100	Bacilli	100	Lactobacillales	100	Lactobacillaceae	100	Levilactobacillus	100	Levilactobacillus brevis	100	Levilactobacillus brevis	134237	0	0	0	0	0	0	0	0	7	0.00442979	0.000128403	0	1	0.113507	0.00280899	0	0	0	0	0	6	0.00744426	0.000179651	0	0	0	0
			zOTU11	11	Bacteria	100	Firmicutes	100	Bacilli	100	Lactobacillales	100	Lactobacillaceae	100	Pediococcus	100	Pediococcus damnosus	79.3333	Pediococcus	117159	0	0	0	0	0	0	0	0	0	0	0	0	0	0	0	0	0	0	0	0	0	0	0	0	0	0	0
			zOTU12	12	Bacteria	100	Proteobacteria	100	Alphaproteobacteria	100	Rhodospirillales	100	Acetobacteraceae	100	Acetobacter	100	Acetobacter sicerae	66.4	Acetobacter	113788	0	0	0	0	0	0	0	0	0	0	0	0	0	0	0	0	0	0	0	0	0	0	0	0	2905	1.73377	0.122989
			zOTU13	13	Bacteria	100	Proteobacteria	100	Alphaproteobacteria	100	Rhodospirillales	100	Acetobacteraceae	100	Acetobacter	100	Acetobacter estunensis	68.7	Acetobacter	78967	0	0	0	0	0	0	0	0	0	0	0	0	0	0	0	0	0	0	0	0	0	0	0	0	83	0.0495363	0.00351397
			zOTU14	14	Bacteria	100	Firmicutes	100	Bacilli	100	Lactobacillales	100	Lactobacillaceae	100	Loigolactobacillus	100	Loigolactobacillus backii	84	Loigolactobacillus backii	165032	9655	5.95165	0.171837	3.96447	7133	2.60083	0.0840016	2.93191	4395	2.78128	0.0806185	2.87261	59	6.69694	0.16573	3.91226	5868	4.22614	0.0967088	3.13514	1695	2.103	0.0507515	2.20495	260	0.155174	0.0110076
			zOTU15	15	Bacteria	100	Proteobacteria	100	Gammaproteobacteria	100	Pseudomonadales	100	Pseudomonadaceae	100	Pseudomonas	100	Pseudomonas aylmerense	38	Pseudomonas	81217	4	0.00246573	7.11908e-05	-12.6732	7	0.00255233	8.24354e-05	-12.4616	11	0.0069611	0.000201776	-11.1702	0	0	0	0	14	0.0100828	0.00023073	-10.9768	3	0.00372213	8.98257e-05	-12.3378	10983	6.5549	0.464987
			zOTU16	16	Bacteria	100	Firmicutes	100	Bacilli	100	Lactobacillales	100	Lactobacillaceae	100	Levilactobacillus	100	Levilactobacillus brevis	98.8333	Levilactobacillus brevis	80387	0	0	0	0	0	0	0	0	0	0	0	0	0	0	0	0	0	0	0	0	0	0	0	0	0	0	0
			zOTU17	17	Bacteria	100	Proteobacteria	100	Gammaproteobacteria	100	Enterobacterales	100	Yersiniaceae	100	Serratia	100	Serratia surfactantfaciens	64.3	Serratia	45224	0	0	0	0	32	0.0116678	0.000376847	-8.59588	4	0.00253131	7.3373e-05	-10.9565	0	0	0	0	0	0	0	0	2	0.00248142	5.98838e-05	-11.2496	3444	2.05546	0.145809
			zOTU18	18	Bacteria	100	Firmicutes	100	Bacilli	100	Lactobacillales	100	Lactobacillaceae	100	Loigolactobacillus	100	Loigolactobacillus backii	87	Loigolactobacillus backii	54726	3215	1.98183	0.0572196	4.33429	2239	0.816382	0.0263675	3.21654	1430	0.904943	0.0262308	3.20904	18	2.04313	0.0505618	4.15582	1984	1.42888	0.0326977	3.52697	550	0.682391	0.0164681	2.53745	67	0.0399871	0.00283658
			zOTU19	19	Bacteria	100	Firmicutes	100	Bacilli	100	Lactobacillales	100	Lactobacillaceae	100	Loigolactobacillus	100	Loigolactobacillus backii	80.8333	Loigolactobacillus backii	53168	3011	1.85608	0.0535889	4.98387	2221	0.809818	0.0261556	3.94906	1386	0.877099	0.0254237	3.90811	22	2.49716	0.0617978	5.18949	2066	1.48794	0.0340491	4.32956	549	0.68115	0.0164381	3.27898	40	0.0238729	0.00169348
			zOTU20	20	Bacteria	100	Proteobacteria	100	Gammaproteobacteria	100	Enterobacterales	100	Yersiniaceae	100	Serratia	100	Serratia nematodiphila	64.7	Serratia	32240	0	0	0	0	0	0	0	0	0	0	0	0	0	0	0	0	0	0	0	0	1	0.00124071	2.99419e-05	-11.9638	2825	1.68602	0.119602
			zOTU21	21	Bacteria	100	Proteobacteria	100	Betaproteobacteria	100	Burkholderiales	100	Comamonadaceae	100	Delftia	100	Delftia acidovorans	100	Delftia acidovorans	31624	667	0.41116	0.0118711	-1.86162	628	0.228981	0.00739563	-2.54433	294	0.186051	0.00539291	-2.99994	1	0.113507	0.00280899	-3.94095	69	0.0496939	0.00113717	-5.24555	55	0.0682391	0.00164681	-4.71133	1019	0.608162	0.0431414
			zOTU22	22	Bacteria	100	Proteobacteria	100	Gammaproteobacteria	100	Enterobacterales	100	Yersiniaceae	100	Serratia	100	Serratia marcescens	74.5333	Serratia	27404	0	0	0	0	0	0	0	0	2	0.00126565	3.66865e-05	-11.3735	0	0	0	0	0	0	0	0	2	0.00248142	5.98838e-05	-10.6665	2299	1.37209	0.0973328
			zOTU23	23	Bacteria	100	Proteobacteria	100	Gammaproteobacteria	100	Pseudomonadales	100	Pseudomonadaceae	100	Pseudomonas	100	Pseudomonas aylmerense	38.6	Pseudomonas	12250	0	0	0	0	0	0	0	0	0	0	0	0	0	0	0	0	0	0	0	0	1	0.00124071	2.99419e-05	-11.3515	1848	1.10293	0.0782388
			zOTU24	24	Bacteria	100	Proteobacteria	100	Alphaproteobacteria	100	Rhodospirillales	100	Acetobacteraceae	100	Komagataeibacter	100	Komagataeibacter medellinensis	96.4	Komagataeibacter medellinensis	17405	0	0	0	0	0	0	0	0	0	0	0	0	0	0	0	0	0	0	0	0	0	0	0	0	0	0	0
			zOTU25	25	Bacteria	100	Proteobacteria	100	Gammaproteobacteria	100	Enterobacterales	100	Enterobacteriaceae	100	Raoultella	100	Raoultella ornithinolytica	93.1667	Raoultella ornithinolytica	10334	0	0	0	0	0	0	0	0	0	0	0	0	0	0	0	0	0	0	0	0	0	0	0	0	570	0.340189	0.0241321
			zOTU26	26	Bacteria	100	Proteobacteria	100	Gammaproteobacteria	100	Enterobacterales	100	Enterobacteriaceae	100	Raoultella	100	Raoultella ornithinolytica	92.3333	Raoultella ornithinolytica	10311	0	0	0	0	0	0	0	0	0	0	0	0	0	0	0	0	0	0	0	0	2	0.00248142	5.98838e-05	-8.43933	491	0.29304	0.0207875
			zOTU27	27	Bacteria	100	Actinobacteria	100	Actinomycetia	100	Propionibacteriales	100	Propionibacteriaceae	100	Cutibacterium	100	Cutibacterium acnes	97.4167	Cutibacterium acnes	9553	9	0.00554788	0.000160179	-5.65773	148	0.0539636	0.00174292	-2.21399	56	0.0354383	0.00102722	-2.97674	1	0.113507	0.00280899	-1.52544	2	0.0014404	3.29614e-05	-7.93857	10	0.0124071	0.000299419	-4.75525	191	0.113993	0.00808637
			zOTU28	28	Bacteria	100	Actinobacteria	100	Actinomycetia	100	Corynebacteriales	100	Dietziaceae	100	Dietzia	100	Dietzia cinnamea	81.5	Dietzia cinnamea	2901	22	0.0135615	0.00039155	-4.67954	137	0.0499528	0.00161338	-2.63672	61	0.0386025	0.00111894	-3.16468	0	0	0	0	1	0.000720202	1.64807e-05	-9.24988	8	0.00992568	0.000239535	-5.3885	237	0.141447	0.0100339
			zOTU29	29	Bacteria	100	Firmicutes	100	Bacilli	100	Lactobacillales	100	Lactobacillaceae	100	Levilactobacillus	100	Levilactobacillus brevis	90.75	Levilactobacillus brevis	7579	0	0	0	0	0	0	0	0	0	0	0	0	0	0	0	0	0	0	0	0	0	0	0	0	0	0	0
			zOTU30	30	Bacteria	100	Proteobacteria	100	Gammaproteobacteria	100	Enterobacterales	100	Enterobacteriaceae	100	Raoultella	71.75	Raoultella electrica	52.9167	Enterobacteriaceae	6808	0	0	0	0	0	0	0	0	0	0	0	0	0	0	0	0	0	0	0	0	0	0	0	0	419	0.250069	0.0177392
			zOTU31	31	Bacteria	100	Proteobacteria	100	Betaproteobacteria	100	Burkholderiales	100	Oxalobacteraceae	100	Janthinobacterium	100	Janthinobacterium violaceinigrum	70.85	Janthinobacterium	2160	0	0	0	0	0	0	0	0	0	0	0	0	0	0	0	0	0	0	0	0	0	0	0	0	14	0.00835552	0.000592718
			zOTU32	32	Bacteria	100	Firmicutes	100	Bacilli	100	Bacillales	100	Bacillaceae	100	Alkalihalobacillus	39.6167	Alkalihalobacillus macyae	39.6167	Bacillaceae	5424	94	0.0579446	0.00167298	-2.25023	35	0.0127617	0.000412177	-4.27132	29	0.018352	0.000531954	-3.90328	0	0	0	0	3	0.0021606	4.94421e-05	-7.33077	3	0.00372213	8.98257e-05	-6.46938	188	0.112203	0.00795936
			zOTU33	33	Bacteria	100	Actinobacteria	100	Actinomycetia	100	Corynebacteriales	100	Corynebacteriaceae	100	Corynebacterium	100	Corynebacterium lipophiloflavum	56.1667	Corynebacterium	5303	88	0.054246	0.0015662	-3.82422	255	0.0929778	0.003003	-2.88508	203	0.128464	0.00372368	-2.57476	0	0	0	0	32	0.0230465	0.000527383	-5.39456	25	0.0310178	0.000748548	-4.88932	524	0.312735	0.0221846
			zOTU34	34	Bacteria	100	Proteobacteria	100	Alphaproteobacteria	100	Hyphomicrobiales	100	Brucellaceae	100	Brucella	100	Brucella pseudogrignonensis	100	Brucella pseudogrignonensis	3484	70	0.0431502	0.00124584	-1.7648	28	0.0102093	0.000329742	-3.68251	53	0.0335398	0.000972192	-2.12261	0	0	0	0	3	0.0021606	4.94421e-05	-6.42003	3	0.00372213	8.98257e-05	-5.55865	100	0.0596823	0.0042337
			zOTU35	35	Bacteria	100	Proteobacteria	100	Gammaproteobacteria	100	Enterobacterales	100	Enterobacteriaceae	80	Escherichia	40	Escherichia fergusonii	40	Enterobacterales	7268	18	0.0110958	0.000320359	-1.60386	66	0.0240648	0.000777248	-0.325178	11	0.0069611	0.000201776	-2.2708	0	0	0	0	1	0.000720202	1.64807e-05	-5.8847	0	0	0	0	23	0.0137269	0.000973751
			zOTU36	36	Bacteria	100	Firmicutes	100	Bacilli	100	Bacillales	100	Bacillaceae	100	Alkalihalobacillus	40.75	Alkalihalobacillus macyae	40.75	Bacillaceae	2830	68	0.0419173	0.00121024	-1.33269	25	0.00911547	0.000294412	-3.37208	11	0.0069611	0.000201776	-3.91716	0	0	0	0	1	0.000720202	1.64807e-05	-7.53107	3	0.00372213	8.98257e-05	-5.08472	72	0.0429712	0.00304826
			zOTU37	37	Bacteria	100	Actinobacteria	100	Actinomycetia	100	Corynebacteriales	100	Corynebacteriaceae	100	Corynebacterium	100	Corynebacterium mycetoides	80.8333	Corynebacterium mycetoides	2555	46	0.0283559	0.000818695	-3.88654	297	0.108292	0.00349762	-1.79156	117	0.0740408	0.00214616	-2.49618	1	0.113507	0.00280899	-2.10788	14	0.0100828	0.00023073	-5.71366	10	0.0124071	0.000299419	-5.3377	286	0.170691	0.0121084
			zOTU38	38	Bacteria	100	Proteobacteria	100	Alphaproteobacteria	100	Hyphomicrobiales	100	Phyllobacteriaceae	100	Mesorhizobium	100	Mesorhizobium australicum	58.1333	Mesorhizobium	2054	73	0.0449995	0.00129923	-2.02619	134	0.0488589	0.00157805	-1.74571	50	0.0316414	0.000917162	-2.5286	0	0	0	0	3	0.0021606	4.94421e-05	-6.74196	5	0.00620355	0.00014971	-5.14361	125	0.0746028	0.00529213
			zOTU39	39	Bacteria	100	Proteobacteria	100	Gammaproteobacteria	100	Xanthomonadales	100	Xanthomonadaceae	100	Stenotrophomonas	99.55	Stenotrophomonas maltophilia	98.15	Stenotrophomonas maltophilia	6183	0	0	0	0	0	0	0	0	0	0	0	0	0	0	0	0	0	0	0	0	0	0	0	0	0	0	0
			zOTU40	40	Bacteria	100	Actinobacteria	100	Actinomycetia	100	Corynebacteriales	100	Corynebacteriaceae	100	Corynebacterium	100	Corynebacterium lipophiloflavum	90	Corynebacterium lipophiloflavum	2778	10	0.00616432	0.000177977	-5.68985	96	0.0350034	0.00113054	-3.0226	132	0.0835332	0.00242131	-1.92383	0	0	0	0	6	0.00432121	9.88843e-05	-6.53773	11	0.0136478	0.000329361	-4.80187	217	0.12951	0.00918713
			zOTU41	41	Bacteria	100	Proteobacteria	100	Gammaproteobacteria	100	Pseudomonadales	100	Moraxellaceae	100	Moraxella	100	Moraxella osloensis	100	Moraxella osloensis	3027	0	0	0	0	0	0	0	0	54	0.0341727	0.000990535	-3.49618	0	0	0	0	0	0	0	0	21	0.0260549	0.00062878	-4.15183	264	0.157561	0.011177
			zOTU42	42	Bacteria	100	Proteobacteria	100	Alphaproteobacteria	100	Rhodospirillales	100	Acetobacteraceae	100	Komagataeibacter	100	Komagataeibacter medellinensis	92.8	Komagataeibacter medellinensis	4707	0	0	0	0	0	0	0	0	0	0	0	0	0	0	0	0	0	0	0	0	0	0	0	0	0	0	0
			zOTU43	43	Bacteria	100	Proteobacteria	100	Alphaproteobacteria	100	Sphingomonadales	100	Erythrobacteraceae	100	Pelagerythrobacter	90.7833	Pelagerythrobacter aerophilus	84.8167	Pelagerythrobacter aerophilus	2905	0	0	0	0	11	0.00401081	0.000129541	-4.82952	3	0.00189848	5.50297e-05	-6.06465	0	0	0	0	0	0	0	0	0	0	0	0	87	0.0519236	0.00368332
			zOTU44	44	Bacteria	100	Actinobacteria	100	Actinomycetia	100	Micrococcales	100	Micrococcaceae	100	Micrococcus	100	Micrococcus aloeverae	76.8	Micrococcus	2157	13	0.00801361	0.00023137	-4.76896	143	0.0521405	0.00168404	-1.90531	20	0.0126565	0.000366865	-4.10391	0	0	0	0	6	0.00432121	9.88843e-05	-5.99535	4	0.00496284	0.000119768	-5.71892	149	0.0889266	0.00630821
			zOTU45	45	Bacteria	100	Proteobacteria	100	Alphaproteobacteria	100	Rhodospirillales	100	Acetobacteraceae	100	Acetobacter	100	Acetobacter farinalis	76	Acetobacter	3243	73	0.0449995	0.00129923	0.295741	158	0.0576098	0.00186068	0.813914	96	0.0607514	0.00176095	0.734436	1	0.113507	0.00280899	1.40813	104	0.074901	0.00171399	0.695443	57	0.0707205	0.00170669	0.689281	25	0.0149206	0.00105843
			zOTU46	46	Bacteria	100	Proteobacteria	100	Alphaproteobacteria	100	Rhodospirillales	100	Acetobacteraceae	100	Acetobacter	100	Acetobacter farinalis	69.6	Acetobacter	6801	250	0.154108	0.00444943	0.693189	514	0.187414	0.00605311	1.13725	298	0.188583	0.00546629	0.99013	1	0.113507	0.00280899	0.0296201	251	0.180771	0.00413666	0.588035	177	0.219606	0.00529972	0.945485	65	0.0387935	0.00275191
			zOTU47	47	Bacteria	100	Firmicutes	100	Bacilli	100	Lactobacillales	100	Lactobacillaceae	100	Pediococcus	78.55	Pediococcus damnosus	44.0333	Lactobacillaceae	2962	0	0	0	0	0	0	0	0	0	0	0	0	0	0	0	0	0	0	0	0	0	0	0	0	0	0	0
			zOTU48	48	Bacteria	100	Proteobacteria	100	Alphaproteobacteria	100	Rhodospirillales	100	Acetobacteraceae	100	Acetobacter	100	Acetobacter farinalis	74.4	Acetobacter	3624	106	0.0653417	0.00188656	0.722806	321	0.117043	0.00378025	1.72553	162	0.102518	0.0029716	1.37829	1	0.113507	0.00280899	1.2971	139	0.100108	0.00229082	1.00291	98	0.12159	0.00293431	1.36007	27	0.0161142	0.0011431
			zOTU49	49	Bacteria	100	Proteobacteria	100	Alphaproteobacteria	100	Hyphomicrobiales	100	Rhizobiaceae	100	Pararhizobium	99.2	Pararhizobium haloflavum	99.2	Pararhizobium haloflavum	1497	0	0	0	0	0	0	0	0	4	0.00253131	7.3373e-05	0	0	0	0	0	0	0	0	0	2	0.00248142	5.98838e-05	0	0	0	0
			zOTU50	50	Bacteria	100	Firmicutes	100	Bacilli	100	Lactobacillales	100	Streptococcaceae	100	Streptococcus	100	Streptococcus oralis	40	Streptococcus	1285	0	0	0	0	0	0	0	0	4	0.00253131	7.3373e-05	-4.25106	0	0	0	0	0	0	0	0	1	0.00124071	2.99419e-05	-5.54415	33	0.0196951	0.00139712
			zOTU51	51	Bacteria	100	Proteobacteria	100	Betaproteobacteria	100	Burkholderiales	100	Burkholderiaceae	100	Ralstonia	100	Ralstonia pickettii	100	Ralstonia pickettii	807	0	0	0	0	12	0.00437543	0.000141318	-2.0684	0	0	0	0	0	0	0	0	0	0	0	0	0	0	0	0	14	0.00835552	0.000592718
			zOTU52	52	Bacteria	100	Firmicutes	100	Bacilli	100	Bacillales	100	Staphylococcaceae	100	Staphylococcus	100	Staphylococcus epidermidis	47.1	Staphylococcus	1146	0	0	0	0	6	0.00218771	7.06589e-05	-4.34851	0	0	0	0	0	0	0	0	1	0.000720202	1.64807e-05	-6.4486	0	0	0	0	34	0.020292	0.00143946
			zOTU53	53	Bacteria	100	Actinobacteria	100	Actinomycetia	100	Propionibacteriales	100	Propionibacteriaceae	100	Cutibacterium	100	Cutibacterium granulosum	100	Cutibacterium granulosum	925	0	0	0	0	0	0	0	0	0	0	0	0	0	0	0	0	0	0	0	0	0	0	0	0	0	0	0
			zOTU54	54	Bacteria	100	Proteobacteria	100	Gammaproteobacteria	100	Oceanospirillales	100	Alcanivoracaceae	100	Alcanivorax	100	Alcanivorax nanhaiticus	49	Alcanivorax	466	0	0	0	0	7	0.00255233	8.24354e-05	0	6	0.00379696	0.000110059	0	0	0	0	0	0	0	0	0	0	0	0	0	0	0	0
			zOTU55	55	Bacteria	100	Proteobacteria	100	Alphaproteobacteria	100	Hyphomicrobiales	100	Bradyrhizobiaceae	100	Rhodopseudomonas	77.25	Rhodopseudomonas rhenobacensis	37.0833	Bradyrhizobiaceae	373	0	0	0	0	0	0	0	0	0	0	0	0	0	0	0	0	0	0	0	0	0	0	0	0	117	0.0698282	0.00495343
			zOTU56	56	Bacteria	100	Proteobacteria	100	Alphaproteobacteria	100	Rhodospirillales	100	Acetobacteraceae	100	Komagataeibacter	100	Komagataeibacter medellinensis	93.4	Komagataeibacter medellinensis	7126	0	0	0	0	0	0	0	0	0	0	0	0	0	0	0	0	0	0	0	0	0	0	0	0	0	0	0
			zOTU57	57	Bacteria	100	Proteobacteria	100	Alphaproteobacteria	100	Rhodospirillales	100	Acetobacteraceae	100	Komagataeibacter	100	Komagataeibacter medellinensis	91	Komagataeibacter medellinensis	4554	0	0	0	0	0	0	0	0	0	0	0	0	0	0	0	0	0	0	0	0	0	0	0	0	0	0	0
			zOTU58	58	Bacteria	100	Firmicutes	100	Bacilli	100	Bacillales	100	Bacillaceae	100	Anaerobacillus	73.4167	Anaerobacillus alkaliphilus	64.25	Bacillaceae	2078	27	0.0166437	0.000480538	-2.66526	28	0.0102093	0.000329742	-3.20858	7	0.00442979	0.000128403	-4.56924	0	0	0	0	2	0.0014404	3.29614e-05	-6.53107	1	0.00124071	2.99419e-05	-6.66968	72	0.0429712	0.00304826
			zOTU59	59	Bacteria	100	Firmicutes	100	Bacilli	100	Bacillales	100	Staphylococcaceae	100	Staphylococcus	100	Staphylococcus hominis	76.8	Staphylococcus	4633	0	0	0	0	0	0	0	0	0	0	0	0	0	0	0	0	0	0	0	0	1	0.00124071	2.99419e-05	0	0	0	0
			zOTU60	60	Bacteria	100	Proteobacteria	100	Gammaproteobacteria	100	Oceanospirillales	100	Halomonadaceae	100	Halomonas	100	Halomonas lutea	44.6667	Halomonas	2003	0	0	0	0	9	0.00328157	0.000105988	-1.67609	4	0.00253131	7.3373e-05	-2.20667	0	0	0	0	0	0	0	0	1	0.00124071	2.99419e-05	-3.49975	8	0.00477458	0.000338696
			zOTU61	61	Bacteria	100	Proteobacteria	100	Alphaproteobacteria	100	Rhodospirillales	100	Rhodospirillaceae	74.5	Inquilinus	74.5	Inquilinus ginsengisoli	37.25	Rhodospirillales	2323	0	0	0	0	4	0.00145848	4.71059e-05	-5.30544	3	0.00189848	5.50297e-05	-5.08114	0	0	0	0	0	0	0	0	0	0	0	0	44	0.0262602	0.00186283
			zOTU62	62	Bacteria	100	Proteobacteria	100	Alphaproteobacteria	100	Rhodospirillales	100	Acetobacteraceae	100	Acetobacter	100	Acetobacter sicerae	71.2	Acetobacter	20619	0	0	0	0	0	0	0	0	0	0	0	0	0	0	0	0	0	0	0	0	0	0	0	0	16	0.00954916	0.000677392
			zOTU63	63	Bacteria	100	Firmicutes	100	Bacilli	100	Bacillales	100	Bacillaceae	100	Alkalihalobacillus	99.5	Alkalihalobacillus nanhaiisediminis	89.5	Alkalihalobacillus nanhaiisediminis	1260	37	0.022808	0.000658515	0	7	0.00255233	8.24354e-05	0	4	0.00253131	7.3373e-05	0	0	0	0	0	3	0.0021606	4.94421e-05	0	1	0.00124071	2.99419e-05	0	0	0	0
			zOTU64	64	Bacteria	100	Actinobacteria	100	Actinomycetia	100	Micrococcales	100	Micrococcaceae	100	Micrococcus	100	Micrococcus luteus	60	Micrococcus	1512	6	0.00369859	0.000106786	-5.66526	100	0.0364619	0.00117765	-2.20215	66	0.0417666	0.00121065	-2.16228	0	0	0	0	1	0.000720202	1.64807e-05	-8.36114	1	0.00124071	2.99419e-05	-7.49975	128	0.0763933	0.00541914
			zOTU65	65	Bacteria	100	Proteobacteria	100	Alphaproteobacteria	100	Hyphomicrobiales	100	Bradyrhizobiaceae	100	Bradyrhizobium	100	Bradyrhizobium tropiciagri	20	Bradyrhizobium	1990	0	0	0	0	13	0.00474004	0.000153094	-2.605	0	0	0	0	0	0	0	0	0	0	0	0	0	0	0	0	22	0.0131301	0.000931414
			zOTU66	66	Bacteria	100	Bacteroidetes	100	Flavobacteriia	100	Flavobacteriales	100	Weeksellaceae	100	Planobacterium	53	Chryseobacterium taklimakanense	53	Weeksellaceae	1405	0	0	0	0	0	0	0	0	49	0.0310085	0.000898819	-1.63636	0	0	0	0	0	0	0	0	5	0.00620355	0.00014971	-4.22222	66	0.0393903	0.00279424
			zOTU67	67	Bacteria	100	Proteobacteria	100	Alphaproteobacteria	100	Rhodospirillales	100	Geminicoccaceae	100	Geminicoccus	100	Geminicoccus roseus	100	Geminicoccus roseus	926	0	0	0	0	24	0.00875085	0.000282636	0	20	0.0126565	0.000366865	0	0	0	0	0	1	0.000720202	1.64807e-05	0	2	0.00248142	5.98838e-05	0	0	0	0
			zOTU68	68	Bacteria	100	Proteobacteria	100	Betaproteobacteria	100	Burkholderiales	100	Oxalobacteraceae	100	Janthinobacterium	100	Janthinobacterium lividum	63.8	Janthinobacterium	984	0	0	0	0	0	0	0	0	0	0	0	0	0	0	0	0	0	0	0	0	0	0	0	0	0	0	0
			zOTU69	69	Bacteria	100	Firmicutes	100	Bacilli	100	Bacillales	100	Bacillaceae	100	Caldalkalibacillus	100	Caldalkalibacillus uzonensis	76.5	Caldalkalibacillus	2052	0	0	0	0	0	0	0	0	0	0	0	0	0	0	0	0	0	0	0	0	0	0	0	0	0	0	0
			zOTU70	70	Bacteria	100	Firmicutes	100	Bacilli	100	Lactobacillales	100	Lactobacillaceae	100	Loigolactobacillus	100	Loigolactobacillus backii	83.3333	Loigolactobacillus backii	924	26	0.0160272	0.00046274	0	16	0.0058339	0.000188424	0	12	0.00759393	0.000220119	0	0	0	0	0	29	0.0208858	0.000477941	0	2	0.00248142	5.98838e-05	0	0	0	0
			zOTU71	71	Bacteria	100	Firmicutes	100	Bacilli	100	Lactobacillales	100	Lactobacillaceae	100	Levilactobacillus	100	Levilactobacillus brevis	92	Levilactobacillus brevis	6259	0	0	0	0	0	0	0	0	0	0	0	0	0	0	0	0	0	0	0	0	0	0	0	0	0	0	0
			zOTU72	72	Bacteria	100	Proteobacteria	100	Alphaproteobacteria	100	Rhodospirillales	100	Rhodospirillaceae	71.4	Inquilinus	71.4	Inquilinus ginsengisoli	35.7	Rhodospirillales	1475	0	0	0	0	0	0	0	0	0	0	0	0	0	0	0	0	0	0	0	0	0	0	0	0	0	0	0
			zOTU73	73	Bacteria	100	Firmicutes	100	Bacilli	100	Lactobacillales	100	Lactobacillaceae	100	Pediococcus	100	Pediococcus damnosus	81.6667	Pediococcus damnosus	2571	0	0	0	0	0	0	0	0	0	0	0	0	0	0	0	0	0	0	0	0	0	0	0	0	0	0	0
			zOTU74	74	Bacteria	100	Proteobacteria	100	Gammaproteobacteria	100	Enterobacterales	100	Enterobacteriaceae	100	Raoultella	87	Raoultella planticola	82.5	Raoultella planticola	685	0	0	0	0	0	0	0	0	0	0	0	0	0	0	0	0	0	0	0	0	0	0	0	0	3	0.00179047	0.000127011
			zOTU75	75	Bacteria	100	Proteobacteria	100	Gammaproteobacteria	100	Enterobacterales	100	Enterobacteriaceae	100	Siccibacter	70.6667	Siccibacter turicensis	70.6667	Enterobacteriaceae	1061	0	0	0	0	0	0	0	0	0	0	0	0	0	0	0	0	0	0	0	0	0	0	0	0	0	0	0
			zOTU76	76	Bacteria	100	Proteobacteria	100	Gammaproteobacteria	100	Enterobacterales	100	Enterobacteriaceae	100	Raoultella	94	Raoultella planticola	85.5	Raoultella planticola	686	0	0	0	0	0	0	0	0	0	0	0	0	0	0	0	0	0	0	0	0	0	0	0	0	3	0.00179047	0.000127011
			zOTU77	77	Bacteria	100	Proteobacteria	100	Betaproteobacteria	100	Burkholderiales	100	Alcaligenaceae	100	Achromobacter	100	Achromobacter insolitus	68.7	Achromobacter	1506	0	0	0	0	0	0	0	0	0	0	0	0	0	0	0	0	0	0	0	0	0	0	0	0	0	0	0
			zOTU78	78	Bacteria	100	Proteobacteria	100	Gammaproteobacteria	100	Pseudomonadales	100	Moraxellaceae	100	Moraxella	100	Moraxella osloensis	100	Moraxella osloensis	565	0	0	0	0	0	0	0	0	0	0	0	0	0	0	0	0	0	0	0	0	0	0	0	0	0	0	0
			zOTU79	79	Bacteria	100	Proteobacteria	100	Alphaproteobacteria	100	Rhodospirillales	100	Acetobacteraceae	100	Roseomonas	100	Roseomonas oryzae	100	Roseomonas oryzae	612	0	0	0	0	0	0	0	0	0	0	0	0	0	0	0	0	0	0	0	0	0	0	0	0	0	0	0
			zOTU80	80	Bacteria	100	Proteobacteria	100	Gammaproteobacteria	100	Enterobacterales	100	Yersiniaceae	100	Serratia	100	Serratia surfactantfaciens	55.9833	Serratia	612	0	0	0	0	0	0	0	0	0	0	0	0	0	0	0	0	0	0	0	0	0	0	0	0	6	0.00358094	0.000254022
			zOTU83	83	Bacteria	100	Proteobacteria	100	Gammaproteobacteria	100	Pseudomonadales	100	Pseudomonadaceae	100	Pseudomonas	100	Pseudomonas fluorescens	80	Pseudomonas	596	0	0	0	0	0	0	0	0	0	0	0	0	0	0	0	0	0	0	0	0	0	0	0	0	27	0.0161142	0.0011431
			zOTU82	82	Bacteria	100	Firmicutes	100	Bacilli	100	Lactobacillales	100	Lactobacillaceae	100	Pediococcus	90.9667	Pediococcus damnosus	51.5333	Pediococcus	1814	0	0	0	0	0	0	0	0	0	0	0	0	0	0	0	0	0	0	0	0	0	0	0	0	0	0	0
			zOTU84	84	Bacteria	100	Proteobacteria	100	Betaproteobacteria	100	Burkholderiales	100	Burkholderiaceae	100	Ralstonia	100	Ralstonia insidiosa	100	Ralstonia insidiosa	470	1	0.000616432	1.77977e-05	-6.49815	3	0.00109386	3.53294e-05	-5.50898	13	0.00822675	0.000238462	-2.75416	0	0	0	0	0	0	0	0	1	0.00124071	2.99419e-05	-5.74768	38	0.0226793	0.00160881
			zOTU85	85	Bacteria	100	Proteobacteria	100	Alphaproteobacteria	100	Sphingomonadales	100	Sphingomonadaceae	100	Sphingomonas	100	Sphingomonas echinoides	26.8667	Sphingomonas	646	0	0	0	0	54	0.0196894	0.00063593	-2.61468	13	0.00822675	0.000238462	-4.02979	0	0	0	0	1	0.000720202	1.64807e-05	-7.8847	1	0.00124071	2.99419e-05	-7.02331	92	0.0549077	0.003895
			zOTU87	87	Bacteria	100	Proteobacteria	100	Alphaproteobacteria	100	Rhodobacterales	100	Rhodobacteraceae	100	Paracoccus	100	Paracoccus chinensis	40	Paracoccus	694	0	0	0	0	23	0.00838623	0.000270859	-2.68	11	0.0069611	0.000201776	-3.10479	0	0	0	0	0	0	0	0	3	0.00372213	8.98257e-05	-4.27234	41	0.0244697	0.00173582
			zOTU86	86	Bacteria	100	Proteobacteria	100	Gammaproteobacteria	100	Enterobacterales	100	Enterobacteriaceae	100	Citrobacter	100	Citrobacter freundii	100	Citrobacter freundii	463	0	0	0	0	13	0.00474004	0.000153094	0	4	0.00253131	7.3373e-05	0	0	0	0	0	0	0	0	0	0	0	0	0	0	0	0
			zOTU90	90	Bacteria	100	Bacteroidetes	100	Flavobacteriia	100	Flavobacteriales	100	Weeksellaceae	100	Planobacterium	100	Chryseobacterium taklimakanense	100	Chryseobacterium taklimakanense	643	0	0	0	0	83	0.0302634	0.000977448	-0.278326	5	0.00316414	9.17162e-05	-3.6921	0	0	0	0	0	0	0	0	4	0.00496284	0.000119768	-3.30711	28	0.016711	0.00118544
			zOTU88	88	Bacteria	100	Actinobacteria	100	Actinomycetia	100	Corynebacteriales	100	Corynebacteriaceae	100	Corynebacterium	100	Corynebacterium tuberculostearicum	97.8333	Corynebacterium tuberculostearicum	553	0	0	0	0	23	0.00838623	0.000270859	0	6	0.00379696	0.000110059	0	0	0	0	0	0	0	0	0	0	0	0	0	0	0	0
			zOTU89	89	Bacteria	100	Proteobacteria	100	Betaproteobacteria	100	Burkholderiales	100	Oxalobacteraceae	100	Herbaspirillum	100	Herbaspirillum aquaticum	83.8667	Herbaspirillum aquaticum	630	17	0.0104793	0.000302561	0	34	0.012397	0.0004004	0	5	0.00316414	9.17162e-05	0	0	0	0	0	4	0.00288081	6.59228e-05	0	1	0.00124071	2.99419e-05	0	0	0	0
			zOTU91	91	Bacteria	100	Actinobacteria	100	Actinomycetia	100	Micrococcales	100	Microbacteriaceae	100	Microbacterium	100	Microbacterium tumbae	36.5833	Microbacterium	505	5	0.00308216	8.89886e-05	-4.90558	26	0.00948009	0.000306189	-3.12285	10	0.00632827	0.000183432	-3.86202	0	0	0	0	3	0.0021606	4.94421e-05	-5.75346	0	0	0	0	63	0.0375998	0.00266723
			zOTU92	92	Bacteria	100	Proteobacteria	100	Gammaproteobacteria	100	Pseudomonadales	100	Pseudomonadaceae	100	Pseudomonas	100	Pseudomonas mucidolens	28.1333	Pseudomonas	416	0	0	0	0	0	0	0	0	0	0	0	0	0	0	0	0	0	0	0	0	0	0	0	0	16	0.00954916	0.000677392
			zOTU93	93	Bacteria	100	Proteobacteria	100	Gammaproteobacteria	100	Enterobacterales	100	Enterobacteriaceae	100	Pseudocitrobacter	77.5	Pseudocitrobacter faecalis	77.5	Enterobacteriaceae	429	0	0	0	0	0	0	0	0	0	0	0	0	0	0	0	0	0	0	0	0	0	0	0	0	4	0.00238729	0.000169348
			zOTU94	94	Bacteria	100	Proteobacteria	100	Alphaproteobacteria	100	Rhodospirillales	100	Acetobacteraceae	100	Acetobacter	100	Acetobacter farinalis	59.2	Acetobacter	1334	2	0.00123286	3.55954e-05	-1.25023	10	0.00364619	0.000117765	0.475918	6	0.00379696	0.000110059	0.378292	0	0	0	0	0	0	0	0	0	0	0	0	2	0.00119365	8.4674e-05
			zOTU96	96	Bacteria	100	Proteobacteria	100	Gammaproteobacteria	100	Enterobacterales	100	Yersiniaceae	100	Serratia	100	Serratia ureilytica	52.3667	Serratia	410	0	0	0	0	0	0	0	0	0	0	0	0	0	0	0	0	0	0	0	0	0	0	0	0	6	0.00358094	0.000254022
			zOTU95	95	Bacteria	100	Firmicutes	100	Bacilli	100	Lactobacillales	100	Streptococcaceae	100	Lactococcus	100	Lactococcus lactis	60	Lactococcus	1092	0	0	0	0	0	0	0	0	0	0	0	0	0	0	0	0	0	0	0	0	0	0	0	0	0	0	0
			zOTU97	97	Bacteria	100	Firmicutes	100	Bacilli	100	Lactobacillales	100	Lactobacillaceae	100	Fructilactobacillus	100	Fructilactobacillus lindneri	95.5	Fructilactobacillus lindneri	3765	204	0.125752	0.00363073	1.56422	357	0.130169	0.0042042	1.77579	242	0.153144	0.00443906	1.85421	2	0.227015	0.00561798	2.19401	351	0.252791	0.00578473	2.23621	220	0.272956	0.00658722	2.42363	29	0.0173079	0.00122777
			zOTU98	98											Unclassified		Unclassified		Unclassified	396	26	0.0160272	0.00046274	-0.250227	0	0	0	0	11	0.0069611	0.000201776	-1.44768	0	0	0	0	7	0.00504141	0.000115365	-2.25423	2	0.00248142	5.98838e-05	-3.20019	13	0.00775869	0.000550381
			zOTU99	99	Bacteria	100	Proteobacteria	100	Gammaproteobacteria	100	Pseudomonadales	100	Pseudomonadaceae	100	Pseudomonas	100	Pseudomonas mucidolens	28.4	Pseudomonas	1018	0	0	0	0	0	0	0	0	0	0	0	0	0	0	0	0	0	0	0	0	0	0	0	0	29	0.0173079	0.00122777
			zOTU100	100	Bacteria	100	Proteobacteria	100	Gammaproteobacteria	100	Enterobacterales	100	Enterobacteriaceae	37.1667	Franconibacter	37.1667	Franconibacter pulveris	37.1667	Enterobacterales	625	0	0	0	0	0	0	0	0	0	0	0	0	0	0	0	0	0	0	0	0	0	0	0	0	7	0.00417776	0.000296359
			zOTU102	102	Bacteria	100	Proteobacteria	100	Gammaproteobacteria	100	Enterobacterales	100	Yersiniaceae	100	Serratia	100	Serratia marcescens	48.7333	Serratia	361	0	0	0	0	0	0	0	0	0	0	0	0	0	0	0	0	0	0	0	0	0	0	0	0	5	0.00298411	0.000211685
			zOTU101	101	Bacteria	100	Proteobacteria	100	Alphaproteobacteria	100	Rhodospirillales	100	Acetobacteraceae	100	Tanticharoenia	49.5	Tanticharoenia sakaeratensis	49.5	Acetobacteraceae	762	0	0	0	0	0	0	0	0	0	0	0	0	0	0	0	0	0	0	0	0	0	0	0	0	0	0	0
			zOTU103	103	Bacteria	100	Proteobacteria	100	Alphaproteobacteria	100	Rhodospirillales	100	Acetobacteraceae	100	Acetobacter	100	Acetobacter farinalis	75.2	Acetobacter	649	0	0	0	0	0	0	0	0	0	0	0	0	0	0	0	0	0	0	0	0	0	0	0	0	1	0.000596823	4.2337e-05
			zOTU104	104	Bacteria	100	Actinobacteria	100	Actinomycetia	100	Micrococcales	100	Intrasporangiaceae	100	Knoellia	69.6	Knoellia aerolata	69.6	Intrasporangiaceae	647	0	0	0	0	0	0	0	0	16	0.0101252	0.000293492	-3.3152	0	0	0	0	2	0.0014404	3.29614e-05	-6.46967	3	0.00372213	8.98257e-05	-5.02331	69	0.0411808	0.00292125
			zOTU107	107	Bacteria	100	Proteobacteria	100	Gammaproteobacteria	100	Oceanospirillales	100	Halomonadaceae	100	Halomonas	100	Halomonas lactosivorans	35.1667	Halomonas	351	0	0	0	0	21	0.007657	0.000247306	-1.26105	0	0	0	0	0	0	0	0	1	0.000720202	1.64807e-05	-5.1685	0	0	0	0	14	0.00835552	0.000592718
			zOTU105	105	Bacteria	100	Proteobacteria	100	Gammaproteobacteria	100	Pseudomonadales	100	Pseudomonadaceae	100	Pseudomonas	100	Pseudomonas weihenstephanensis	30.3667	Pseudomonas	375	0	0	0	0	0	0	0	0	0	0	0	0	0	0	0	0	0	0	0	0	0	0	0	0	0	0	0
			zOTU106	106	Bacteria	100	Actinobacteria	100	Actinomycetia	100	Micrococcales	100	Kytococcaceae	100	Kytococcus	100	Kytococcus sedentarius	71.3333	Kytococcus	581	0	0	0	0	0	0	0	0	0	0	0	0	0	0	0	0	2	0.0014404	3.29614e-05	0	0	0	0	0	0	0	0
			zOTU114	114	Bacteria	100	Proteobacteria	100	Gammaproteobacteria	100	Enterobacterales	100	Enterobacteriaceae	100	Raoultella	93	Raoultella ornithinolytica	51.9167	Raoultella	313	0	0	0	0	0	0	0	0	0	0	0	0	0	0	0	0	0	0	0	0	0	0	0	0	3	0.00179047	0.000127011
			zOTU108	108	Bacteria	100	Firmicutes	100	Bacilli	100	Bacillales	100	Bacillaceae	100	Bacillus	41	Metabacillus herbersteinensis	35.8333	Bacillaceae	926	0	0	0	0	0	0	0	0	0	0	0	0	0	0	0	0	0	0	0	0	0	0	0	0	0	0	0
			zOTU109	109	Bacteria	100	Actinobacteria	100	Actinomycetia	100	Micrococcales	100	Micrococcaceae	100	Kocuria	100	Kocuria marina	52	Kocuria	827	0	0	0	0	0	0	0	0	0	0	0	0	0	0	0	0	0	0	0	0	0	0	0	0	0	0	0
			zOTU110	110	Bacteria	100	Firmicutes	100	Bacilli	100	Lactobacillales	100	Lactobacillaceae	100	Levilactobacillus	100	Levilactobacillus brevis	95.0833	Levilactobacillus brevis	954	0	0	0	0	0	0	0	0	0	0	0	0	0	0	0	0	0	0	0	0	0	0	0	0	0	0	0
			zOTU111	111	Bacteria	100	Firmicutes	100	Bacilli	100	Lactobacillales	100	Lactobacillaceae	100	Levilactobacillus	100	Levilactobacillus brevis	94.6667	Levilactobacillus brevis	1815	0	0	0	0	0	0	0	0	0	0	0	0	0	0	0	0	0	0	0	0	0	0	0	0	0	0	0
			zOTU112	112	Bacteria	100	Proteobacteria	100	Alphaproteobacteria	100	Rhodospirillales	100	Acetobacteraceae	100	Acetobacter	100	Acetobacter tropicalis	63.6	Acetobacter	676	0	0	0	0	0	0	0	0	0	0	0	0	0	0	0	0	0	0	0	0	0	0	0	0	0	0	0
			zOTU113	113	Bacteria	100	Firmicutes	100	Bacilli	100	Bacillales	100	Staphylococcaceae	100	Staphylococcus	100	Staphylococcus epidermidis	46.7	Staphylococcus	279	0	0	0	0	0	0	0	0	0	0	0	0	0	0	0	0	0	0	0	0	0	0	0	0	0	0	0
			zOTU115	115	Bacteria	100	Proteobacteria	100	Alphaproteobacteria	100	Rhodospirillales	100	Acetobacteraceae	100	Acetobacter	100	Acetobacter tropicalis	87.9333	Acetobacter tropicalis	6889	0	0	0	0	0	0	0	0	0	0	0	0	0	0	0	0	0	0	0	0	0	0	0	0	22	0.0131301	0.000931414
			zOTU118	118	Bacteria	100	Proteobacteria	100	Gammaproteobacteria	100	Enterobacterales	100	Enterobacteriaceae	100	Raoultella	100	Raoultella planticola	61.2	Raoultella	285	0	0	0	0	0	0	0	0	0	0	0	0	0	0	0	0	0	0	0	0	0	0	0	0	1	0.000596823	4.2337e-05
			zOTU116	116	Bacteria	100	Proteobacteria	100	Alphaproteobacteria	100	Rhodospirillales	100	Acetobacteraceae	100	Gluconacetobacter	73.6	Gluconacetobacter entanii	73.6	Acetobacteraceae	679	0	0	0	0	0	0	0	0	0	0	0	0	0	0	0	0	0	0	0	0	0	0	0	0	0	0	0
			zOTU117	117	Bacteria	100	Proteobacteria	100	Alphaproteobacteria	100	Sphingomonadales	100	Sphingomonadaceae	100	Sphingomonas	100	Sphingomonas aerolata	20	Sphingomonas	247	0	0	0	0	0	0	0	0	0	0	0	0	0	0	0	0	0	0	0	0	0	0	0	0	0	0	0
			zOTU122	122	Bacteria	100	Proteobacteria	100	Gammaproteobacteria	100	Enterobacterales	100	Yersiniaceae	100	Serratia	100	Serratia surfactantfaciens	63.1	Serratia	308	0	0	0	0	0	0	0	0	0	0	0	0	0	0	0	0	0	0	0	0	0	0	0	0	3	0.00179047	0.000127011
			zOTU119	119	Bacteria	100	Firmicutes	100	Bacilli	100	Lactobacillales	100	Streptococcaceae	100	Streptococcus	100	Streptococcus sinensis	77.7	Streptococcus	417	0	0	0	0	9	0.00328157	0.000105988	0	1	0.000632827	1.83432e-05	0	0	0	0	0	0	0	0	0	0	0	0	0	0	0	0
			zOTU120	120	Bacteria	100	Firmicutes	100	Bacilli	100	Lactobacillales	100	Lactobacillaceae	100	Loigolactobacillus	100	Loigolactobacillus backii	80.3333	Loigolactobacillus backii	269	9	0.00554788	0.000160179	0	4	0.00145848	4.71059e-05	0	1	0.000632827	1.83432e-05	0	1	0.113507	0.00280899	0	6	0.00432121	9.88843e-05	0	2	0.00248142	5.98838e-05	0	0	0	0
			zOTU121	121	Bacteria	100	Firmicutes	100	Bacilli	100	Lactobacillales	100	Lactobacillaceae	100	Loigolactobacillus	100	Loigolactobacillus backii	83.6667	Loigolactobacillus backii	294	3	0.00184929	5.33931e-05	0	5	0.00182309	5.88824e-05	0	1	0.000632827	1.83432e-05	0	0	0	0	0	9	0.00648181	0.000148326	0	5	0.00620355	0.00014971	0	0	0	0
			zOTU126	126	Bacteria	100	Firmicutes	100	Bacilli	100	Bacillales	100	Bacillaceae	100	Anoxybacillus	100	Anoxybacillus rupiensis	34.3667	Anoxybacillus	769	0	0	0	0	0	0	0	0	0	0	0	0	0	0	0	0	0	0	0	0	0	0	0	0	36	0.0214856	0.00152413
			zOTU123	123	Bacteria	100	Proteobacteria	100	Alphaproteobacteria	100	Rhodospirillales	100	Acetobacteraceae	100	Acetobacter	100	Acetobacter tropicalis	69.4	Acetobacter	609	0	0	0	0	0	0	0	0	0	0	0	0	0	0	0	0	0	0	0	0	0	0	0	0	0	0	0
			zOTU124	124	Bacteria	100	Firmicutes	100	Bacilli	100	Lactobacillales	100	Streptococcaceae	100	Streptococcus	100	Streptococcus salivarius	69.0833	Streptococcus	287	0	0	0	0	26	0.00948009	0.000306189	0	3	0.00189848	5.50297e-05	0	0	0	0	0	0	0	0	0	0	0	0	0	0	0	0
			zOTU125	125	Bacteria	100	Firmicutes	100	Bacilli	100	Lactobacillales	100	Lactobacillaceae	100	Pediococcus	100	Pediococcus damnosus	77.3333	Pediococcus	1098	0	0	0	0	0	0	0	0	0	0	0	0	0	0	0	0	0	0	0	0	0	0	0	0	0	0	0
			zOTU131	131	Bacteria	100	Proteobacteria	100	Gammaproteobacteria	100	Enterobacterales	100	Yersiniaceae	100	Serratia	100	Serratia nematodiphila	55.75	Serratia	251	0	0	0	0	0	0	0	0	0	0	0	0	0	0	0	0	0	0	0	0	0	0	0	0	2	0.00119365	8.4674e-05
			zOTU127	127	Bacteria	100	Firmicutes	100	Bacilli	100	Lactobacillales	100	Lactobacillaceae	100	Pediococcus	100	Pediococcus damnosus	77.1667	Pediococcus	779	0	0	0	0	0	0	0	0	0	0	0	0	0	0	0	0	0	0	0	0	0	0	0	0	0	0	0
			zOTU128	128	Bacteria	100	Proteobacteria	100	Gammaproteobacteria	100	Enterobacterales	100	Enterobacteriaceae	100	Citrobacter	100	Citrobacter freundii	100	Citrobacter freundii	212	0	0	0	0	12	0.00437543	0.000141318	0	0	0	0	0	0	0	0	0	0	0	0	0	0	0	0	0	0	0	0
			zOTU129	129	Bacteria	100	Proteobacteria	100	Alphaproteobacteria	100	Rhodospirillales	100	Acetobacteraceae	100	Komagataeibacter	100	Komagataeibacter intermedius	53.4	Komagataeibacter	469	0	0	0	0	0	0	0	0	0	0	0	0	0	0	0	0	0	0	0	0	0	0	0	0	0	0	0
			zOTU130	130	Bacteria	100	Proteobacteria	100	Alphaproteobacteria	100	Rhodospirillales	100	Acetobacteraceae	100	Tanticharoenia	50.5833	Tanticharoenia sakaeratensis	50.5833	Acetobacteraceae	478	0	0	0	0	0	0	0	0	0	0	0	0	0	0	0	0	0	0	0	0	0	0	0	0	0	0	0
			zOTU133	133	Bacteria	100	Proteobacteria	100	Gammaproteobacteria	100	Enterobacterales	100	Yersiniaceae	100	Serratia	100	Serratia odorifera	72.3	Serratia	2897	0	0	0	0	0	0	0	0	0	0	0	0	0	0	0	0	0	0	0	0	0	0	0	0	69	0.0411808	0.00292125
			zOTU132	132	Bacteria	100	Proteobacteria	100	Betaproteobacteria	100	Burkholderiales	100	Oxalobacteraceae	100	Duganella	100	Duganella pernnla	99.5	Duganella pernnla	267	0	0	0	0	0	0	0	0	0	0	0	0	0	0	0	0	0	0	0	0	0	0	0	0	0	0	0
			zOTU144	144	Bacteria	100	Firmicutes	100	Bacilli	100	Lactobacillales	100	Lactobacillaceae	100	Fructilactobacillus	100	Fructilactobacillus lindneri	95.5	Fructilactobacillus lindneri	1449	57	0.0351366	0.00101447	1.26073	122	0.0444835	0.00143673	1.7628	69	0.0436651	0.00126568	1.57993	1	0.113507	0.00280899	2.73006	118	0.0849838	0.00194472	2.19957	65	0.0806462	0.00194622	2.20069	10	0.00596823	0.00042337
			zOTU134	134	Bacteria	100	Firmicutes	100	Bacilli	100	Lactobacillales	100	Lactobacillaceae	100	Levilactobacillus	100	Levilactobacillus brevis	93	Levilactobacillus brevis	836	0	0	0	0	0	0	0	0	0	0	0	0	0	0	0	0	0	0	0	0	0	0	0	0	0	0	0
			zOTU135	135	Bacteria	100	Proteobacteria	100	Alphaproteobacteria	100	Rhodospirillales	100	Rhodospirillaceae	69.5	Inquilinus	69.5	Inquilinus ginsengisoli	34.75	Rhodospirillales	197	0	0	0	0	0	0	0	0	0	0	0	0	0	0	0	0	0	0	0	0	0	0	0	0	0	0	0
			zOTU136	136	Bacteria	100	Firmicutes	100	Bacilli	100	Lactobacillales	100	Lactobacillaceae	100	Lacticaseibacillus	75	Lacticaseibacillus brantae	51.75	Lactobacillaceae	665	0	0	0	0	0	0	0	0	0	0	0	0	0	0	0	0	0	0	0	0	0	0	0	0	0	0	0
			zOTU137	137	Bacteria	100	Firmicutes	100	Bacilli	100	Lactobacillales	66.5	Enterococcaceae	36.25	Bavariicoccus	36.25	Bavariicoccus seileri	36.25	Bacilli	682	0	0	0	0	0	0	0	0	0	0	0	0	0	0	0	0	0	0	0	0	0	0	0	0	0	0	0
			zOTU138	138															Unclassified	524	0	0	0	0	0	0	0	0	0	0	0	0	0	0	0	0	0	0	0	0	0	0	0	0	0	0	0
			zOTU139	139	Bacteria	100	Firmicutes	100	Bacilli	100	Bacillales	100	Bacillaceae	100	Geobacillus	100	Geobacillus kaustophilus	55.7667	Geobacillus	483	0	0	0	0	0	0	0	0	0	0	0	0	0	0	0	0	0	0	0	0	0	0	0	0	0	0	0
			zOTU140	140	Bacteria	100	Firmicutes	100	Bacilli	100	Lactobacillales	100	Lactobacillaceae	100	Pediococcus	80.2667	Pediococcus damnosus	40.5667	Pediococcus	655	0	0	0	0	0	0	0	0	0	0	0	0	0	0	0	0	0	0	0	0	0	0	0	0	0	0	0
			zOTU141	141	Bacteria	100	Firmicutes	100	Bacilli	100	Bacillales	100	Staphylococcaceae	100	Staphylococcus	100	Staphylococcus epidermidis	46.3	Staphylococcus	478	0	0	0	0	0	0	0	0	0	0	0	0	0	0	0	0	0	0	0	0	0	0	0	0	0	0	0
			zOTU142	142	Bacteria	100	Proteobacteria	100	Alphaproteobacteria	100	Rhodospirillales	100	Acetobacteraceae	100	Komagataeibacter	100	Komagataeibacter intermedius	55.8	Komagataeibacter	568	0	0	0	0	0	0	0	0	0	0	0	0	0	0	0	0	0	0	0	0	0	0	0	0	0	0	0
			zOTU143	143	Bacteria	100	Proteobacteria	100	Gammaproteobacteria	100	Enterobacterales	100	Yersiniaceae	100	Serratia	100	Serratia nematodiphila	48.5333	Serratia	244	0	0	0	0	0	0	0	0	0	0	0	0	0	0	0	0	0	0	0	0	0	0	0	0	0	0	0
			zOTU151	151	Bacteria	100	Proteobacteria	100	Alphaproteobacteria	100	Rhodospirillales	100	Acetobacteraceae	100	Acetobacter	95.75	Acetobacter tropicalis	47.6667	Acetobacter	801	0	0	0	0	0	0	0	0	2	0.00126565	3.66865e-05	-3.90711	0	0	0	0	0	0	0	0	0	0	0	0	13	0.00775869	0.000550381
			zOTU145	145	Bacteria	100	Firmicutes	100	Bacilli	100	Bacillales	100	Bacillaceae	100	Bacillus	100	Bacillus thaonhiensis	74.6667	Bacillus	647	0	0	0	0	0	0	0	0	0	0	0	0	0	0	0	0	0	0	0	0	0	0	0	0	0	0	0
			zOTU146	146	Bacteria	100	Proteobacteria	100	Gammaproteobacteria	100	Oceanospirillales	100	Alcanivoracaceae	100	Alcanivorax	100	Alcanivorax nanhaiticus	47.1667	Alcanivorax	352	0	0	0	0	0	0	0	0	0	0	0	0	0	0	0	0	0	0	0	0	0	0	0	0	0	0	0
			zOTU147	147	Bacteria	100	Firmicutes	100	Bacilli	100	Lactobacillales	100	Lactobacillaceae	100	Lactobacillus	100	Lactobacillus iners	100	Lactobacillus iners	505	0	0	0	0	0	0	0	0	0	0	0	0	0	0	0	0	0	0	0	0	0	0	0	0	0	0	0
			zOTU148	148	Bacteria	100	Proteobacteria	100	Gammaproteobacteria	100	Pseudomonadales	100	Moraxellaceae	100	Moraxella	100	Moraxella atlantae	100	Moraxella atlantae	179	0	0	0	0	0	0	0	0	0	0	0	0	0	0	0	0	0	0	0	0	0	0	0	0	0	0	0
			zOTU149	149	Bacteria	100	Actinobacteria	100	Actinomycetia	100	Micrococcales	100	Micrococcaceae	100	Rothia	100	Rothia mucilaginosa	100	Rothia mucilaginosa	182	0	0	0	0	0	0	0	0	0	0	0	0	0	0	0	0	0	0	0	0	0	0	0	0	0	0	0
			zOTU150	150	Bacteria	100	Proteobacteria	100	Gammaproteobacteria	100	Oceanospirillales	100	Halomonadaceae	100	Halomonas	100	Halomonas lactosivorans	66.1667	Halomonas	179	0	0	0	0	0	0	0	0	0	0	0	0	0	0	0	0	0	0	0	0	0	0	0	0	0	0	0
			zOTU153	153	Bacteria	100	Proteobacteria	100	Alphaproteobacteria	100	Hyphomicrobiales	100	Methylobacteriaceae	100	Methylobacterium	100	Methylobacterium bullatum	52.5	Methylobacterium	252	0	0	0	0	0	0	0	0	0	0	0	0	0	0	0	0	0	0	0	0	0	0	0	0	134	0.0799742	0.00567316
			zOTU152	152	Bacteria	100	Firmicutes	100	Bacilli	100	Bacillales	100	Bacillaceae	100	Alkalihalobacillus	100	Alkalihalobacillus halodurans	94	Alkalihalobacillus halodurans	464	0	0	0	0	0	0	0	0	0	0	0	0	0	0	0	0	0	0	0	0	0	0	0	0	0	0	0
			zOTU155	155	Bacteria	100	Proteobacteria	100	Alphaproteobacteria	100	Rhodospirillales	100	Acetobacteraceae	100	Asaia	100	Asaia spathodeae	40	Asaia	162	0	0	0	0	0	0	0	0	0	0	0	0	0	0	0	0	0	0	0	0	0	0	0	0	162	0.0966852	0.00685859
			zOTU154	154	Bacteria	100	Proteobacteria	100	Alphaproteobacteria	100	Rhodospirillales	100	Acetobacteraceae	100	Acetobacter	100	Acetobacter farinalis	83.2	Acetobacter farinalis	530	0	0	0	0	2	0.000729238	2.3553e-05	0	1	0.000632827	1.83432e-05	0	0	0	0	0	1	0.000720202	1.64807e-05	0	0	0	0	0	0	0	0
			zOTU156	156	Bacteria	100	Proteobacteria	100	Alphaproteobacteria	100	Sphingomonadales	100	Sphingomonadaceae	100	Sphingomonas	100	Sphingomonas psychrolutea	48.75	Sphingomonas	210	0	0	0	0	0	0	0	0	0	0	0	0	0	0	0	0	0	0	0	0	0	0	0	0	103	0.0614727	0.00436071
			zOTU157	157	Bacteria	100	Proteobacteria	100	Gammaproteobacteria	100	Enterobacterales	100	Yersiniaceae	100	Serratia	100	Serratia marcescens	66.9333	Serratia	503	0	0	0	0	0	0	0	0	0	0	0	0	0	0	0	0	0	0	0	0	0	0	0	0	19	0.0113396	0.000804403
			zOTU160	160	Bacteria	100	Firmicutes	100	Bacilli	100	Lactobacillales	100	Lactobacillaceae	100	Fructilactobacillus	100	Fructilactobacillus lindneri	70.0833	Fructilactobacillus	4249	163	0.100478	0.00290103	1.05411	217	0.0791223	0.0025555	0.871147	189	0.119604	0.00346687	1.31118	3	0.340522	0.00842697	2.59256	249	0.17933	0.0041037	1.55447	131	0.162533	0.00392239	1.48928	33	0.0196951	0.00139712
			zOTU158	158	Bacteria	100	Proteobacteria	100	Alphaproteobacteria	100	Rhodospirillales	100	Acetobacteraceae	100	Acetobacter	100	Acetobacter farinalis	64	Acetobacter	606	0	0	0	0	0	0	0	0	0	0	0	0	0	0	0	0	0	0	0	0	0	0	0	0	0	0	0
			zOTU159	159	Bacteria	100	Actinobacteria	100	Actinomycetia	100	Corynebacteriales	100	Lawsonellaceae	100	Lawsonella	100	Lawsonella clevelandensis	100	Lawsonella clevelandensis	486	0	0	0	0	0	0	0	0	0	0	0	0	0	0	0	0	0	0	0	0	1	0.00124071	2.99419e-05	0	0	0	0
			zOTU161	161	Bacteria	100	Firmicutes	100	Bacilli	100	Lactobacillales	100	Carnobacteriaceae	98	Granulicatella	98	Granulicatella adiacens	98	Granulicatella adiacens	159	0	0	0	0	4	0.00145848	4.71059e-05	-2.43097	0	0	0	0	0	0	0	0	0	0	0	0	0	0	0	0	6	0.00358094	0.000254022
			zOTU163	163											Unclassified		Unclassified		Unclassified	573	1	0.000616432	1.77977e-05	-5.15712	2	0.000729238	2.3553e-05	-4.7529	0	0	0	0	0	0	0	0	0	0	0	0	1	0.00124071	2.99419e-05	-4.40664	15	0.00895234	0.000635055
			zOTU162	162	Bacteria	100	Firmicutes	100	Bacilli	100	Bacillales	100	Staphylococcaceae	100	Staphylococcus	100	Staphylococcus hominis	70.4	Staphylococcus	421	0	0	0	0	0	0	0	0	0	0	0	0	0	0	0	0	0	0	0	0	0	0	0	0	0	0	0
			zOTU165	165	Bacteria	100	Proteobacteria	100	Betaproteobacteria	100	Burkholderiales	100	Oxalobacteraceae	100	Herbaspirillum	100	Herbaspirillum rubrisubalbicans	94.5667	Herbaspirillum rubrisubalbicans	152	0	0	0	0	0	0	0	0	0	0	0	0	0	0	0	0	0	0	0	0	0	0	0	0	5	0.00298411	0.000211685
			zOTU164	164	Bacteria	100	Firmicutes	100	Bacilli	100	Bacillales	100	Bacillaceae	100	Geobacillus	100	Geobacillus thermoleovorans	66.8	Geobacillus	325	0	0	0	0	0	0	0	0	0	0	0	0	0	0	0	0	0	0	0	0	0	0	0	0	0	0	0
			zOTU166	166	Bacteria	100	Proteobacteria	100	Gammaproteobacteria	100	Pseudomonadales	100	Pseudomonadaceae	100	Pseudomonas	100	Pseudomonas mucidolens	45	Pseudomonas	275	0	0	0	0	0	0	0	0	0	0	0	0	0	0	0	0	0	0	0	0	0	0	0	0	1	0.000596823	4.2337e-05
			zOTU167	167	Bacteria	100	Proteobacteria	100	Gammaproteobacteria	100	Enterobacterales	100	Enterobacteriaceae	100	Pseudocitrobacter	79.0333	Pseudocitrobacter faecalis	79.0333	Enterobacteriaceae	188	0	0	0	0	0	0	0	0	0	0	0	0	0	0	0	0	0	0	0	0	0	0	0	0	1	0.000596823	4.2337e-05
			zOTU169	169	Bacteria	100	Proteobacteria	100	Gammaproteobacteria	100	Pseudomonadales	100	Pseudomonadaceae	100	Pseudomonas	100	Pseudomonas fluorescens	80	Pseudomonas	254	0	0	0	0	0	0	0	0	0	0	0	0	0	0	0	0	0	0	0	0	0	0	0	0	5	0.00298411	0.000211685
			zOTU168	168	Bacteria	100	Proteobacteria	100	Alphaproteobacteria	100	Hyphomicrobiales	100	Rhizobiaceae	100	Rhizobium	66.5	Rhizobium subbaraonis	31.3333	Rhizobiaceae	370	0	0	0	0	0	0	0	0	0	0	0	0	0	0	0	0	0	0	0	0	0	0	0	0	0	0	0
			zOTU170	170	Bacteria	100	Proteobacteria	100	Gammaproteobacteria	100	Pseudomonadales	100	Pseudomonadaceae	100	Pseudomonas	100	Pseudomonas tolaasii	85	Pseudomonas tolaasii	648	0	0	0	0	0	0	0	0	0	0	0	0	0	0	0	0	0	0	0	0	0	0	0	0	14	0.00835552	0.000592718
			zOTU178	178	Bacteria	100	Proteobacteria	100	Alphaproteobacteria	100	Hyphomicrobiales	100	Methylobacteriaceae	100	Methylobacterium	100	Methylobacterium radiotolerans	20	Methylobacterium	230	0	0	0	0	0	0	0	0	0	0	0	0	0	0	0	0	0	0	0	0	0	0	0	0	173	0.10325	0.0073243
			zOTU171	171	Bacteria	100	Proteobacteria	100	Alphaproteobacteria	100	Rhodospirillales	100	Acetobacteraceae	100	Acetobacter	100	Acetobacter farinalis	75.2	Acetobacter	640	0	0	0	0	0	0	0	0	0	0	0	0	0	0	0	0	0	0	0	0	0	0	0	0	0	0	0
			zOTU172	172	Bacteria	100	Proteobacteria	100	Alphaproteobacteria	100	Rhodospirillales	100	Acetobacteraceae	100	Tanticharoenia	55.5833	Tanticharoenia sakaeratensis	55.5833	Acetobacteraceae	357	0	0	0	0	0	0	0	0	0	0	0	0	0	0	0	0	0	0	0	0	0	0	0	0	0	0	0
			zOTU173	173	Bacteria	100	Firmicutes	100	Bacilli	100	Lactobacillales	100	Streptococcaceae	100	Streptococcus	100	Streptococcus gordonii	36.2	Streptococcus	492	0	0	0	0	0	0	0	0	0	0	0	0	0	0	0	0	0	0	0	0	0	0	0	0	0	0	0
			zOTU174	174	Bacteria	100	Proteobacteria	100	Betaproteobacteria	100	Burkholderiales	100	Oxalobacteraceae	100	Duganella	100	Duganella pernnla	95.5	Duganella pernnla	196	0	0	0	0	0	0	0	0	0	0	0	0	0	0	0	0	0	0	0	0	0	0	0	0	0	0	0
			zOTU175	175	Bacteria	100	Proteobacteria	100	Alphaproteobacteria	100	Rhodospirillales	100	Acetobacteraceae	100	Acetobacter	100	Acetobacter farinalis	63.2	Acetobacter	566	0	0	0	0	0	0	0	0	0	0	0	0	0	0	0	0	0	0	0	0	0	0	0	0	0	0	0
			zOTU176	176	Bacteria	100	Proteobacteria	100	Alphaproteobacteria	100	Hyphomicrobiales	100	Aurantimonadaceae	95	Aureimonas	95	Aureimonas leprariae	34.0833	Aureimonas	492	0	0	0	0	0	0	0	0	0	0	0	0	0	0	0	0	0	0	0	0	0	0	0	0	0	0	0
			zOTU177	177	Bacteria	100	Firmicutes	100	Bacilli	100	Bacillales	100	Bacillaceae	100	Bacillus	100	Bacillus thaonhiensis	76.6667	Bacillus	379	0	0	0	0	0	0	0	0	0	0	0	0	0	0	0	0	0	0	0	0	0	0	0	0	0	0	0
			zOTU183	183	Bacteria	100	Actinobacteria	100	Actinomycetia	100	Micrococcales	100	Dermabacteraceae	100	Brachybacterium	100	Brachybacterium squillarum	38.2333	Brachybacterium	168	0	0	0	0	0	0	0	0	26	0.0164535	0.000476924	-1.41312	0	0	0	0	1	0.000720202	1.64807e-05	-6.26803	0	0	0	0	30	0.0179047	0.00127011
			zOTU179	179	Bacteria	100	Firmicutes	100	Bacilli	100	Lactobacillales	100	Lactobacillaceae	100	Levilactobacillus	100	Levilactobacillus brevis	88.3333	Levilactobacillus brevis	540	0	0	0	0	0	0	0	0	0	0	0	0	0	0	0	0	0	0	0	0	0	0	0	0	0	0	0
			zOTU180	180	Bacteria	100	Firmicutes	100	Bacilli	100	Lactobacillales	100	Streptococcaceae	100	Streptococcus	100	Streptococcus gordonii	96.4	Streptococcus gordonii	158	21	0.0129451	0.000373752	0	10	0.00364619	0.000117765	0	4	0.00253131	7.3373e-05	0	0	0	0	0	0	0	0	0	0	0	0	0	0	0	0
			zOTU181	181	Bacteria	100	Firmicutes	100	Bacilli	100	Lactobacillales	100	Aerococcaceae	100	Abiotrophia	100	Abiotrophia defectiva	100	Abiotrophia defectiva	133	0	0	0	0	0	0	0	0	0	0	0	0	0	0	0	0	0	0	0	0	0	0	0	0	0	0	0
			zOTU182	182	Bacteria	100	Actinobacteria	100	Actinomycetia	100	Micrococcales	100	Micrococcaceae	100	Kocuria	100	Kocuria palustris	77.4167	Kocuria	482	8	0.00493145	0.000142382	0	0	0	0	0	0	0	0	0	0	0	0	0	0	0	0	0	0	0	0	0	0	0	0
			zOTU185	185	Bacteria	100	Proteobacteria	100	Gammaproteobacteria	100	Enterobacterales	100	Yersiniaceae	100	Serratia	100	Serratia marcescens	69.8667	Serratia	154	0	0	0	0	0	0	0	0	0	0	0	0	0	0	0	0	0	0	0	0	0	0	0	0	4	0.00238729	0.000169348
			zOTU184	184	Bacteria	100	Proteobacteria	100	Alphaproteobacteria	100	Rhodospirillales	100	Rhodospirillaceae	80	Inquilinus	80	Inquilinus ginsengisoli	40	Rhodospirillales	218	0	0	0	0	0	0	0	0	0	0	0	0	0	0	0	0	0	0	0	0	0	0	0	0	0	0	0
			zOTU198	198	Bacteria	100	Bacteroidetes	100	Flavobacteriia	100	Flavobacteriales	100	Weeksellaceae	100	Cloacibacterium	100	Cloacibacterium normanense	98.5833	Cloacibacterium normanense	235	0	0	0	0	0	0	0	0	0	0	0	0	0	0	0	0	3	0.0021606	4.94421e-05	-3.86364	0	0	0	0	17	0.010146	0.000719729
			zOTU186	186	Bacteria	100	Proteobacteria	100	Alphaproteobacteria	100	Caulobacterales	100	Caulobacteraceae	100	Brevundimonas	100	Brevundimonas vesicularis	53.1	Brevundimonas	171	0	0	0	0	0	0	0	0	0	0	0	0	0	0	0	0	0	0	0	0	0	0	0	0	0	0	0
			zOTU187	187	Bacteria	100	Actinobacteria	100	Actinomycetia	100	Propionibacteriales	100	Propionibacteriaceae	100	Microlunatus	53.7333	Luteococcus peritonei	36.0333	Propionibacteriaceae	153	0	0	0	0	9	0.00328157	0.000105988	0	0	0	0	0	0	0	0	0	0	0	0	0	0	0	0	0	0	0	0
			zOTU188	188	Bacteria	100	Firmicutes	100	Bacilli	100	Lactobacillales	100	Lactobacillaceae	100	Pediococcus	100	Pediococcus damnosus	75.0833	Pediococcus	336	0	0	0	0	0	0	0	0	0	0	0	0	0	0	0	0	0	0	0	0	0	0	0	0	0	0	0
			zOTU189	189	Bacteria	100	Proteobacteria	100	Betaproteobacteria	100	Burkholderiales	100	Alcaligenaceae	100	Achromobacter	100	Achromobacter spanius	40	Achromobacter	132	0	0	0	0	0	0	0	0	0	0	0	0	0	0	0	0	0	0	0	0	0	0	0	0	0	0	0
			zOTU190	190	Bacteria	100	Proteobacteria	100	Alphaproteobacteria	100	Hyphomicrobiales	100	Bradyrhizobiaceae	100	Bradyrhizobium	100	Bradyrhizobium kavangense	23.15	Bradyrhizobium	201	0	0	0	0	0	0	0	0	0	0	0	0	0	0	0	0	0	0	0	0	0	0	0	0	0	0	0
			zOTU191	191	Bacteria	100	Proteobacteria	100	Gammaproteobacteria	100	Pseudomonadales	100	Pseudomonadaceae	100	Pseudomonas	100	Pseudomonas proteolytica	29.9667	Pseudomonas	180	0	0	0	0	0	0	0	0	0	0	0	0	0	0	0	0	0	0	0	0	0	0	0	0	0	0	0
			zOTU192	192	Bacteria	100	Firmicutes	100	Bacilli	100	Lactobacillales	100	Lactobacillaceae	100	Lentilactobacillus	47.15	Lentilactobacillus rapi	47.15	Lactobacillaceae	557	0	0	0	0	0	0	0	0	0	0	0	0	0	0	0	0	0	0	0	0	0	0	0	0	0	0	0
			zOTU193	193	Bacteria	100	Firmicutes	100	Bacilli	100	Lactobacillales	100	Streptococcaceae	100	Streptococcus	100	Streptococcus thermophilus	78.5	Streptococcus	445	0	0	0	0	0	0	0	0	0	0	0	0	0	0	0	0	0	0	0	0	0	0	0	0	0	0	0
			zOTU194	194	Bacteria	100	Proteobacteria	100	Alphaproteobacteria	100	Rhodospirillales	100	Acetobacteraceae	100	Komagataeibacter	100	Komagataeibacter medellinensis	91.6	Komagataeibacter medellinensis	652	0	0	0	0	0	0	0	0	0	0	0	0	0	0	0	0	0	0	0	0	0	0	0	0	0	0	0
			zOTU195	195	Bacteria	100	Proteobacteria	100	Alphaproteobacteria	100	Rhodospirillales	100	Acetobacteraceae	100	Acetobacter	79.0833	Acetobacter tropicalis	67.75	Acetobacteraceae	254	0	0	0	0	0	0	0	0	0	0	0	0	0	0	0	0	0	0	0	0	0	0	0	0	0	0	0
			zOTU196	196	Bacteria	100	Bacteroidetes	100	Chitinophagia	100	Chitinophagales	100	Chitinophagaceae	100	Sediminibacterium	93.5	Sediminibacterium magnilacihabitans	93.5	Sediminibacterium magnilacihabitans	296	0	0	0	0	0	0	0	0	0	0	0	0	0	0	0	0	0	0	0	0	0	0	0	0	0	0	0
			zOTU197	197	Bacteria	100	Firmicutes	100	Bacilli	100	Lactobacillales	100	Lactobacillaceae	100	Levilactobacillus	30.6667	Levilactobacillus spicheri	30.6667	Lactobacillaceae	559	0	0	0	0	0	0	0	0	0	0	0	0	0	0	0	0	0	0	0	0	0	0	0	0	0	0	0
			zOTU200	200	Bacteria	100	Firmicutes	100	Bacilli	100	Lactobacillales	100	Lactobacillaceae	100	Fructilactobacillus	100	Fructilactobacillus lindneri	77.8333	Fructilactobacillus	978	49	0.0302051	0.000872088	2.04255	93	0.0339096	0.00109521	2.37122	47	0.0297429	0.000862132	2.02599	0	0	0	0	89	0.0640979	0.00146678	2.79266	63	0.0781647	0.00188634	3.1556	5	0.00298411	0.000211685
			zOTU199	199	Bacteria	100	Actinobacteria	100	Actinomycetia	100	Micrococcales	100	Microbacteriaceae	100	Microbacterium	100	Microbacterium petrolearium	36.5167	Microbacterium	150	0	0	0	0	0	0	0	0	0	0	0	0	0	0	0	0	0	0	0	0	0	0	0	0	0	0	0
			zOTU208	208	Bacteria	100	Proteobacteria	100	Alphaproteobacteria	100	Hyphomicrobiales	100	Methylobacteriaceae	100	Methylobacterium	100	Methylobacterium gossipiicola	72.1667	Methylobacterium	126	0	0	0	0	0	0	0	0	0	0	0	0	0	0	0	0	0	0	0	0	0	0	0	0	64	0.0381966	0.00270957
			zOTU201	201	Bacteria	100	Proteobacteria	100	Alphaproteobacteria	100	Rhodobacterales	100	Rhodobacteraceae	100	Paracoccus	100	Paracoccus laeviglucosivorans	45.55	Paracoccus	107	0	0	0	0	0	0	0	0	0	0	0	0	0	0	0	0	0	0	0	0	0	0	0	0	0	0	0
			zOTU202	202	Bacteria	100	Actinobacteria	100	Actinomycetia	100	Micrococcales	100	Dermabacteraceae	100	Brachybacterium	100	Brachybacterium nesterenkovii	29.4	Brachybacterium	122	0	0	0	0	0	0	0	0	0	0	0	0	0	0	0	0	0	0	0	0	0	0	0	0	0	0	0
			zOTU203	203	Bacteria	100	Firmicutes	100	Bacilli	100	Lactobacillales	100	Lactobacillaceae	100	Levilactobacillus	100	Levilactobacillus brevis	94.6667	Levilactobacillus brevis	245	0	0	0	0	0	0	0	0	0	0	0	0	0	0	0	0	0	0	0	0	0	0	0	0	0	0	0
			zOTU204	204	Bacteria	100	Proteobacteria	100	Betaproteobacteria	100	Rhodocyclales	87.9167	Zoogloeaceae	86.9167	Zoogloea	54.8333	Zoogloea oryzae	54.8333	Zoogloeaceae	265	0	0	0	0	0	0	0	0	0	0	0	0	0	0	0	0	0	0	0	0	0	0	0	0	0	0	0
			zOTU205	205															Unclassified	372	1	0.000616432	1.77977e-05	0	0	0	0	0	0	0	0	0	0	0	0	0	0	0	0	0	0	0	0	0	0	0	0
			zOTU206	206	Bacteria	100	Actinobacteria	100	Actinomycetia	100	Micrococcales	100	Intrasporangiaceae	100	Knoellia	89.8	Knoellia remsis	49.4	Knoellia	136	0	0	0	0	7	0.00255233	8.24354e-05	0	0	0	0	0	0	0	0	0	0	0	0	0	0	0	0	0	0	0	0
			zOTU207	207	Bacteria	100	Firmicutes	100	Bacilli	100	Lactobacillales	100	Lactobacillaceae	100	Pediococcus	94	Pediococcus damnosus	56.75	Pediococcus	487	0	0	0	0	0	0	0	0	0	0	0	0	0	0	0	0	0	0	0	0	0	0	0	0	0	0	0
			zOTU211	211	Bacteria	100	Proteobacteria	100	Alphaproteobacteria	100	Rhodospirillales	100	Acetobacteraceae	100	Acetobacter	100	Acetobacter farinalis	69.6	Acetobacter	743	0	0	0	0	0	0	0	0	0	0	0	0	0	0	0	0	0	0	0	0	0	0	0	0	17	0.010146	0.000719729
			zOTU209	209	Bacteria	100	Proteobacteria	100	Gammaproteobacteria	100	Enterobacterales	100	Enterobacteriaceae	100	Citrobacter	98.5	Citrobacter murliniae	86.8333	Citrobacter murliniae	133	0	0	0	0	0	0	0	0	0	0	0	0	0	0	0	0	0	0	0	0	0	0	0	0	0	0	0
			zOTU210	210	Bacteria	100	Proteobacteria	100	Alphaproteobacteria	100	Rhodospirillales	100	Acetobacteraceae	100	Tanticharoenia	53.5	Tanticharoenia sakaeratensis	53.5	Acetobacteraceae	178	0	0	0	0	0	0	0	0	0	0	0	0	0	0	0	0	0	0	0	0	0	0	0	0	0	0	0
			zOTU213	213	Bacteria	100	Proteobacteria	100	Gammaproteobacteria	100	Pseudomonadales	100	Pseudomonadaceae	100	Pseudomonas	100	Pseudomonas mucidolens	27.8667	Pseudomonas	101	0	0	0	0	0	0	0	0	0	0	0	0	0	0	0	0	0	0	0	0	0	0	0	0	3	0.00179047	0.000127011
			zOTU212	212	Bacteria	100	Proteobacteria	100	Gammaproteobacteria	100	Pseudomonadales	100	Moraxellaceae	100	Acinetobacter	100	Acinetobacter tjernbergiae	89.5	Acinetobacter tjernbergiae	210	0	0	0	0	0	0	0	0	0	0	0	0	0	0	0	0	0	0	0	0	0	0	0	0	0	0	0
			zOTU214	214	Bacteria	100	Proteobacteria	100	Betaproteobacteria	100	Rhodocyclales	100	Rhodocyclaceae	66.8333	Azovibrio	47.5833	Azovibrio restrictus	47.5833	Rhodocyclales	434	0	0	0	0	0	0	0	0	0	0	0	0	0	0	0	0	0	0	0	0	0	0	0	0	42	0.0250665	0.00177815
			zOTU215	215	Bacteria	100	Proteobacteria	100	Gammaproteobacteria	100	Enterobacterales	100	Yersiniaceae	100	Serratia	100	Serratia nematodiphila	65.5	Serratia	288	0	0	0	0	0	0	0	0	0	0	0	0	0	0	0	0	0	0	0	0	0	0	0	0	16	0.00954916	0.000677392
			zOTU217	217	Bacteria	100	Proteobacteria	100	Alphaproteobacteria	100	Rhodospirillales	100	Acetobacteraceae	100	Acetobacter	100	Acetobacter farinalis	72	Acetobacter	420	0	0	0	0	1	0.000364619	1.17765e-05	-3.84601	0	0	0	0	0	0	0	0	0	0	0	0	0	0	0	0	4	0.00238729	0.000169348
			zOTU216	216															Unclassified	91	0	0	0	0	0	0	0	0	0	0	0	0	0	0	0	0	0	0	0	0	0	0	0	0	0	0	0
			zOTU219	219	Bacteria	100	Proteobacteria	100	Gammaproteobacteria	100	Pseudomonadales	100	Pseudomonadaceae	100	Pseudomonas	100	Pseudomonas mucidolens	27.7333	Pseudomonas	155	0	0	0	0	0	0	0	0	0	0	0	0	0	0	0	0	0	0	0	0	0	0	0	0	4	0.00238729	0.000169348
			zOTU218	218	Bacteria	100	Proteobacteria	100	Alphaproteobacteria	100	Rhodospirillales	100	Acetobacteraceae	100	Komagataeibacter	52.6	Komagataeibacter medellinensis	52.6	Acetobacteraceae	820	0	0	0	0	0	0	0	0	0	0	0	0	0	0	0	0	0	0	0	0	0	0	0	0	0	0	0
			zOTU221	221	Bacteria	100	Proteobacteria	100	Gammaproteobacteria	100	Pseudomonadales	100	Pseudomonadaceae	100	Pseudomonas	100	Pseudomonas mucidolens	28.4	Pseudomonas	250	0	0	0	0	0	0	0	0	0	0	0	0	0	0	0	0	0	0	0	0	0	0	0	0	11	0.00656505	0.000465707
			zOTU220	220	Bacteria	100	Actinobacteria	100	Actinomycetia	100	Micrococcales	100	Micrococcaceae	100	Rothia	100	Rothia mucilaginosa	99.5	Rothia mucilaginosa	102	0	0	0	0	0	0	0	0	0	0	0	0	0	0	0	0	0	0	0	0	9	0.0111664	0.000269477	0	0	0	0
			zOTU229	229	Bacteria	100	Proteobacteria	100	Gammaproteobacteria	100	Enterobacterales	58.1	Yersiniaceae	58.1	Serratia	58.1	Serratia ureilytica	58.1	Gammaproteobacteria	114	0	0	0	0	0	0	0	0	0	0	0	0	0	0	0	0	0	0	0	0	0	0	0	0	8	0.00477458	0.000338696
			zOTU222	222	Bacteria	100	Actinobacteria	100	Actinomycetia	100	Micrococcales	100	Micrococcaceae	100	Kocuria	100	Kocuria salsicia	44.85	Kocuria	542	0	0	0	0	0	0	0	0	0	0	0	0	0	0	0	0	0	0	0	0	0	0	0	0	0	0	0
			zOTU223	223	Bacteria	100	Firmicutes	100	Bacilli	100	Bacillales	100	Bacillaceae	100	Niallia	74.05	Bacillus circulans	37.1	Bacillaceae	236	0	0	0	0	0	0	0	0	0	0	0	0	0	0	0	0	0	0	0	0	0	0	0	0	0	0	0
			zOTU224	224	Bacteria	100	Firmicutes	100	Bacilli	100	Bacillales	100	Bacillaceae	100	Alkalihalobacillus	100	Alkalihalobacillus nanhaiisediminis	92	Alkalihalobacillus nanhaiisediminis	104	0	0	0	0	0	0	0	0	0	0	0	0	0	0	0	0	0	0	0	0	0	0	0	0	0	0	0
			zOTU225	225	Bacteria	100	Firmicutes	100	Bacilli	100	Lactobacillales	100	Aerococcaceae	100	Facklamia	100	Facklamia tabacinasalis	99.5	Facklamia tabacinasalis	92	0	0	0	0	0	0	0	0	0	0	0	0	0	0	0	0	0	0	0	0	0	0	0	0	0	0	0
			zOTU226	226	Bacteria	100	Actinobacteria	100	Actinomycetia	100	Micrococcales	100	Micrococcaceae	100	Micrococcus	80.5	Micrococcus terreus	58	Micrococcus	282	0	0	0	0	0	0	0	0	0	0	0	0	0	0	0	0	0	0	0	0	0	0	0	0	0	0	0
			zOTU227	227	Bacteria	100	Proteobacteria	100	Alphaproteobacteria	100	Rhodospirillales	100	Acetobacteraceae	100	Acetobacter	100	Acetobacter farinalis	72	Acetobacter	306	0	0	0	0	0	0	0	0	0	0	0	0	0	0	0	0	0	0	0	0	0	0	0	0	0	0	0
			zOTU228	228	Bacteria	100	Proteobacteria	100	Alphaproteobacteria	100	Rhodospirillales	100	Acetobacteraceae	100	Komagataeibacter	100	Komagataeibacter intermedius	50.6	Komagataeibacter	279	0	0	0	0	0	0	0	0	0	0	0	0	0	0	0	0	0	0	0	0	0	0	0	0	0	0	0
			zOTU231	231	Bacteria	100	Proteobacteria	100	Alphaproteobacteria	100	Rhodospirillales	100	Acetobacteraceae	100	Acetobacter	100	Acetobacter farinalis	73.6	Acetobacter	641	0	0	0	0	1	0.000364619	1.17765e-05	-5.84601	0	0	0	0	0	0	0	0	0	0	0	0	0	0	0	0	16	0.00954916	0.000677392
			zOTU230	230	Bacteria	100	Firmicutes	100	Bacilli	100	Lactobacillales	100	Lactobacillaceae	100	Pediococcus	100	Pediococcus damnosus	79.3333	Pediococcus	895	0	0	0	0	0	0	0	0	0	0	0	0	0	0	0	0	0	0	0	0	0	0	0	0	0	0	0
			zOTU242	242	Bacteria	100	Proteobacteria	100	Gammaproteobacteria	100	Pseudomonadales	100	Pseudomonadaceae	100	Pseudomonas	100	Pseudomonas fluorescens	80	Pseudomonas	132	0	0	0	0	0	0	0	0	0	0	0	0	0	0	0	0	0	0	0	0	0	0	0	0	1	0.000596823	4.2337e-05
			zOTU232	232	Bacteria	100	Firmicutes	100	Bacilli	100	Bacillales	100	Bacillaceae	100	Bacillus	100	Bacillus licheniformis	40	Bacillus	450	0	0	0	0	0	0	0	0	0	0	0	0	0	0	0	0	0	0	0	0	0	0	0	0	0	0	0
			zOTU233	233	Bacteria	100	Firmicutes	100	Bacilli	100	Bacillales	100	Bacillaceae	100	Weizmannia	100	Weizmannia coagulans	100	Weizmannia coagulans	216	0	0	0	0	0	0	0	0	0	0	0	0	0	0	0	0	0	0	0	0	0	0	0	0	0	0	0
			zOTU234	234	Bacteria	100	Proteobacteria	100	Alphaproteobacteria	100	Hyphomicrobiales	83	Reyranellaceae	83	Reyranella	83	Reyranella massiliensis	48.3333	Reyranella	172	0	0	0	0	0	0	0	0	0	0	0	0	0	0	0	0	0	0	0	0	0	0	0	0	0	0	0
			zOTU235	235	Bacteria	100	Firmicutes	100	Bacilli	100	Lactobacillales	100	Lactobacillaceae	54.65	Lactococcus	45.35	Lentilactobacillus senioris	34.45	Lactobacillales	435	0	0	0	0	0	0	0	0	0	0	0	0	0	0	0	0	0	0	0	0	0	0	0	0	0	0	0
			zOTU236	236	Bacteria	100	Firmicutes	100	Bacilli	100	Bacillales	100	Staphylococcaceae	100	Staphylococcus	100	Staphylococcus capitis	69.6	Staphylococcus	224	0	0	0	0	0	0	0	0	0	0	0	0	0	0	0	0	0	0	0	0	0	0	0	0	0	0	0
			zOTU237	237	Bacteria	100	Proteobacteria	100	Gammaproteobacteria	100	Pseudomonadales	100	Pseudomonadaceae	100	Pseudomonas	96.1667	Pseudomonas thermotolerans	67.8333	Pseudomonas	89	0	0	0	0	0	0	0	0	0	0	0	0	0	0	0	0	0	0	0	0	0	0	0	0	0	0	0
			zOTU238	238	Bacteria	100	Firmicutes	100	Bacilli	100	Bacillales	100	Staphylococcaceae	100	Staphylococcus	100	Staphylococcus aureus	100	Staphylococcus aureus	486	0	0	0	0	0	0	0	0	0	0	0	0	0	0	0	0	0	0	0	0	0	0	0	0	0	0	0
			zOTU239	239	Bacteria	100	Firmicutes	100	Bacilli	100	Lactobacillales	100	Lactobacillaceae	100	Levilactobacillus	100	Levilactobacillus brevis	93.5	Levilactobacillus brevis	234	0	0	0	0	0	0	0	0	0	0	0	0	0	0	0	0	0	0	0	0	0	0	0	0	0	0	0
			zOTU240	240	Bacteria	100	Firmicutes	100	Bacilli	100	Bacillales	100	Bacillaceae	100	Anoxybacillus	73.9333	Anoxybacillus tepidamans	49.0667	Bacillaceae	306	0	0	0	0	0	0	0	0	0	0	0	0	0	0	0	0	0	0	0	0	0	0	0	0	0	0	0
			zOTU241	241	Bacteria	100	Proteobacteria	100	Alphaproteobacteria	100	Sphingomonadales	100	Sphingomonadaceae	100	Sphingomonas	100	Sphingomonas leidyi	47.8333	Sphingomonas	94	0	0	0	0	8	0.00291695	9.42119e-05	0	0	0	0	0	0	0	0	0	0	0	0	0	0	0	0	0	0	0	0
			zOTU247	247	Bacteria	100	Proteobacteria	100	Alphaproteobacteria	100	Rhodospirillales	100	Acetobacteraceae	100	Acetobacter	97.75	Acetobacter thailandicus	57.5833	Acetobacter	474	1	0.000616432	1.77977e-05	-4.05758	0	0	0	0	0	0	0	0	0	0	0	0	0	0	0	0	0	0	0	0	7	0.00417776	0.000296359
			zOTU243	243	Bacteria	100	Actinobacteria	100	Actinomycetia	100	Micrococcales	100	Micrococcaceae	100	Nesterenkonia	100	Nesterenkonia flava	87.6667	Nesterenkonia flava	205	0	0	0	0	0	0	0	0	0	0	0	0	0	0	0	0	0	0	0	0	0	0	0	0	0	0	0
			zOTU244	244	Bacteria	100	Actinobacteria	100	Actinomycetia	100	Corynebacteriales	100	Corynebacteriaceae	100	Corynebacterium	100	Corynebacterium suicordis	64.2	Corynebacterium	280	0	0	0	0	0	0	0	0	0	0	0	0	0	0	0	0	0	0	0	0	0	0	0	0	0	0	0
			zOTU245	245	Bacteria	100	Proteobacteria	100	Gammaproteobacteria	100	Enterobacterales	100	Enterobacteriaceae	100	Kosakonia	100	Kosakonia oryziphila	46.25	Kosakonia	177	0	0	0	0	0	0	0	0	0	0	0	0	0	0	0	0	0	0	0	0	0	0	0	0	0	0	0
			zOTU246	246	Bacteria	100	Proteobacteria	100	Alphaproteobacteria	100	Rhodospirillales	100	Rhodospirillaceae	99	Inquilinus	99	Inquilinus ginsengisoli	49.5	Inquilinus	157	0	0	0	0	0	0	0	0	0	0	0	0	0	0	0	0	0	0	0	0	0	0	0	0	0	0	0
			zOTU258	258	Bacteria	100	Proteobacteria	100	Alphaproteobacteria	100	Hyphomicrobiales	100	Methylobacteriaceae	100	Methylobacterium	100	Methylobacterium komagatae	99.5	Methylobacterium komagatae	126	0	0	0	0	0	0	0	0	0	0	0	0	0	0	0	0	0	0	0	0	0	0	0	0	117	0.0698282	0.00495343
			zOTU248	248	Bacteria	100	Proteobacteria	100	Gammaproteobacteria	100	Xanthomonadales	100	Xanthomonadaceae	100	Luteimonas	99.6667	Luteimonas panaciterrae	52.5	Luteimonas	84	32	0.0197258	0.000569527	0	0	0	0	0	0	0	0	0	0	0	0	0	0	0	0	0	0	0	0	0	0	0	0
			zOTU249	249	Bacteria	100	Proteobacteria	100	Alphaproteobacteria	100	Hyphomicrobiales	100	Boseaceae	100	Bosea	100	Bosea thiooxidans	32.3	Bosea	86	0	0	0	0	0	0	0	0	4	0.00253131	7.3373e-05	0	0	0	0	0	0	0	0	0	1	0.00124071	2.99419e-05	0	0	0	0
			zOTU250	250	Bacteria	100	Proteobacteria	100	Alphaproteobacteria	100	Rhodospirillales	100	Acetobacteraceae	100	Acetobacter	100	Acetobacter farinalis	68.8	Acetobacter	287	1	0.000616432	1.77977e-05	0	0	0	0	0	0	0	0	0	0	0	0	0	0	0	0	0	0	0	0	0	0	0	0
			zOTU251	251	Bacteria	100	Proteobacteria	100	Gammaproteobacteria	100	Enterobacterales	100	Bruguierivoracaceae	94.5	Biostraticola	94.5	Biostraticola tofi	94.5	Biostraticola tofi	95	0	0	0	0	0	0	0	0	0	0	0	0	0	0	0	0	0	0	0	0	0	0	0	0	0	0	0
			zOTU252	252	Bacteria	100	Proteobacteria	100	Betaproteobacteria	100	Burkholderiales	100	NA	100	Tepidimonas	100	Tepidimonas ignava	96.5	Tepidimonas ignava	100	0	0	0	0	0	0	0	0	0	0	0	0	0	0	0	0	0	0	0	0	0	0	0	0	0	0	0
			zOTU253	253	Bacteria	100	Firmicutes	100	Bacilli	100	Bacillales	100	Bacillaceae	100	Neobacillus	70.5	Neobacillus niacini	32	Bacillaceae	232	0	0	0	0	0	0	0	0	0	0	0	0	0	0	0	0	0	0	0	0	0	0	0	0	0	0	0
			zOTU254	254	Bacteria	100	Firmicutes	100	Bacilli	100	Lactobacillales	100	Lactobacillaceae	100	Levilactobacillus	100	Levilactobacillus brevis	99.5	Levilactobacillus brevis	300	0	0	0	0	0	0	0	0	0	0	0	0	0	0	0	0	0	0	0	0	0	0	0	0	0	0	0
			zOTU255	255	Bacteria	100	Firmicutes	100	Bacilli	100	Lactobacillales	100	Lactobacillaceae	69.5833	Pediococcus	69.5833	Pediococcus damnosus	41.4167	Lactobacillales	378	0	0	0	0	0	0	0	0	0	0	0	0	0	0	0	0	0	0	0	0	0	0	0	0	0	0	0
			zOTU256	256	Bacteria	100	Proteobacteria	100	Alphaproteobacteria	100	Rhodospirillales	100	Acetobacteraceae	100	Acetobacter	100	Acetobacter tropicalis	87.2	Acetobacter tropicalis	189	0	0	0	0	0	0	0	0	0	0	0	0	0	0	0	0	0	0	0	0	0	0	0	0	0	0	0
			zOTU257	257	Bacteria	100	Proteobacteria	100	Gammaproteobacteria	100	Pseudomonadales	100	Moraxellaceae	100	Acinetobacter	100	Acinetobacter junii	100	Acinetobacter junii	89	0	0	0	0	0	0	0	0	0	0	0	0	1	0.113507	0.00280899	0	8	0.00576161	0.000131846	0	0	0	0	0	0	0	0
			zOTU260	260											Unclassified		Unclassified		Unclassified	359	0	0	0	0	2	0.000729238	2.3553e-05	-4.54645	0	0	0	0	0	0	0	0	0	0	0	0	0	0	0	0	13	0.00775869	0.000550381
			zOTU259	259	Bacteria	100	Firmicutes	100	Bacilli	100	Lactobacillales	100	Lactobacillaceae	100	Pediococcus	100	Pediococcus damnosus	52.4167	Pediococcus	401	0	0	0	0	0	0	0	0	0	0	0	0	0	0	0	0	0	0	0	0	0	0	0	0	0	0	0
			zOTU264	264	Bacteria	100	Proteobacteria	100	Alphaproteobacteria	100	Rhodospirillales	100	Acetobacteraceae	100	Acetobacter	100	Acetobacter indonesiensis	66.4	Acetobacter	427	7	0.00431502	0.000124584	1.55713	5	0.00182309	5.88824e-05	0.475918	2	0.00126565	3.66865e-05	-0.206671	0	0	0	0	0	0	0	0	0	0	0	0	1	0.000596823	4.2337e-05
			zOTU261	261	Bacteria	100	Proteobacteria	100	Alphaproteobacteria	100	Rhodospirillales	100	Acetobacteraceae	100	Acetobacter	100	Acetobacter farinalis	69.6	Acetobacter	380	0	0	0	0	0	0	0	0	0	0	0	0	0	0	0	0	0	0	0	0	0	0	0	0	0	0	0
			zOTU262	262	Bacteria	100	Proteobacteria	100	Alphaproteobacteria	100	Rhodospirillales	100	Acetobacteraceae	100	Roseomonas	100	Roseomonas gilardii	69.6667	Roseomonas	100	0	0	0	0	0	0	0	0	0	0	0	0	0	0	0	0	0	0	0	0	0	0	0	0	0	0	0
			zOTU263	263	Bacteria	100	Firmicutes	100	Bacilli	100	Bacillales	100	Staphylococcaceae	100	Staphylococcus	100	Staphylococcus saprophyticus	56.7	Staphylococcus	314	0	0	0	0	0	0	0	0	0	0	0	0	0	0	0	0	0	0	0	0	0	0	0	0	0	0	0
			zOTU265	265	Bacteria	100	Proteobacteria	100	Gammaproteobacteria	100	Pseudomonadales	100	Pseudomonadaceae	100	Pseudomonas	100	Pseudomonas tolaasii	80	Pseudomonas	426	0	0	0	0	0	0	0	0	0	0	0	0	0	0	0	0	0	0	0	0	0	0	0	0	28	0.016711	0.00118544
			zOTU266	266	Bacteria	100	Proteobacteria	100	Gammaproteobacteria	100	Pseudomonadales	100	Pseudomonadaceae	100	Pseudomonas	100	Pseudomonas tolaasii	83.9	Pseudomonas tolaasii	144	0	0	0	0	0	0	0	0	0	0	0	0	0	0	0	0	0	0	0	0	0	0	0	0	3	0.00179047	0.000127011
			zOTU270	270	Bacteria	100	Proteobacteria	100	Gammaproteobacteria	100	Pseudomonadales	100	Pseudomonadaceae	100	Pseudomonas	100	Pseudomonas mucidolens	28	Pseudomonas	278	0	0	0	0	0	0	0	0	0	0	0	0	0	0	0	0	0	0	0	0	0	0	0	0	7	0.00417776	0.000296359
			zOTU267	267	Bacteria	100	Proteobacteria	100	Alphaproteobacteria	100	Rhodospirillales	100	Acetobacteraceae	100	Acetobacter	100	Acetobacter syzygii	52	Acetobacter	889	0	0	0	0	0	0	0	0	0	0	0	0	0	0	0	0	0	0	0	0	0	0	0	0	0	0	0
			zOTU268	268	Bacteria	100	Firmicutes	100	Bacilli	100	Lactobacillales	100	Lactobacillaceae	100	Levilactobacillus	100	Levilactobacillus brevis	87.4167	Levilactobacillus brevis	278	0	0	0	0	0	0	0	0	0	0	0	0	0	0	0	0	0	0	0	0	0	0	0	0	0	0	0
			zOTU269	269	Bacteria	100	Proteobacteria	100	Alphaproteobacteria	100	Caulobacterales	100	Caulobacteraceae	100	Phenylobacterium	79.8333	Phenylobacterium koreense	44.6667	Caulobacteraceae	172	0	0	0	0	0	0	0	0	0	0	0	0	0	0	0	0	0	0	0	0	1	0.00124071	2.99419e-05	0	0	0	0
			zOTU271	271	Bacteria	100	Proteobacteria	100	Gammaproteobacteria	100	Pseudomonadales	100	Pseudomonadaceae	100	Pseudomonas	100	Pseudomonas mucidolens	28.4	Pseudomonas	146	0	0	0	0	0	0	0	0	0	0	0	0	0	0	0	0	0	0	0	0	0	0	0	0	3	0.00179047	0.000127011
			zOTU275	275	Bacteria	100	Proteobacteria	100	Gammaproteobacteria	100	Enterobacterales	64.25	Yersiniaceae	64.25	Serratia	64.25	Serratia marcescens	64.25	Gammaproteobacteria	230	0	0	0	0	0	0	0	0	0	0	0	0	0	0	0	0	0	0	0	0	0	0	0	0	9	0.0053714	0.000381033
			zOTU272	272	Bacteria	100	Proteobacteria	100	Gammaproteobacteria	100	Oceanospirillales	100	Halomonadaceae	100	Halomonas	100	Halomonas desiderata	39	Halomonas	71	0	0	0	0	0	0	0	0	0	0	0	0	0	0	0	0	0	0	0	0	0	0	0	0	0	0	0
			zOTU273	273															Unclassified	288	0	0	0	0	0	0	0	0	0	0	0	0	0	0	0	0	0	0	0	0	0	0	0	0	0	0	0
			zOTU274	274	Bacteria	100	Firmicutes	100	Bacilli	100	Lactobacillales	100	Lactobacillaceae	100	Pediococcus	100	Pediococcus damnosus	81.5	Pediococcus damnosus	694	0	0	0	0	0	0	0	0	0	0	0	0	0	0	0	0	0	0	0	0	0	0	0	0	0	0	0
			zOTU282	282	Bacteria	100	Proteobacteria	100	Gammaproteobacteria	100	Enterobacterales	100	Yersiniaceae	100	Serratia	100	Serratia marcescens	70.1	Serratia	410	0	0	0	0	0	0	0	0	0	0	0	0	0	0	0	0	0	0	0	0	0	0	0	0	9	0.0053714	0.000381033
			zOTU276	276	Bacteria	100	Firmicutes	100	Bacilli	100	Bacillales	100	Staphylococcaceae	100	Staphylococcus	100	Staphylococcus hominis	61.6	Staphylococcus	222	0	0	0	0	0	0	0	0	0	0	0	0	0	0	0	0	0	0	0	0	0	0	0	0	0	0	0
			zOTU277	277	Bacteria	100	Proteobacteria	100	Alphaproteobacteria	100	Caulobacterales	100	Caulobacteraceae	100	Caulobacter	100	Caulobacter segnis	60	Caulobacter	80	6	0.00369859	0.000106786	0	2	0.000729238	2.3553e-05	0	22	0.0139222	0.000403551	0	0	0	0	0	0	0	0	0	0	0	0	0	0	0	0
			zOTU278	278	Bacteria	100	Firmicutes	100	Tissierellia	100	Tissierellales	100	Peptoniphilaceae	100	Peptoniphilus	100	Peptoniphilus lacydonensis	33.9667	Peptoniphilus	89	0	0	0	0	0	0	0	0	0	0	0	0	0	0	0	0	0	0	0	0	0	0	0	0	0	0	0
			zOTU279	279	Bacteria	100	Proteobacteria	100	Alphaproteobacteria	100	Rhodospirillales	100	Acetobacteraceae	100	Komagataeibacter	100	Komagataeibacter medellinensis	95.2	Komagataeibacter medellinensis	223	0	0	0	0	0	0	0	0	0	0	0	0	0	0	0	0	0	0	0	0	0	0	0	0	0	0	0
			zOTU280	280	Bacteria	100	Bacteroidetes	100	Flavobacteriia	100	Flavobacteriales	100	Weeksellaceae	100	Chryseobacterium	98.8833	Chryseobacterium arachidis	85.2	Chryseobacterium arachidis	85	0	0	0	0	0	0	0	0	0	0	0	0	0	0	0	0	0	0	0	0	0	0	0	0	0	0	0
			zOTU281	281	Bacteria	100	Firmicutes	100	Tissierellia	100	Tissierellales	100	Peptoniphilaceae	100	Finegoldia	100	Finegoldia magna	100	Finegoldia magna	169	0	0	0	0	0	0	0	0	0	0	0	0	0	0	0	0	0	0	0	0	0	0	0	0	0	0	0
			zOTU289	289	Bacteria	100	Proteobacteria	100	Gammaproteobacteria	100	Pseudomonadales	100	Pseudomonadaceae	100	Pseudomonas	100	Pseudomonas tolaasii	69.45	Pseudomonas	252	0	0	0	0	0	0	0	0	0	0	0	0	0	0	0	0	1	0.000720202	1.64807e-05	-4.68307	0	0	0	0	10	0.00596823	0.00042337
			zOTU283	283															Unclassified	249	0	0	0	0	0	0	0	0	0	0	0	0	0	0	0	0	1	0.000720202	1.64807e-05	0	0	0	0	0	0	0	0
			zOTU284	284	Bacteria	100	Firmicutes	100	Bacilli	100	Lactobacillales	100	Lactobacillaceae	100	Levilactobacillus	100	Levilactobacillus brevis	90.6667	Levilactobacillus brevis	219	0	0	0	0	0	0	0	0	0	0	0	0	0	0	0	0	0	0	0	0	0	0	0	0	0	0	0
			zOTU285	285	Bacteria	100	Firmicutes	100	Bacilli	100	Lactobacillales	100	Lactobacillaceae	100	Pediococcus	100	Pediococcus damnosus	74.5	Pediococcus	247	0	0	0	0	0	0	0	0	0	0	0	0	0	0	0	0	0	0	0	0	0	0	0	0	0	0	0
			zOTU286	286	Bacteria	100	Firmicutes	100	Bacilli	100	Bacillales	100	Bacillaceae	100	Metabacillus	45	Metabacillus herbersteinensis	43.4167	Bacillaceae	199	0	0	0	0	0	0	0	0	0	0	0	0	0	0	0	0	0	0	0	0	0	0	0	0	0	0	0
			zOTU287	287	Bacteria	100	Firmicutes	100	Bacilli	100	Bacillales	100	Bacillaceae	100	Bacillus	100	Bacillus thaonhiensis	73	Bacillus	179	0	0	0	0	0	0	0	0	0	0	0	0	0	0	0	0	0	0	0	0	0	0	0	0	0	0	0
			zOTU288	288	Bacteria	100	Firmicutes	100	Bacilli	100	Lactobacillales	100	Lactobacillaceae	100	Lentilactobacillus	35.5	Lentilactobacillus rapi	35.5	Lactobacillaceae	202	0	0	0	0	0	0	0	0	0	0	0	0	0	0	0	0	0	0	0	0	0	0	0	0	0	0	0
			zOTU292	292	Bacteria	100	Proteobacteria	100	Epsilonproteobacteria	100	Campylobacterales	100	Campylobacteraceae	100	Sulfurospirillum	100	Sulfurospirillum multivorans	51.8333	Sulfurospirillum	265	0	0	0	0	0	0	0	0	0	0	0	0	0	0	0	0	0	0	0	0	0	0	0	0	72	0.0429712	0.00304826
			zOTU290	290	Bacteria	100	Firmicutes	100	Bacilli	100	Lactobacillales	100	Lactobacillaceae	100	Pediococcus	100	Pediococcus damnosus	76.5833	Pediococcus	482	0	0	0	0	0	0	0	0	0	0	0	0	0	0	0	0	0	0	0	0	0	0	0	0	0	0	0
			zOTU291	291	Bacteria	100	Firmicutes	100	Bacilli	100	Lactobacillales	100	Lactobacillaceae	100	Levilactobacillus	100	Levilactobacillus brevis	89.3333	Levilactobacillus brevis	373	0	0	0	0	0	0	0	0	0	0	0	0	0	0	0	0	0	0	0	0	0	0	0	0	0	0	0
			zOTU295	295	Bacteria	100	Firmicutes	100	Bacilli	100	Lactobacillales	100	Streptococcaceae	100	Streptococcus	100	Streptococcus sanguinis	98.85	Streptococcus sanguinis	221	15	0.00924647	0.000266966	0.656663	0	0	0	0	2	0.00126565	3.66865e-05	-2.20667	0	0	0	0	0	0	0	0	0	0	0	0	4	0.00238729	0.000169348
			zOTU293	293	Bacteria	100	Firmicutes	100	Bacilli	100	Bacillales	100	Staphylococcaceae	100	Staphylococcus	100	Staphylococcus cohnii	36.8	Staphylococcus	512	0	0	0	0	0	0	0	0	0	0	0	0	0	0	0	0	0	0	0	0	0	0	0	0	0	0	0
			zOTU294	294	Bacteria	100	Proteobacteria	100	Alphaproteobacteria	100	Rhodospirillales	100	Acetobacteraceae	100	Acetobacter	100	Acetobacter tropicalis	88.1	Acetobacter tropicalis	171	0	0	0	0	0	0	0	0	0	0	0	0	0	0	0	0	0	0	0	0	0	0	0	0	0	0	0
			zOTU298	298	Bacteria	100	Proteobacteria	100	Alphaproteobacteria	100	Hyphomicrobiales	100	Methylobacteriaceae	100	Methylobacterium	100	Methylobacterium goesingense	95.2	Methylobacterium goesingense	80	0	0	0	0	0	0	0	0	0	0	0	0	0	0	0	0	0	0	0	0	0	0	0	0	27	0.0161142	0.0011431
			zOTU296	296	Bacteria	100	Bacteroidetes	100	Chitinophagia	100	Chitinophagales	100	Chitinophagaceae	100	Flavisolibacter	100	Flavisolibacter ginsenosidimutans	94	Flavisolibacter ginsenosidimutans	188	0	0	0	0	0	0	0	0	0	0	0	0	0	0	0	0	0	0	0	0	0	0	0	0	0	0	0
			zOTU297	297															Unclassified	80	0	0	0	0	80	0.0291695	0.000942119	0	0	0	0	0	0	0	0	0	0	0	0	0	0	0	0	0	0	0	0
			zOTU301	301	Bacteria	100	Proteobacteria	100	Gammaproteobacteria	100	Pseudomonadales	100	Pseudomonadaceae	100	Pseudomonas	100	Pseudomonas azotoformans	27.6	Pseudomonas	1480	0	0	0	0	0	0	0	0	4	0.00253131	7.3373e-05	-5.13741	0	0	0	0	0	0	0	0	0	0	0	0	61	0.0364062	0.00258256
			zOTU299	299	Bacteria	100	Firmicutes	100	Bacilli	100	Lactobacillales	100	Carnobacteriaceae	100	Carnobacterium	100	Carnobacterium jeotgali	31.4833	Carnobacterium	1399	0	0	0	0	0	0	0	0	0	0	0	0	0	0	0	0	0	0	0	0	0	0	0	0	0	0	0
			zOTU300	300	Bacteria	100	Proteobacteria	100	Gammaproteobacteria	100	Xanthomonadales	100	Xanthomonadaceae	100	Stenotrophomonas	100	Stenotrophomonas maltophilia	99.5	Stenotrophomonas maltophilia	1385	9	0.00554788	0.000160179	0	40	0.0145848	0.000471059	0	19	0.0120237	0.000348522	0	1	0.113507	0.00280899	0	0	0	0	0	2	0.00248142	5.98838e-05	0	0	0	0
			zOTU303	303	Bacteria	100	Firmicutes	100	Bacilli	100	Bacillales	100	Bacillaceae	100	Anaerobacillus	73.6833	Anaerobacillus alkaliphilus	63.7833	Bacillaceae	1267	36	0.0221915	0.000640718	-2.14639	19	0.00692776	0.000223753	-3.66417	7	0.00442979	0.000128403	-4.46541	0	0	0	0	2	0.0014404	3.29614e-05	-6.42723	0	0	0	0	67	0.0399871	0.00283658
			zOTU302	302	Bacteria	100	Proteobacteria	100	Alphaproteobacteria	100	Rhodospirillales	100	Acetobacteraceae	100	Tanticharoenia	100	Tanticharoenia sakaeratensis	100	Tanticharoenia sakaeratensis	2107	0	0	0	0	0	0	0	0	0	0	0	0	0	0	0	0	0	0	0	0	0	0	0	0	0	0	0
			zOTU81	81	Bacteria	100	Proteobacteria	100	Alphaproteobacteria	100	Hyphomicrobiales	100	Rhizobiaceae	100	Agrobacterium	82.8333	Agrobacterium fabrum	66.1667	Agrobacterium	542	0	0	0	0	16	0.0058339	0.000188424	2.15399	7	0.00442979	0.000128403	1.60068	0	0	0	0	0	0	0	0	1	0.00124071	2.99419e-05	-0.499753	1	0.000596823	4.2337e-05
			zOTU304	304	Bacteria	100	Proteobacteria	100	Alphaproteobacteria	100	Rhodobacterales	100	Rhodobacteraceae	100	Paracoccus	100	Paracoccus angustae	32.85	Paracoccus	1135	0	0	0	0	0	0	0	0	0	0	0	0	0	0	0	0	0	0	0	0	0	0	0	0	35	0.0208888	0.0014818
			zOTU305	305	Bacteria	100	Actinobacteria	100	Actinomycetia	100	Corynebacteriales	100	Nocardiaceae	100	Rhodococcus	100	Rhodococcus erythropolis	40	Rhodococcus	1174	66	0.0406845	0.00117465	0	40	0.0145848	0.000471059	0	34	0.0215161	0.00062367	0	0	0	0	0	2	0.0014404	3.29614e-05	0	0	0	0	0	0	0	0
			zOTU306	306	Bacteria	100	Firmicutes	100	Bacilli	100	Bacillales	100	Bacillaceae	100	Anaerobacillus	70	Anaerobacillus alkaliphilus	60.6667	Bacillaceae	1013	15	0.00924647	0.000266966	-2.80277	5	0.00182309	5.88824e-05	-4.98351	4	0.00253131	7.3373e-05	-4.6661	0	0	0	0	1	0.000720202	1.64807e-05	-6.82057	3	0.00372213	8.98257e-05	-4.37422	44	0.0262602	0.00186283
			zOTU307	307	Bacteria	100	Firmicutes	100	Bacilli	100	Bacillales	100	Bacillaceae	100	Alkalihalobacillus	100	Alkalihalobacillus pseudofirmus	99.5	Alkalihalobacillus pseudofirmus	1030	14	0.00863004	0.000249168	-3.57216	9	0.00328157	0.000105988	-4.80537	6	0.00379696	0.000110059	-4.75099	0	0	0	0	1	0.000720202	1.64807e-05	-7.49042	1	0.00124071	2.99419e-05	-6.62904	70	0.0417776	0.00296359
			zOTU308	308	Bacteria	100	Firmicutes	100	Bacilli	100	Bacillales	100	Bacillaceae	100	Alkalihalobacillus	74.6667	Alkalihalobacillus macyae	74.6667	Bacillaceae	953	16	0.00986291	0.000284763	-2.25023	20	0.00729238	0.00023553	-2.52408	15	0.00949241	0.000275149	-2.29978	0	0	0	0	0	0	0	0	0	0	0	0	32	0.0190983	0.00135478
			zOTU309	309	Bacteria	100	Proteobacteria	100	Betaproteobacteria	100	Burkholderiales	100	Oxalobacteraceae	100	Janthinobacterium	100	Janthinobacterium lividum	36.2667	Janthinobacterium	1130	0	0	0	0	0	0	0	0	0	0	0	0	0	0	0	0	0	0	0	0	0	0	0	0	0	0	0
																>0.8 confidence		>0.8 confidence
																224		44

## Sheet: Lager_Starter_Genus
Genera present in the lager starter. The sequence read counts of each genus were combined and a percentage of the total was calculated. Those sums were then ranked to identify those present at greater than 1% of the total.
											for sorting
	ID	genus	read count		genera - removed duplicates	genus reads	percent		total_sum		genera - removed duplicates	genus reads	percent
	1	Acetobacter	23620		Acetobacter	26826	16.0105		167553		Fructilactobacillus	111415	66.4954
	6	Acetobacter	2		Alkalihalobacillus	362	0.216051				Acetobacter	26826	16.0105		>1%	95.5035
	12	Acetobacter	2905		Anaerobacillus	183	0.109219				Pseudomonas	13054	7.79097		<1%	4.49649
	13	Acetobacter	83		Anoxybacillus	36	0.0214857		total genera		Serratia	8724	5.20671
	45	Acetobacter	25		Asaia	162	0.0966858		44		Raoultella	1490	0.889271
	46	Acetobacter	65		Azovibrio	42	0.0250667				Corynebacterium	1027	0.61294
	48	Acetobacter	27		Brachybacterium	30	0.0179048				Delftia	1019	0.608166
	62	Acetobacter	16		Bradyrhizobium	22	0.0131302				Methylobacterium	515	0.307365
	94	Acetobacter	2		Brucella	100	0.0596826				Loigolactobacillus	367	0.219035
	103	Acetobacter	1		Cloacibacterium	17	0.010146				Alkalihalobacillus	362	0.216051
	115	Acetobacter	22		Corynebacterium	1027	0.61294				Micrococcus	277	0.165321
	151	Acetobacter	13		Cutibacterium	191	0.113994				Moraxella	264	0.157562
	211	Acetobacter	17		Delftia	1019	0.608166				Dietzia	237	0.141448
	217	Acetobacter	4		Dietzia	237	0.141448				Sphingomonas	195	0.116381
	231	Acetobacter	16		Escherichia	23	0.013727				Cutibacterium	191	0.113994
	247	Acetobacter	7		Franconibacter	7	0.00417778				Anaerobacillus	183	0.109219
	264	Acetobacter	1		Fructilactobacillus	111415	66.4954				Asaia	162	0.0966858
	32	Alkalihalobacillus	188		Granulicatella	6	0.00358096				Mesorhizobium	125	0.0746033
	36	Alkalihalobacillus	72		Halomonas	22	0.0131302				Rhodopseudomonas	117	0.0698287
	307	Alkalihalobacillus	70		Herbaspirillum	5	0.00298413				Brucella	100	0.0596826
	308	Alkalihalobacillus	32		Inquilinus	44	0.0262603				Planobacterium	94	0.0561017
	58	Anaerobacillus	72		Janthinobacterium	14	0.00835557				Pelagerythrobacter	87	0.0519239
	303	Anaerobacillus	67		Knoellia	69	0.041181				Paracoccus	76	0.0453588
	306	Anaerobacillus	44		Levilactobacillus	5	0.00298413				Sulfurospirillum	72	0.0429715
	126	Anoxybacillus	36		Loigolactobacillus	367	0.219035				Knoellia	69	0.041181
	155	Asaia	162		Mesorhizobium	125	0.0746033				Microbacterium	63	0.0376
	214	Azovibrio	42		Methylobacterium	515	0.307365				Ralstonia	52	0.031035
	183	Brachybacterium	30		Microbacterium	63	0.0376				Inquilinus	44	0.0262603
	65	Bradyrhizobium	22		Micrococcus	277	0.165321				Azovibrio	42	0.0250667
	34	Brucella	100		Moraxella	264	0.157562				Unclassified	41	0.0244699
	198	Cloacibacterium	17		Paracoccus	76	0.0453588				Streptococcus	37	0.0220826
	33	Corynebacterium	524		Pelagerythrobacter	87	0.0519239				Anoxybacillus	36	0.0214857
	37	Corynebacterium	286		Planobacterium	94	0.0561017				Staphylococcus	34	0.0202921
	40	Corynebacterium	217		Pseudocitrobacter	5	0.00298413				Brachybacterium	30	0.0179048
	27	Cutibacterium	191		Pseudomonas	13054	7.79097				Escherichia	23	0.013727
	21	Delftia	1019		Ralstonia	52	0.031035				Bradyrhizobium	22	0.0131302
	28	Dietzia	237		Raoultella	1490	0.889271				Halomonas	22	0.0131302
	35	Escherichia	23		Rhodopseudomonas	117	0.0698287				Cloacibacterium	17	0.010146
	100	Franconibacter	7		Serratia	8724	5.20671				Janthinobacterium	14	0.00835557
	3	Fructilactobacillus	32071		Sphingomonas	195	0.116381				Franconibacter	7	0.00417778
	4	Fructilactobacillus	30872		Staphylococcus	34	0.0202921				Granulicatella	6	0.00358096
	7	Fructilactobacillus	16506		Streptococcus	37	0.0220826				Herbaspirillum	5	0.00298413
	8	Fructilactobacillus	15323		Sulfurospirillum	72	0.0429715				Levilactobacillus	5	0.00298413
	9	Fructilactobacillus	16566		Unclassified	41	0.0244699				Pseudocitrobacter	5	0.00298413
	97	Fructilactobacillus	29
	144	Fructilactobacillus	10
	160	Fructilactobacillus	33
	200	Fructilactobacillus	5
	161	Granulicatella	6
	60	Halomonas	8
	107	Halomonas	14
	165	Herbaspirillum	5
	61	Inquilinus	44
	31	Janthinobacterium	14
	104	Knoellia	69
	2	Levilactobacillus	5
	14	Loigolactobacillus	260
	18	Loigolactobacillus	67
	19	Loigolactobacillus	40
	38	Mesorhizobium	125
	153	Methylobacterium	134
	178	Methylobacterium	173
	208	Methylobacterium	64
	258	Methylobacterium	117
	298	Methylobacterium	27
	91	Microbacterium	63
	44	Micrococcus	149
	64	Micrococcus	128
	41	Moraxella	264
	87	Paracoccus	41
	304	Paracoccus	35
	43	Pelagerythrobacter	87
	66	Planobacterium	66
	90	Planobacterium	28
	93	Pseudocitrobacter	4
	167	Pseudocitrobacter	1
	15	Pseudomonas	10983
	23	Pseudomonas	1848
	83	Pseudomonas	27
	92	Pseudomonas	16
	99	Pseudomonas	29
	166	Pseudomonas	1
	169	Pseudomonas	5
	170	Pseudomonas	14
	213	Pseudomonas	3
	219	Pseudomonas	4
	221	Pseudomonas	11
	242	Pseudomonas	1
	265	Pseudomonas	28
	266	Pseudomonas	3
	270	Pseudomonas	7
	271	Pseudomonas	3
	289	Pseudomonas	10
	301	Pseudomonas	61
	51	Ralstonia	14
	84	Ralstonia	38
	25	Raoultella	570
	26	Raoultella	491
	30	Raoultella	419
	74	Raoultella	3
	76	Raoultella	3
	114	Raoultella	3
	118	Raoultella	1
	55	Rhodopseudomonas	117
	17	Serratia	3444
	20	Serratia	2825
	22	Serratia	2299
	80	Serratia	6
	96	Serratia	6
	102	Serratia	5
	122	Serratia	3
	131	Serratia	2
	133	Serratia	69
	157	Serratia	19
	185	Serratia	4
	215	Serratia	16
	229	Serratia	8
	275	Serratia	9
	282	Serratia	9
	85	Sphingomonas	92
	156	Sphingomonas	103
	52	Staphylococcus	34
	50	Streptococcus	33
	295	Streptococcus	4
	292	Sulfurospirillum	72
	98	Unclassified	13
	163	Unclassified	15
	260	Unclassified	13

## Sheet: Lager_Starter_Species
Species present in the lager starter. The sequence read counts of each species were combined and a percentage of the total was calculated. Those sums were then ranked to identify those present at greater than 1% of the total.												for sorting
		ID	species	read count		species - removed duplicates	species reads	percent		total_sum		species - removed duplicates	species reads	percent
		1	Acetobacter farinalis	23620		Acetobacter farinalis	23777	14.1907		167553		Fructilactobacillus lindneri	111415	66.4954
		6	Acetobacter aceti	2		Acetobacter aceti	2	0.00119365				Acetobacter farinalis	23777	14.1907		> 1%	95.2445
		12	Acetobacter sicerae	2905		Acetobacter sicerae	2921	1.74333		total species		Pseudomonas aylmerense	12831	7.65788		<1%	4.75551
		13	Acetobacter estunensis	83		Acetobacter estunensis	83	0.0495366		72		Serratia surfactantfaciens	3453	2.06084
		45	Acetobacter farinalis	25		Acetobacter tropicalis	35	0.0208889				Acetobacter sicerae	2921	1.74333
		46	Acetobacter farinalis	65		Acetobacter thailandicus	7	0.00417778				Serratia nematodiphila	2843	1.69678
		48	Acetobacter farinalis	27		Acetobacter indonesiensis	1	0.000596826				Serratia marcescens	2345	1.39956
		62	Acetobacter sicerae	16		Alkalihalobacillus macyae	292	0.174273				Raoultella ornithinolytica	1064	0.635023
		94	Acetobacter farinalis	2		Alkalihalobacillus pseudofirmus	70	0.0417778				Delftia acidovorans	1019	0.608166
		103	Acetobacter farinalis	1		Anaerobacillus alkaliphilus	183	0.109219				Corynebacterium lipophiloflavum	741	0.442248
		115	Acetobacter tropicalis	22		Anoxybacillus rupiensis	36	0.0214857				Raoultella electrica	419	0.25007
		151	Acetobacter tropicalis	13		Asaia spathodeae	162	0.0966858				Loigolactobacillus backii	367	0.219035
		211	Acetobacter farinalis	17		Azovibrio restrictus	42	0.0250667				Alkalihalobacillus macyae	292	0.174273
		217	Acetobacter farinalis	4		Brachybacterium squillarum	30	0.0179048				Corynebacterium mycetoides	286	0.170692
		231	Acetobacter farinalis	16		Bradyrhizobium tropiciagri	22	0.0131302				Moraxella osloensis	264	0.157562
		247	Acetobacter thailandicus	7		Brucella pseudogrignonensis	100	0.0596826				Dietzia cinnamea	237	0.141448
		264	Acetobacter indonesiensis	1		Cloacibacterium normanense	17	0.010146				Cutibacterium acnes	191	0.113994
		32	Alkalihalobacillus macyae	188		Corynebacterium lipophiloflavum	741	0.442248				Anaerobacillus alkaliphilus	183	0.109219
		36	Alkalihalobacillus macyae	72		Corynebacterium mycetoides	286	0.170692				Methylobacterium radiotolerans	173	0.103251
		307	Alkalihalobacillus pseudofirmus	70		Cutibacterium acnes	191	0.113994				Asaia spathodeae	162	0.0966858
		308	Alkalihalobacillus macyae	32		Delftia acidovorans	1019	0.608166				Micrococcus aloeverae	149	0.0889271
		58	Anaerobacillus alkaliphilus	72		Dietzia cinnamea	237	0.141448				Methylobacterium bullatum	134	0.0799747
		303	Anaerobacillus alkaliphilus	67		Escherichia fergusonii	23	0.013727				Micrococcus luteus	128	0.0763937
		306	Anaerobacillus alkaliphilus	44		Franconibacter pulveris	7	0.00417778				Mesorhizobium australicum	125	0.0746033
		126	Anoxybacillus rupiensis	36		Fructilactobacillus lindneri	111415	66.4954				Methylobacterium komagatae	117	0.0698287
		155	Asaia spathodeae	162		Granulicatella adiacens	6	0.00358096				Rhodopseudomonas rhenobacensis	117	0.0698287
		214	Azovibrio restrictus	42		Halomonas lutea	8	0.00477461				Sphingomonas psychrolutea	103	0.0614731
		183	Brachybacterium squillarum	30		Halomonas lactosivorans	14	0.00835557				Brucella pseudogrignonensis	100	0.0596826
		65	Bradyrhizobium tropiciagri	22		Herbaspirillum rubrisubalbicans	5	0.00298413				Chryseobacterium taklimakanense	94	0.0561017
		34	Brucella pseudogrignonensis	100		Inquilinus ginsengisoli	44	0.0262603				Sphingomonas echinoides	92	0.054908
		198	Cloacibacterium normanense	17		Janthinobacterium violaceinigrum	14	0.00835557				Pelagerythrobacter aerophilus	87	0.0519239
		33	Corynebacterium lipophiloflavum	524		Knoellia aerolata	69	0.041181				Acetobacter estunensis	83	0.0495366
		37	Corynebacterium mycetoides	286		Levilactobacillus brevis	5	0.00298413				Pseudomonas mucidolens	74	0.0441651
		40	Corynebacterium lipophiloflavum	217		Loigolactobacillus backii	367	0.219035				Sulfurospirillum multivorans	72	0.0429715
		27	Cutibacterium acnes	191		Mesorhizobium australicum	125	0.0746033				Alkalihalobacillus pseudofirmus	70	0.0417778
		21	Delftia acidovorans	1019		Methylobacterium bullatum	134	0.0799747				Knoellia aerolata	69	0.041181
		28	Dietzia cinnamea	237		Methylobacterium radiotolerans	173	0.103251				Serratia odorifera	69	0.041181
		35	Escherichia fergusonii	23		Methylobacterium gossipiicola	64	0.0381969				Methylobacterium gossipiicola	64	0.0381969
		100	Franconibacter pulveris	7		Methylobacterium komagatae	117	0.0698287				Microbacterium tumbae	63	0.0376
		3	Fructilactobacillus lindneri	32071		Methylobacterium goesingense	27	0.0161143				Pseudomonas azotoformans	61	0.0364064
		4	Fructilactobacillus lindneri	30872		Microbacterium tumbae	63	0.0376				Pseudomonas tolaasii	55	0.0328254
		7	Fructilactobacillus lindneri	16506		Micrococcus aloeverae	149	0.0889271				Inquilinus ginsengisoli	44	0.0262603
		8	Fructilactobacillus lindneri	15323		Micrococcus luteus	128	0.0763937				Azovibrio restrictus	42	0.0250667
		9	Fructilactobacillus lindneri	16566		Moraxella osloensis	264	0.157562				Paracoccus chinensis	41	0.0244699
		97	Fructilactobacillus lindneri	29		Paracoccus chinensis	41	0.0244699				Unclassified	41	0.0244699
		144	Fructilactobacillus lindneri	10		Paracoccus angustae	35	0.0208889				Ralstonia insidiosa	38	0.0226794
		160	Fructilactobacillus lindneri	33		Pelagerythrobacter aerophilus	87	0.0519239				Anoxybacillus rupiensis	36	0.0214857
		200	Fructilactobacillus lindneri	5		Chryseobacterium taklimakanense	94	0.0561017				Acetobacter tropicalis	35	0.0208889
		161	Granulicatella adiacens	6		Pseudocitrobacter faecalis	5	0.00298413				Paracoccus angustae	35	0.0208889
		60	Halomonas lutea	8		Pseudomonas aylmerense	12831	7.65788				Staphylococcus epidermidis	34	0.0202921
		107	Halomonas lactosivorans	14		Pseudomonas fluorescens	33	0.0196953				Pseudomonas fluorescens	33	0.0196953
		165	Herbaspirillum rubrisubalbicans	5		Pseudomonas mucidolens	74	0.0441651				Streptococcus oralis	33	0.0196953
		61	Inquilinus ginsengisoli	44		Pseudomonas tolaasii	55	0.0328254				Brachybacterium squillarum	30	0.0179048
		31	Janthinobacterium violaceinigrum	14		Pseudomonas azotoformans	61	0.0364064				Methylobacterium goesingense	27	0.0161143
		104	Knoellia aerolata	69		Ralstonia pickettii	14	0.00835557				Escherichia fergusonii	23	0.013727
		2	Levilactobacillus brevis	5		Ralstonia insidiosa	38	0.0226794				Bradyrhizobium tropiciagri	22	0.0131302
		14	Loigolactobacillus backii	260		Raoultella ornithinolytica	1064	0.635023				Cloacibacterium normanense	17	0.010146
		18	Loigolactobacillus backii	67		Raoultella electrica	419	0.25007				Halomonas lactosivorans	14	0.00835557
		19	Loigolactobacillus backii	40		Raoultella planticola	7	0.00417778				Janthinobacterium violaceinigrum	14	0.00835557
		38	Mesorhizobium australicum	125		Rhodopseudomonas rhenobacensis	117	0.0698287				Ralstonia pickettii	14	0.00835557
		153	Methylobacterium bullatum	134		Serratia surfactantfaciens	3453	2.06084				Serratia ureilytica	14	0.00835557
		178	Methylobacterium radiotolerans	173		Serratia nematodiphila	2843	1.69678				Halomonas lutea	8	0.00477461
		208	Methylobacterium gossipiicola	64		Serratia marcescens	2345	1.39956				Acetobacter thailandicus	7	0.00417778
		258	Methylobacterium komagatae	117		Serratia ureilytica	14	0.00835557				Franconibacter pulveris	7	0.00417778
		298	Methylobacterium goesingense	27		Serratia odorifera	69	0.041181				Raoultella planticola	7	0.00417778
		91	Microbacterium tumbae	63		Sphingomonas echinoides	92	0.054908				Granulicatella adiacens	6	0.00358096
		44	Micrococcus aloeverae	149		Sphingomonas psychrolutea	103	0.0614731				Herbaspirillum rubrisubalbicans	5	0.00298413
		64	Micrococcus luteus	128		Staphylococcus epidermidis	34	0.0202921				Levilactobacillus brevis	5	0.00298413
		41	Moraxella osloensis	264		Streptococcus oralis	33	0.0196953				Pseudocitrobacter faecalis	5	0.00298413
		87	Paracoccus chinensis	41		Streptococcus sanguinis	4	0.0023873				Streptococcus sanguinis	4	0.0023873
		304	Paracoccus angustae	35		Sulfurospirillum multivorans	72	0.0429715				Acetobacter aceti	2	0.00119365
		43	Pelagerythrobacter aerophilus	87		Unclassified	41	0.0244699				Acetobacter indonesiensis	1	0.000596826
		66	Chryseobacterium taklimakanense	66
		90	Chryseobacterium taklimakanense	28
		93	Pseudocitrobacter faecalis	4
		167	Pseudocitrobacter faecalis	1
		15	Pseudomonas aylmerense	10983
		23	Pseudomonas aylmerense	1848
		83	Pseudomonas fluorescens	27
		92	Pseudomonas mucidolens	16
		99	Pseudomonas mucidolens	29
		166	Pseudomonas mucidolens	1
		169	Pseudomonas fluorescens	5
		170	Pseudomonas tolaasii	14
		213	Pseudomonas mucidolens	3
		219	Pseudomonas mucidolens	4
		221	Pseudomonas mucidolens	11
		242	Pseudomonas fluorescens	1
		265	Pseudomonas tolaasii	28
		266	Pseudomonas tolaasii	3
		270	Pseudomonas mucidolens	7
		271	Pseudomonas mucidolens	3
		289	Pseudomonas tolaasii	10
		301	Pseudomonas azotoformans	61
		51	Ralstonia pickettii	14
		84	Ralstonia insidiosa	38
		25	Raoultella ornithinolytica	570
		26	Raoultella ornithinolytica	491
		30	Raoultella electrica	419
		74	Raoultella planticola	3
		76	Raoultella planticola	3
		114	Raoultella ornithinolytica	3
		118	Raoultella planticola	1
		55	Rhodopseudomonas rhenobacensis	117
		17	Serratia surfactantfaciens	3444
		20	Serratia nematodiphila	2825
		22	Serratia marcescens	2299
		80	Serratia surfactantfaciens	6
		96	Serratia ureilytica	6
		102	Serratia marcescens	5
		122	Serratia surfactantfaciens	3
		131	Serratia nematodiphila	2
		133	Serratia odorifera	69
		157	Serratia marcescens	19
		185	Serratia marcescens	4
		215	Serratia nematodiphila	16
		229	Serratia ureilytica	8
		275	Serratia marcescens	9
		282	Serratia marcescens	9
		85	Sphingomonas echinoides	92
		156	Sphingomonas psychrolutea	103
		52	Staphylococcus epidermidis	34
		50	Streptococcus oralis	33
		295	Streptococcus sanguinis	4
		292	Sulfurospirillum multivorans	72
		98	Unclassified	13
		163	Unclassified	15
		260	Unclassified	13

## Sheet: Lager Abundance Filter
																																	Relative Abundance Filter
Relative differentials of biofilm and planktonic bacterial growth from the year 1 lager starter. The zOTU read counts in each sample were normalized to the read counts of the zOTU1 reference. The relative abundance in each culture was then compared to the relative abundance in the starter to obtain a relative differential (presented as log2). Outlined data used as an example: the relative abundan…
					Year1_Biofilm_1				Year1_Biofilm_2				Year1_Biofilm_3				Year1_Planktonic_1				Year1_Planktonic_2				Year1_Planktonic_3				Year_Starter				Threshold
	zOTU#	ID	genus	species	Reads	Read % Abundance	Read Relative Abundance	Read Relative Differential	Reads6	Read % Abundance7	Read Relative Abundance8	Read Relative Differential9	Reads14	Read % Abundance15	Read Relative Abundance16	Read Relative Differential17	Reads2	Read % Abundance3	Read Relative Abundance4	Read Relative Differential5	Reads10	Read % Abundance11	Read Relative Abundance12	Read Relative Differential13	Reads18	Read % Abundance19	Read Relative Abundance20	Read Relative Differential21	Reads22	Read % Abundance23	Read Relative Abundance24		0.001	Result		B1	B2	B3	P1	P2	P3
	zOTU1	1	Acetobacter	Acetobacter farinalis	56187	34.6354	1	0	84915	30.9616	1	0	54516	34.4992	1	0	356	40.4086	1	0	60677	43.6997	1	0	33398	41.4372	1	0	23620	14.0969	1			include		0	0	0	0	0	0
	zOTU3	3	Fructilactobacillus	Fructilactobacillus lindneri	25724	15.8571	0.457828	-1.56838	52206	19.0353	0.614803	-1.14306	28082	17.7711	0.515115	-1.39829	128	14.5289	0.359551	-1.91699	19943	14.363	0.328675	-2.04653	13092	16.2434	0.392	-1.79234	32071	19.1407	1.35779			include		-1.56838	-1.14306	-1.39829	-1.91699	-2.04653	-1.79234
	zOTU4	4	Fructilactobacillus	Fructilactobacillus lindneri	25641	15.8059	0.456351	-1.51807	49061	17.8886	0.577766	-1.17773	26281	16.6313	0.482079	-1.43895	103	11.6913	0.289326	-2.17552	18886	13.6017	0.311255	-2.07012	12242	15.1888	0.366549	-1.83421	30872	18.4251	1.30703			include		-1.51807	-1.17773	-1.43895	-2.17552	-2.07012	-1.83421
	zOTU7	7	Fructilactobacillus	Fructilactobacillus lindneri	12558	7.7411	0.223504	-1.64461	25003	9.11656	0.294447	-1.2469	13446	8.509	0.246643	-1.50248	67	7.60499	0.188202	-1.89263	9716	6.99748	0.160127	-2.1257	6241	7.74327	0.186867	-1.90289	16506	9.85115	0.698815			include		-1.64461	-1.2469	-1.50248	-1.89263	-2.1257	-1.90289
	zOTU8	8	Fructilactobacillus	Fructilactobacillus lindneri	12124	7.4736	0.215779	-1.58806	23606	8.60719	0.277996	-1.22256	12997	8.22486	0.238407	-1.44419	50	5.67537	0.140449	-2.20757	9037	6.50846	0.148936	-2.12292	6001	7.4455	0.179681	-1.85218	15323	9.14511	0.64873			include		-1.58806	-1.22256	-1.44419	-2.20757	-2.12292	-1.85218
	zOTU9	9	Fructilactobacillus	Fructilactobacillus lindneri	11617	7.1611	0.206756	-1.76222	23197	8.45806	0.273179	-1.3603	12822	8.11411	0.235197	-1.57627	62	7.03746	0.174157	-2.00975	9124	6.57112	0.15037	-2.22163	5751	7.13532	0.172196	-2.02609	16566	9.88696	0.701355			include		-1.76222	-1.3603	-1.57627	-2.00975	-2.22163	-2.02609
	zOTU12	12	Acetobacter	Acetobacter sicerae	0	0	0	0	0	0	0	0	0	0	0	0	0	0	0	0	0	0	0	0	0	0	0	0	2905	1.73377	0.122989			exclude		0	0	0	0	0	0
	zOTU13	13	Acetobacter	Acetobacter estunensis	0	0	0	0	0	0	0	0	0	0	0	0	0	0	0	0	0	0	0	0	0	0	0	0	83	0.0495363	0.00351397			exclude		0	0	0	0	0	0
	zOTU14	14	Loigolactobacillus	Loigolactobacillus backii	9655	5.9516	0.171837	3.96447	7133	2.60083	0.0840016	2.93191	4395	2.78128	0.0806185	2.87261	59	6.69694	0.16573	3.91226	5868	4.22614	0.0967088	3.13514	1695	2.103	0.0507515	2.20495	260	0.155174	0.0110076			include		3.96447	2.93191	2.87261	3.91226	3.13514	2.20495
	zOTU15	15	Pseudomonas	Pseudomonas aylmerense	4	0.0025	7.11908e-05	-12.6732	7	0.00255233	8.24354e-05	-12.4616	11	0.0069611	0.000201776	-11.1702	0	0	0	0	14	0.0100828	0.00023073	-10.9768	3	0.00372213	8.98257e-05	-12.3378	10983	6.5549	0.464987			exclude		0	0	0	0	0	0
	zOTU17	17	Serratia	Serratia surfactantfaciens	0	0	0	0	32	0.0116678	0.000376847	-8.59588	4	0.00253131	7.3373e-05	-10.9565	0	0	0	0	0	0	0	0	2	0.00248142	5.98838e-05	-11.2496	3444	2.05546	0.145809			exclude		0	0	0	0	0	0
	zOTU18	18	Loigolactobacillus	Loigolactobacillus backii	3215	1.9818	0.0572196	4.33429	2239	0.816382	0.0263675	3.21654	1430	0.904943	0.0262308	3.20904	18	2.04313	0.0505618	4.15582	1984	1.42888	0.0326977	3.52697	550	0.682391	0.0164681	2.53745	67	0.0399871	0.00283658			include		4.33429	3.21654	3.20904	4.15582	3.52697	2.53745
	zOTU19	19	Loigolactobacillus	Loigolactobacillus backii	3011	1.8561	0.0535889	4.98387	2221	0.809818	0.0261556	3.94906	1386	0.877099	0.0254237	3.90811	22	2.49716	0.0617978	5.18949	2066	1.48794	0.0340491	4.32956	549	0.68115	0.0164381	3.27898	40	0.0238729	0.00169348			include		4.98387	3.94906	3.90811	5.18949	4.32956	3.27898
	zOTU20	20	Serratia	Serratia nematodiphila	0	0	0	0	0	0	0	0	0	0	0	0	0	0	0	0	0	0	0	0	1	0.00124071	2.99419e-05	-11.9638	2825	1.68602	0.119602			exclude		0	0	0	0	0	0
	zOTU21	21	Delftia	Delftia acidovorans	667	0.4112	0.0118711	-1.86162	628	0.228981	0.00739563	-2.54433	294	0.186051	0.00539291	-2.99994	1	0.113507	0.00280899	-3.94095	69	0.0496939	0.00113717	-5.24555	55	0.0682391	0.00164681	-4.71133	1019	0.608162	0.0431414			include		-1.86162	-2.54433	-2.99994	-3.94095	-5.24555	-4.71133
	zOTU22	22	Serratia	Serratia marcescens	0	0	0	0	0	0	0	0	2	0.00126566	3.66865e-05	-11.3735	0	0	0	0	0	0	0	0	2	0.00248142	5.98838e-05	-10.6665	2299	1.37209	0.0973328			exclude		0	0	0	0	0	0
	zOTU23	23	Pseudomonas	Pseudomonas aylmerense	0	0	0	0	0	0	0	0	0	0	0	0	0	0	0	0	0	0	0	0	1	0.00124071	2.99419e-05	-11.3515	1848	1.10293	0.0782388			exclude		0	0	0	0	0	0
	zOTU25	25	Raoultella	Raoultella ornithinolytica	0	0	0	0	0	0	0	0	0	0	0	0	0	0	0	0	0	0	0	0	0	0	0	0	570	0.340189	0.0241321			exclude		0	0	0	0	0	0
	zOTU26	26	Raoultella	Raoultella ornithinolytica	0	0	0	0	0	0	0	0	0	0	0	0	0	0	0	0	0	0	0	0	2	0.00248142	5.98838e-05	-8.43933	491	0.29304	0.0207875			exclude		0	0	0	0	0	0
	zOTU27	27	Cutibacterium	Cutibacterium acnes	9	0.0055	0.000160179	-5.65773	148	0.0539636	0.00174292	-2.21399	56	0.0354383	0.00102722	-2.97674	1	0.113507	0.00280899	-1.52544	2	0.0014404	3.29614e-05	-7.93857	10	0.0124071	0.000299419	-4.75525	191	0.113993	0.00808637			exclude		0	0	0	0	0	0
	zOTU28	28	Dietzia	Dietzia cinnamea	22	0.0136	0.00039155	-4.67954	137	0.0499528	0.00161338	-2.63672	61	0.0386025	0.00111894	-3.16468	0	0	0	0	1	0.000720202	1.64807e-05	-9.24988	8	0.00992568	0.000239535	-5.3885	237	0.141447	0.0100339			exclude		0	0	0	0	0	0
	zOTU30	30	Raoultella	Raoultella electrica	0	0	0	0	0	0	0	0	0	0	0	0	0	0	0	0	0	0	0	0	0	0	0	0	419	0.250069	0.0177392			exclude		0	0	0	0	0	0
	zOTU32	32	Alkalihalobacillus	Alkalihalobacillus macyae	94	0.0579	0.00167299	-2.25023	35	0.0127617	0.000412177	-4.27132	29	0.018352	0.000531954	-3.90328	0	0	0	0	3	0.0021606	4.94421e-05	-7.33077	3	0.00372213	8.98257e-05	-6.46938	188	0.112203	0.00795936			exclude		0	0	0	0	0	0
	zOTU33	33	Corynebacterium	Corynebacterium lipophiloflavum	88	0.0542	0.0015662	-3.82422	255	0.0929778	0.003003	-2.88508	203	0.128464	0.00372368	-2.57476	0	0	0	0	32	0.0230465	0.000527383	-5.39456	25	0.0310178	0.000748548	-4.88932	524	0.312735	0.0221846			exclude		0	0	0	0	0	0
	zOTU34	34	Brucella	Brucella pseudogrignonensis	70	0.0432	0.00124584	-1.7648	28	0.0102093	0.000329742	-3.68251	53	0.0335398	0.000972192	-2.12261	0	0	0	0	3	0.0021606	4.94421e-05	-6.42003	3	0.00372213	8.98257e-05	-5.55865	100	0.0596823	0.0042337			exclude		0	0	0	0	0	0
	zOTU36	36	Alkalihalobacillus	Alkalihalobacillus macyae	68	0.0419	0.00121024	-1.33269	25	0.00911547	0.000294412	-3.37208	11	0.0069611	0.000201776	-3.91716	0	0	0	0	1	0.000720202	1.64807e-05	-7.53107	3	0.00372213	8.98257e-05	-5.08472	72	0.0429712	0.00304826			exclude		0	0	0	0	0	0
	zOTU37	37	Corynebacterium	Corynebacterium mycetoides	46	0.0284	0.000818695	-3.88654	297	0.108292	0.00349761	-1.79156	117	0.0740408	0.00214616	-2.49618	1	0.113507	0.00280899	-2.10788	14	0.0100828	0.00023073	-5.71366	10	0.0124071	0.000299419	-5.3377	286	0.170691	0.0121084			exclude		0	0	0	0	0	0
	zOTU38	38	Mesorhizobium	Mesorhizobium australicum	73	0.045	0.00129923	-2.02619	134	0.0488589	0.00157805	-1.74571	50	0.0316414	0.000917162	-2.5286	0	0	0	0	3	0.0021606	4.94421e-05	-6.74196	5	0.00620355	0.00014971	-5.14361	125	0.0746028	0.00529212			exclude		0	0	0	0	0	0
	zOTU40	40	Corynebacterium	Corynebacterium lipophiloflavum	10	0.0062	0.000177977	-5.68985	96	0.0350034	0.00113054	-3.0226	132	0.0835332	0.00242131	-1.92383	0	0	0	0	6	0.00432121	9.88843e-05	-6.53773	11	0.0136478	0.000329361	-4.80187	217	0.12951	0.00918713			exclude		0	0	0	0	0	0
	zOTU41	41	Moraxella	Moraxella osloensis	0	0	0	0	0	0	0	0	54	0.0341727	0.000990535	-3.49618	0	0	0	0	0	0	0	0	21	0.0260549	0.00062878	-4.15183	264	0.157561	0.011177			exclude		0	0	0	0	0	0
	zOTU43	43	Pelagerythrobacter	Pelagerythrobacter aerophilus	0	0	0	0	11	0.00401081	0.000129541	-4.82952	3	0.00189848	5.50297e-05	-6.06465	0	0	0	0	0	0	0	0	0	0	0	0	87	0.0519236	0.00368332			exclude		0	0	0	0	0	0
	zOTU44	44	Micrococcus	Micrococcus aloeverae	13	0.008	0.00023137	-4.76896	143	0.0521405	0.00168404	-1.90531	20	0.0126565	0.000366865	-4.10391	0	0	0	0	6	0.00432121	9.88843e-05	-5.99535	4	0.00496284	0.000119768	-5.71892	149	0.0889266	0.00630821			exclude		0	0	0	0	0	0
	zOTU45	45	Acetobacter	Acetobacter farinalis	73	0.045	0.00129923	0.295741	158	0.0576098	0.00186068	0.813914	96	0.0607514	0.00176095	0.734436	1	0.113507	0.00280899	1.40813	104	0.074901	0.00171399	0.695443	57	0.0707205	0.00170669	0.689281	25	0.0149206	0.00105842			include		0.295741	0.813914	0.734436	1.40813	0.695443	0.689281
	zOTU46	46	Acetobacter	Acetobacter farinalis	250	0.1541	0.00444943	0.693189	514	0.187414	0.00605311	1.13725	298	0.188583	0.00546629	0.99013	1	0.113507	0.00280899	0.0296201	251	0.180771	0.00413666	0.588035	177	0.219606	0.00529972	0.945485	65	0.0387935	0.0027519			include		0.693189	1.13725	0.99013	0.0296201	0.588035	0.945485
	zOTU48	48	Acetobacter	Acetobacter farinalis	106	0.0653	0.00188656	0.722806	321	0.117043	0.00378025	1.72553	162	0.102518	0.0029716	1.37829	1	0.113507	0.00280899	1.2971	139	0.100108	0.00229082	1.00291	98	0.12159	0.00293431	1.36007	27	0.0161142	0.0011431			include		0.722806	1.72553	1.37829	1.2971	1.00291	1.36007
	zOTU50	50	Streptococcus	Streptococcus oralis	0	0	0	0	0	0	0	0	4	0.00253131	7.3373e-05	-4.25106	0	0	0	0	0	0	0	0	1	0.00124071	2.99419e-05	-5.54415	33	0.0196951	0.00139712			exclude		0	0	0	0	0	0
	zOTU52	52	Staphylococcus	Staphylococcus epidermidis	0	0	0	0	6	0.00218771	7.06589e-05	-4.34851	0	0	0	0	0	0	0	0	1	0.000720202	1.64807e-05	-6.4486	0	0	0	0	34	0.020292	0.00143946			exclude		0	0	0	0	0	0
	zOTU55	55	Rhodopseudomonas	Rhodopseudomonas rhenobacensis	0	0	0	0	0	0	0	0	0	0	0	0	0	0	0	0	0	0	0	0	0	0	0	0	117	0.0698282	0.00495343			exclude		0	0	0	0	0	0
	zOTU58	58	Anaerobacillus	Anaerobacillus alkaliphilus	27	0.0166	0.000480538	-2.66526	28	0.0102093	0.000329742	-3.20858	7	0.00442979	0.000128403	-4.56924	0	0	0	0	2	0.0014404	3.29614e-05	-6.53107	1	0.00124071	2.99419e-05	-6.66968	72	0.0429712	0.00304826			exclude		0	0	0	0	0	0
	zOTU61	61	Inquilinus	Inquilinus ginsengisoli	0	0	0	0	4	0.00145848	4.71059e-05	-5.30544	3	0.00189848	5.50297e-05	-5.08114	0	0	0	0	0	0	0	0	0	0	0	0	44	0.0262602	0.00186283			exclude		0	0	0	0	0	0
	zOTU64	64	Micrococcus	Micrococcus luteus	6	0.0037	0.000106786	-5.66526	100	0.0364619	0.00117765	-2.20215	66	0.0417666	0.00121065	-2.16228	0	0	0	0	1	0.000720202	1.64807e-05	-8.36114	1	0.00124071	2.99419e-05	-7.49975	128	0.0763933	0.00541914			exclude		0	0	0	0	0	0
	zOTU66	66	Planobacterium	Chryseobacterium taklimakanense	0	0	0	0	0	0	0	0	49	0.0310085	0.000898819	-1.63636	0	0	0	0	0	0	0	0	5	0.00620355	0.00014971	-4.22222	66	0.0393903	0.00279424			exclude		0	0	0	0	0	0
	zOTU83	83	Pseudomonas	Pseudomonas fluorescens	0	0	0	0	0	0	0	0	0	0	0	0	0	0	0	0	0	0	0	0	0	0	0	0	27	0.0161142	0.0011431			exclude		0	0	0	0	0	0
	zOTU84	84	Ralstonia	Ralstonia insidiosa	1	0.0006	1.77977e-05	-6.49815	3	0.00109386	3.53294e-05	-5.50898	13	0.00822676	0.000238462	-2.75416	0	0	0	0	0	0	0	0	1	0.00124071	2.99419e-05	-5.74768	38	0.0226793	0.00160881			exclude		0	0	0	0	0	0
	zOTU85	85	Sphingomonas	Sphingomonas echinoides	0	0	0	0	54	0.0196894	0.00063593	-2.61468	13	0.00822676	0.000238462	-4.02979	0	0	0	0	1	0.000720202	1.64807e-05	-7.8847	1	0.00124071	2.99419e-05	-7.02331	92	0.0549077	0.003895			exclude		0	0	0	0	0	0
	zOTU87	87	Paracoccus	Paracoccus chinensis	0	0	0	0	23	0.00838623	0.000270859	-2.68	11	0.0069611	0.000201776	-3.10479	0	0	0	0	0	0	0	0	3	0.00372213	8.98257e-05	-4.27234	41	0.0244697	0.00173582			exclude		0	0	0	0	0	0
	zOTU90	90	Planobacterium	Chryseobacterium taklimakanense	0	0	0	0	83	0.0302634	0.000977448	-0.278326	5	0.00316414	9.17162e-05	-3.6921	0	0	0	0	0	0	0	0	4	0.00496284	0.000119768	-3.30711	28	0.016711	0.00118544			exclude		0	0	0	0	0	0
	zOTU91	91	Microbacterium	Microbacterium tumbae	5	0.0031	8.89886e-05	-4.90558	26	0.00948009	0.000306189	-3.12285	10	0.00632827	0.000183432	-3.86202	0	0	0	0	3	0.0021606	4.94421e-05	-5.75346	0	0	0	0	63	0.0375998	0.00266723			exclude		0	0	0	0	0	0
	zOTU97	97	Fructilactobacillus	Fructilactobacillus lindneri	204	0.1258	0.00363073	1.56422	357	0.130169	0.0042042	1.77579	242	0.153144	0.00443906	1.85421	2	0.227015	0.00561798	2.19401	351	0.252791	0.00578473	2.23621	220	0.272956	0.00658722	2.42363	29	0.0173079	0.00122777			include		1.56422	1.77579	1.85421	2.19401	2.23621	2.42363
	zOTU99	99	Pseudomonas	Pseudomonas mucidolens	0	0	0	0	0	0	0	0	0	0	0	0	0	0	0	0	0	0	0	0	0	0	0	0	29	0.0173079	0.00122777			exclude		0	0	0	0	0	0
	zOTU104	104	Knoellia	Knoellia aerolata	0	0	0	0	0	0	0	0	16	0.0101252	0.000293492	-3.3152	0	0	0	0	2	0.0014404	3.29614e-05	-6.46967	3	0.00372213	8.98257e-05	-5.02331	69	0.0411808	0.00292125			exclude		0	0	0	0	0	0
	zOTU126	126	Anoxybacillus	Anoxybacillus rupiensis	0	0	0	0	0	0	0	0	0	0	0	0	0	0	0	0	0	0	0	0	0	0	0	0	36	0.0214856	0.00152413			exclude		0	0	0	0	0	0
	zOTU133	133	Serratia	Serratia odorifera	0	0	0	0	0	0	0	0	0	0	0	0	0	0	0	0	0	0	0	0	0	0	0	0	69	0.0411808	0.00292125			exclude		0	0	0	0	0	0
	zOTU153	153	Methylobacterium	Methylobacterium bullatum	0	0	0	0	0	0	0	0	0	0	0	0	0	0	0	0	0	0	0	0	0	0	0	0	134	0.0799742	0.00567316			exclude		0	0	0	0	0	0
	zOTU155	155	Asaia	Asaia spathodeae	0	0	0	0	0	0	0	0	0	0	0	0	0	0	0	0	0	0	0	0	0	0	0	0	162	0.0966852	0.00685859			exclude		0	0	0	0	0	0
	zOTU156	156	Sphingomonas	Sphingomonas psychrolutea	0	0	0	0	0	0	0	0	0	0	0	0	0	0	0	0	0	0	0	0	0	0	0	0	103	0.0614727	0.00436071			exclude		0	0	0	0	0	0
	zOTU160	160	Fructilactobacillus	Fructilactobacillus lindneri	163	0.1005	0.00290103	1.05411	217	0.0791223	0.0025555	0.871147	189	0.119604	0.00346687	1.31118	3	0.340522	0.00842697	2.59256	249	0.17933	0.0041037	1.55447	131	0.162533	0.00392239	1.48928	33	0.0196951	0.00139712			include		1.05411	0.871147	1.31118	2.59256	1.55447	1.48928
	zOTU178	178	Methylobacterium	Methylobacterium radiotolerans	0	0	0	0	0	0	0	0	0	0	0	0	0	0	0	0	0	0	0	0	0	0	0	0	173	0.10325	0.0073243			exclude		0	0	0	0	0	0
	zOTU183	183	Brachybacterium	Brachybacterium squillarum	0	0	0	0	0	0	0	0	26	0.0164535	0.000476924	-1.41312	0	0	0	0	1	0.000720202	1.64807e-05	-6.26803	0	0	0	0	30	0.0179047	0.00127011			exclude		0	0	0	0	0	0
	zOTU208	208	Methylobacterium	Methylobacterium gossipiicola	0	0	0	0	0	0	0	0	0	0	0	0	0	0	0	0	0	0	0	0	0	0	0	0	64	0.0381966	0.00270957			exclude		0	0	0	0	0	0
	zOTU214	214	Azovibrio	Azovibrio restrictus	0	0	0	0	0	0	0	0	0	0	0	0	0	0	0	0	0	0	0	0	0	0	0	0	42	0.0250665	0.00177815			exclude		0	0	0	0	0	0
	zOTU258	258	Methylobacterium	Methylobacterium komagatae	0	0	0	0	0	0	0	0	0	0	0	0	0	0	0	0	0	0	0	0	0	0	0	0	117	0.0698282	0.00495343			exclude		0	0	0	0	0	0
	zOTU265	265	Pseudomonas	Pseudomonas tolaasii	0	0	0	0	0	0	0	0	0	0	0	0	0	0	0	0	0	0	0	0	0	0	0	0	28	0.016711	0.00118544			exclude		0	0	0	0	0	0
	zOTU292	292	Sulfurospirillum	Sulfurospirillum multivorans	0	0	0	0	0	0	0	0	0	0	0	0	0	0	0	0	0	0	0	0	0	0	0	0	72	0.0429712	0.00304826			exclude		0	0	0	0	0	0
	zOTU298	298	Methylobacterium	Methylobacterium goesingense	0	0	0	0	0	0	0	0	0	0	0	0	0	0	0	0	0	0	0	0	0	0	0	0	27	0.0161142	0.0011431			exclude		0	0	0	0	0	0
	zOTU301	301	Pseudomonas	Pseudomonas azotoformans	0	0	0	0	0	0	0	0	4	0.00253131	7.3373e-05	-5.13741	0	0	0	0	0	0	0	0	0	0	0	0	61	0.0364062	0.00258256			exclude		0	0	0	0	0	0
	zOTU303	303	Anaerobacillus	Anaerobacillus alkaliphilus	36	0.0222	0.000640718	-2.14639	19	0.00692776	0.000223753	-3.66417	7	0.00442979	0.000128403	-4.46541	0	0	0	0	2	0.0014404	3.29614e-05	-6.42723	0	0	0	0	67	0.0399871	0.00283658			exclude		0	0	0	0	0	0
	zOTU304	304	Paracoccus	Paracoccus angustae	0	0	0	0	0	0	0	0	0	0	0	0	0	0	0	0	0	0	0	0	0	0	0	0	35	0.0208888	0.00148179			exclude		0	0	0	0	0	0
	zOTU306	306	Anaerobacillus	Anaerobacillus alkaliphilus	15	0.0092	0.000266966	-2.80277	5	0.00182309	5.88824e-05	-4.98351	4	0.00253131	7.3373e-05	-4.6661	0	0	0	0	1	0.000720202	1.64807e-05	-6.82057	3	0.00372213	8.98257e-05	-4.37422	44	0.0262602	0.00186283			exclude		0	0	0	0	0	0
	zOTU307	307	Alkalihalobacillus	Alkalihalobacillus pseudofirmus	14	0.0086	0.000249168	-3.57216	9	0.00328157	0.000105988	-4.80537	6	0.00379696	0.000110059	-4.75099	0	0	0	0	1	0.000720202	1.64807e-05	-7.49042	1	0.00124071	2.99419e-05	-6.62904	70	0.0417776	0.00296359			exclude		0	0	0	0	0	0
	zOTU308	308	Alkalihalobacillus	Alkalihalobacillus macyae	16	0.0099	0.000284763	-2.25023	20	0.00729238	0.00023553	-2.52408	15	0.00949241	0.000275149	-2.29978	0	0	0	0	0	0	0	0	0	0	0	0	32	0.0190983	0.00135478			exclude		0	0	0	0	0	0

## Sheet: Lager delta t-tests
Deltas between biofilm and planktonic samples. The relative differentials from the preceding worksheet were analyzed to determine if the growth in the biofilms was significantly different than the growth in the planktonic communities (t-test P value > 0.05).
		Sort-ranked by delta log2 ratios			Relative Differentials
	zOTU	Sample ID	Plotting name	Putative species	B1	B2	B3	P1	P2	P3		t-test	Significant?		Biofilm Average	Biofilm S_Dev	Planktonic Average	Planktonic SDev	n	Delta	Delta_SDev		2^delta	2^Sdev
	zOTU3	3	zOTU3 - Fructilactobacillus	Fructilactobacillus lindneri	-1.56838	-1.14306	-1.39829	-1.91699	-2.04653	-1.79234		0.0188208	YES		-1.36991	0.214074	-1.91862	0.127103	3	0.548706	0.248964		1.46277	1.18835
	zOTU4	4	zOTU4 - Fructilactobacillus	Fructilactobacillus lindneri	-1.51807	-1.17773	-1.43895	-2.17552	-2.07012	-1.83421		0.0108181	YES		-1.37825	0.178104	-2.02662	0.174764	3	0.648367	0.249527		1.56739	1.18882
	zOTU7	7	zOTU7 - Fructilactobacillus	Fructilactobacillus lindneri	-1.64461	-1.2469	-1.50248	-1.89263	-2.1257	-1.90289		0.0215335	YES		-1.46467	0.201535	-1.97374	0.1317	3	0.509074	0.240751		1.42314	1.18161
	zOTU8	8	zOTU8 - Fructilactobacillus	Fructilactobacillus lindneri	-1.58806	-1.22256	-1.44419	-2.20757	-2.12292	-1.85218		0.0130851	YES		-1.41827	0.184126	-2.06089	0.185639	3	0.64262	0.261465		1.56116	1.1987
	zOTU9	9	zOTU9 - Fructilactobacillus	Fructilactobacillus lindneri	-1.76222	-1.3603	-1.57627	-2.00975	-2.22163	-2.02609		0.0181502	YES		-1.56626	0.201146	-2.08582	0.117892	3	0.519562	0.233148		1.43352	1.1754
	zOTU14	14	zOTU14 - Loigolactobacillus	Loigolactobacillus backii	3.96447	2.93191	2.87261	3.91226	3.13514	2.20495		0.790924	NO		3.25633	0.61398	3.08412	0.8548	3	0.172211	1.05245		1.12678	2.07405
	zOTU18	18	zOTU18 - Loigolactobacillus	Loigolactobacillus backii	4.33429	3.21654	3.20904	4.15582	3.52697	2.53745		0.779748	NO		3.58662	0.647508	3.40675	0.815859	3	0.179876	1.04158		1.13279	2.05848
	zOTU19	19	zOTU19 - Loigolactobacillus	Loigolactobacillus backii	4.98387	3.94906	3.90811	5.18949	4.32956	3.27898		0.983586	NO		4.28035	0.609614	4.26601	0.956839	3	0.0143369	1.13454		1.00999	2.19548
	zOTU21	21	zOTU21 - Delftia	Delftia acidovorans	-1.86162	-2.54433	-2.99994	-3.94095	-5.24555	-4.71133		0.0126059	YES		-2.46863	0.57292	-4.63261	0.655855	3	2.16398	0.870852		4.4815	1.82874
	zOTU45	45	zOTU45 - Acetobacter	Acetobacter farinalis	0.295741	0.813914	0.734436	1.40813	0.695443	0.689281		0.333673	NO		0.614697	0.279068	0.930952	0.413261	3	-0.316255	0.498662		0.803152	1.4129
	zOTU46	46	zOTU46 - Acetobacter	Acetobacter farinalis	0.693189	1.13725	0.99013	0.0296201	0.588035	0.945485		0.230722	NO		0.940188	0.226202	0.521047	0.461593	3	0.419142	0.514038		1.33713	1.42804
	zOTU48	48	zOTU48 - Acetobacter	Acetobacter farinalis	0.722806	1.72553	1.37829	1.2971	1.00291	1.36007		0.868221	NO		1.27554	0.509198	1.22003	0.190645	3	0.0555153	0.543717		1.03923	1.45772
	zOTU97	97	zOTU97 - Fructilactobacillus	Fructilactobacillus lindneri	1.56422	1.77579	1.85421	2.19401	2.23621	2.42363		0.00775027	YES		1.73141	0.150005	2.28461	0.122224	3	-0.553207	0.193495		0.681504	1.14353
	zOTU160	160	zOTU160 - Fructilactobacillus	Fructilactobacillus lindneri	1.05411	0.871147	1.31118	2.59256	1.55447	1.48928		0.102728	NO		1.07881	0.221053	1.87877	0.619019	3	-0.799956	0.657304		0.574367	1.57713
																				average Fructi	sdev		2^fructi	2^sdev
																				0.573666	0.0671887		1.4883	1.04767

## Sheet: IPA
	Bacterial V3-V4 zOTU read counts in the IPA starter and in each culture. Sortable columns contain: the zOTU designations; a sequence ID that matches the zOTU number (to allow numerical sorting); the taxonomic assignments provided by the BCLA software along with the BCLA confidence score at each taxonomic level; a final classification assigned with confidence scores >80%; the overall read count in…
																					Year1_IPA_Biofilm_1				Year1_IPA_Biofilm_2				Year1_IPA_Biofilm_3				Year1_IPA_Planktonic_1				Year1_IPA_Planktonic_2				Year1_IPA_Planktonic_3				Year1_IPA_Starter
			zOTU#	ID	superkingdom	superkingdom_c	phylum	phylum_c	class	class_c	order	order_c	family	family_c	genus	genus_c	species	species_c	Final Classification	Total Abundance	Reads	Read % Abundance	Read Relative Abundance	Read Relative Differential	Reads6	Read % Abundance7	Read Relative Abundance8	Read Relative Differential9	Reads14	Read % Abundance15	Read Relative Abundance16	Read Relative Differential17	Reads2	Read % Abundance3	Read Relative Abundance4	Read Relative Differential5	Reads10	Read % Abundance11	Read Relative Abundance12	Read Relative Differential13	Reads18	Read % Abundance19	Read Relative Abundance20	Read Relative Differential21	Reads22	Read % Abundance23	Read Relative Abundance24
			zOTU1	1	Bacteria	100	Proteobacteria	100	Alphaproteobacteria	100	Rhodospirillales	100	Acetobacteraceae	100	Acetobacter	100	Acetobacter farinalis	65.6	Acetobacter	4153156	57800	47.7437	1	0	84972	59.1702	1	0	74647	66.6813	1	0	36300	46.1503	1	0	34784	41.5599	1	0	77363	50.6183	1	0	11603	5.35636	1
	yellow highlight = reference zOTU for log ratios		zOTU2	2	Bacteria	100	Firmicutes	100	Bacilli	100	Lactobacillales	100	Lactobacillaceae	100	Levilactobacillus	100	Levilactobacillus brevis	100	Levilactobacillus brevis	1090536	1	0.000826016	1.7301e-05	-6.5645	0	0	0	0	0	0	0	0	0	0	0	0	1	0.0011948	2.87489e-05	-5.83185	3	0.00196289	3.87782e-05	-5.40011	19	0.00877108	0.00163751
	red = present in starter and in a cultured sample		zOTU3	3	Bacteria	100	Firmicutes	100	Bacilli	100	Lactobacillales	100	Lactobacillaceae	100	Fructilactobacillus	100	Fructilactobacillus lindneri	98.5	Fructilactobacillus lindneri	569239	16326	13.4855	0.282457	-0.709974	1732	1.20608	0.0203832	-4.50255	271	0.242081	0.00363042	-6.99172	7937	10.0908	0.21865	-1.07938	19	0.0227012	0.000546228	-9.72428	3	0.00196289	3.87782e-05	-13.5405	5361	2.47483	0.462036
	green = present in starter, absent in cultures		zOTU4	4	Bacteria	100	Firmicutes	100	Bacilli	100	Lactobacillales	100	Lactobacillaceae	100	Fructilactobacillus	100	Fructilactobacillus lindneri	99	Fructilactobacillus lindneri	509320	16288	13.4542	0.281799	-0.665178	1503	1.04661	0.0176882	-4.65899	217	0.193843	0.00290702	-7.26416	7416	9.4284	0.204298	-1.12917	18	0.0215064	0.000517479	-9.75413	3	0.00196289	3.87782e-05	-13.4923	5185	2.39358	0.446867
			zOTU5	5	Bacteria	100	Firmicutes	100	Bacilli	100	Lactobacillales	100	Lactobacillaceae	100	Pediococcus	100	Pediococcus damnosus	80.5833	Pediococcus damnosus	373643	0	0	0	0	0	0	0	0	0	0	0	0	0	0	0	0	0	0	0	0	0	0	0	0	0	0	0
			zOTU6	6	Bacteria	100	Proteobacteria	100	Alphaproteobacteria	100	Rhodospirillales	100	Acetobacteraceae	100	Acetobacter	100	Acetobacter aceti	80	Acetobacter	360376	0	0	0	0	0	0	0	0	0	0	0	0	0	0	0	0	0	0	0	0	0	0	0	0	69	0.0318529	0.00594674
			zOTU7	7	Bacteria	100	Firmicutes	100	Bacilli	100	Lactobacillales	100	Lactobacillaceae	100	Fructilactobacillus	100	Fructilactobacillus lindneri	94	Fructilactobacillus lindneri	260542	8227	6.79564	0.142336	-0.592351	774	0.538975	0.00910888	-4.55823	95	0.0848623	0.00127266	-7.39766	3812	4.84642	0.105014	-1.03107	10	0.011948	0.000287489	-9.54393	3	0.00196289	3.87782e-05	-12.4341	2490	1.14947	0.2146
			zOTU8	8	Bacteria	100	Firmicutes	100	Bacilli	100	Lactobacillales	100	Lactobacillaceae	100	Fructilactobacillus	100	Fructilactobacillus lindneri	98.5	Fructilactobacillus lindneri	227802	7525	6.21577	0.13019	-0.574164	679	0.472821	0.00799087	-4.60029	78	0.0696765	0.00104492	-7.53525	3508	4.45993	0.0966391	-1.00411	8	0.0095584	0.000229991	-9.71899	3	0.00196289	3.87782e-05	-12.2873	2249	1.03822	0.193829
			zOTU9	9	Bacteria	100	Firmicutes	100	Bacilli	100	Lactobacillales	100	Lactobacillaceae	100	Fructilactobacillus	100	Fructilactobacillus lindneri	98.3333	Fructilactobacillus lindneri	223359	7509	6.20256	0.129913	-0.64857	646	0.449842	0.0076025	-4.7435	56	0.0500241	0.000750198	-8.08464	3606	4.58452	0.0993388	-1.03569	10	0.011948	0.000287489	-9.4684	0	0	0	0	2363	1.09085	0.203654
			zOTU10	10	Bacteria	100	Firmicutes	100	Bacilli	100	Lactobacillales	100	Lactobacillaceae	100	Levilactobacillus	100	Levilactobacillus brevis	100	Levilactobacillus brevis	134237	0	0	0	0	0	0	0	0	0	0	0	0	0	0	0	0	0	0	0	0	0	0	0	0	4	0.00184654	0.000344738
			zOTU11	11	Bacteria	100	Firmicutes	100	Bacilli	100	Lactobacillales	100	Lactobacillaceae	100	Pediococcus	100	Pediococcus damnosus	79.3333	Pediococcus	117159	0	0	0	0	0	0	0	0	0	0	0	0	0	0	0	0	0	0	0	0	0	0	0	0	0	0	0
			zOTU12	12	Bacteria	100	Proteobacteria	100	Alphaproteobacteria	100	Rhodospirillales	100	Acetobacteraceae	100	Acetobacter	100	Acetobacter sicerae	66.4	Acetobacter	113788	0	0	0	0	0	0	0	0	0	0	0	0	0	0	0	0	0	0	0	0	0	0	0	0	11	0.00507799	0.000948031
			zOTU13	13	Bacteria	100	Proteobacteria	100	Alphaproteobacteria	100	Rhodospirillales	100	Acetobacteraceae	100	Acetobacter	100	Acetobacter estunensis	68.7	Acetobacter	78967	0	0	0	0	0	0	0	0	0	0	0	0	0	0	0	0	0	0	0	0	0	0	0	0	0	0	0
			zOTU14	14	Bacteria	100	Firmicutes	100	Bacilli	100	Lactobacillales	100	Lactobacillaceae	100	Loigolactobacillus	100	Loigolactobacillus backii	84	Loigolactobacillus backii	165032	3391	2.80102	0.0586678	0.284219	27186	18.931	0.319941	2.73138	20676	18.4696	0.276984	2.52338	9095	11.563	0.250551	2.37868	28479	34.0267	0.818739	4.08698	44298	28.984	0.572599	3.5711	559	0.258054	0.0481772
			zOTU15	15	Bacteria	100	Proteobacteria	100	Gammaproteobacteria	100	Pseudomonadales	100	Pseudomonadaceae	100	Pseudomonas	100	Pseudomonas aylmerense	38	Pseudomonas	81217	58	0.0479089	0.00100346	-12.0128	21	0.0146233	0.00024714	-14.0344	15	0.0133993	0.000200946	-14.3329	19	0.0241558	0.000523416	-12.9517	22	0.0262856	0.000632475	-12.6787	10	0.00654296	0.000129261	-14.9694	48115	22.2116	4.14677
			zOTU16	16	Bacteria	100	Firmicutes	100	Bacilli	100	Lactobacillales	100	Lactobacillaceae	100	Levilactobacillus	100	Levilactobacillus brevis	98.8333	Levilactobacillus brevis	80387	0	0	0	0	0	0	0	0	0	0	0	0	0	0	0	0	0	0	0	0	0	0	0	0	2	0.000923272	0.000172369
			zOTU17	17	Bacteria	100	Proteobacteria	100	Gammaproteobacteria	100	Enterobacterales	100	Yersiniaceae	100	Serratia	100	Serratia surfactantfaciens	64.3	Serratia	45224	66	0.0545171	0.00114187	-11.4995	120	0.083562	0.00141223	-11.1929	118	0.105408	0.00158077	-11.0302	7	0.00889951	0.000192837	-14.0654	10	0.011948	0.000287489	-13.4893	4	0.00261718	5.17043e-05	-15.9644	38359	17.7079	3.30596
			zOTU18	18	Bacteria	100	Firmicutes	100	Bacilli	100	Lactobacillales	100	Lactobacillaceae	100	Loigolactobacillus	100	Loigolactobacillus backii	87	Loigolactobacillus backii	54726	1222	1.00939	0.0211419	0.414895	8865	6.17314	0.104328	2.71785	6919	6.18066	0.0926896	2.5472	3169	4.02894	0.0873003	2.46078	9675	11.5597	0.278145	4.13256	14934	9.77126	0.193038	3.60561	184	0.084941	0.015858
			zOTU19	19	Bacteria	100	Firmicutes	100	Bacilli	100	Lactobacillales	100	Lactobacillaceae	100	Loigolactobacillus	100	Loigolactobacillus backii	80.8333	Loigolactobacillus backii	53168	1153	0.952397	0.0199481	0.746081	8976	6.25044	0.105635	3.15084	6533	5.83585	0.0875186	2.87942	2917	3.70855	0.0803581	2.75627	9390	11.2192	0.269952	4.50446	14363	9.39766	0.185657	3.9644	138	0.0637057	0.0118935
			zOTU20	20	Bacteria	100	Proteobacteria	100	Gammaproteobacteria	100	Enterobacterales	100	Yersiniaceae	100	Serratia	100	Serratia nematodiphila	64.7	Serratia	32240	42	0.0346927	0.000726644	-11.6373	20	0.013927	0.000235372	-13.2636	98	0.0875422	0.00131285	-10.7839	9	0.0114422	0.000247934	-13.1886	4	0.0047792	0.000114995	-14.2969	3	0.00196289	3.87782e-05	-15.8652	26857	12.3982	2.31466
			zOTU21	21	Bacteria	100	Proteobacteria	100	Betaproteobacteria	100	Burkholderiales	100	Comamonadaceae	100	Delftia	100	Delftia acidovorans	100	Delftia acidovorans	31624	137	0.113164	0.00237024	-2.46647	2868	1.99713	0.0337523	1.36541	569	0.508281	0.00762254	-0.781229	3	0.00381408	8.26446e-05	-7.30844	70	0.083636	0.00201242	-2.70257	62	0.0405664	0.000801417	-4.03088	152	0.0701686	0.0131001
			zOTU22	22	Bacteria	100	Proteobacteria	100	Gammaproteobacteria	100	Enterobacterales	100	Yersiniaceae	100	Serratia	100	Serratia marcescens	74.5333	Serratia	27404	21	0.0173463	0.000363322	-12.4332	31	0.0215868	0.000364826	-12.4272	41	0.0366248	0.000549252	-11.8369	3	0.00381408	8.26446e-05	-14.5694	3	0.0035844	8.62466e-05	-14.5079	6	0.00392578	7.75565e-05	-14.6611	23314	10.7626	2.00931
			zOTU23	23	Bacteria	100	Proteobacteria	100	Gammaproteobacteria	100	Pseudomonadales	100	Pseudomonadaceae	100	Pseudomonas	100	Pseudomonas aylmerense	38.6	Pseudomonas	12250	10	0.00826016	0.00017301	-11.7803	0	0	0	0	3	0.00267986	4.01892e-05	-13.8863	1	0.00127136	2.75482e-05	-14.4311	1	0.0011948	2.87489e-05	-14.3696	2	0.00130859	2.58522e-05	-14.5228	7061	3.25961	0.60855
			zOTU24	24	Bacteria	100	Proteobacteria	100	Alphaproteobacteria	100	Rhodospirillales	100	Acetobacteraceae	100	Komagataeibacter	100	Komagataeibacter medellinensis	96.4	Komagataeibacter medellinensis	17405	0	0	0	0	0	0	0	0	0	0	0	0	0	0	0	0	0	0	0	0	0	0	0	0	0	0	0
			zOTU25	25	Bacteria	100	Proteobacteria	100	Gammaproteobacteria	100	Enterobacterales	100	Enterobacteriaceae	100	Raoultella	100	Raoultella ornithinolytica	93.1667	Raoultella ornithinolytica	10334	0	0	0	0	0	0	0	0	0	0	0	0	3	0.00381408	8.26446e-05	-13.221	9	0.0107532	0.00025874	-11.5745	2	0.00130859	2.58522e-05	-14.8976	9156	4.22674	0.789106
			zOTU26	26	Bacteria	100	Proteobacteria	100	Gammaproteobacteria	100	Enterobacterales	100	Enterobacteriaceae	100	Raoultella	100	Raoultella ornithinolytica	92.3333	Raoultella ornithinolytica	10311	4	0.00330406	6.92042e-05	-13.4766	0	0	0	0	0	0	0	0	4	0.00508544	0.000110193	-12.8055	4	0.0047792	0.000114995	-12.744	1	0.000654296	1.29261e-05	-15.8972	9153	4.22535	0.788848
			zOTU27	27	Bacteria	100	Actinobacteria	100	Actinomycetia	100	Propionibacteriales	100	Propionibacteriaceae	100	Cutibacterium	100	Cutibacterium acnes	97.4167	Cutibacterium acnes	9553	62	0.051213	0.00107266	-1.6103	264	0.183836	0.00310691	-0.076023	111	0.0991549	0.001487	-1.1391	1	0.00127136	2.75482e-05	-6.8934	8	0.0095584	0.000229991	-3.83185	10	0.00654296	0.000129261	-4.66315	38	0.0175422	0.00327502
			zOTU28	28	Bacteria	100	Actinobacteria	100	Actinomycetia	100	Corynebacteriales	100	Dietziaceae	100	Dietzia	100	Dietzia cinnamea	81.5	Dietzia cinnamea	2901	26	0.0214764	0.000449827	-2.66053	73	0.0508335	0.000859107	-1.72706	66	0.058957	0.000884161	-1.68559	3	0.00381408	8.26446e-05	-5.1049	7	0.0083636	0.000201242	-3.82097	2	0.00130859	2.58522e-05	-6.78154	33	0.015234	0.00284409
			zOTU29	29	Bacteria	100	Firmicutes	100	Bacilli	100	Lactobacillales	100	Lactobacillaceae	100	Levilactobacillus	100	Levilactobacillus brevis	90.75	Levilactobacillus brevis	7579	0	0	0	0	0	0	0	0	0	0	0	0	0	0	0	0	0	0	0	0	0	0	0	0	0	0	0
			zOTU30	30	Bacteria	100	Proteobacteria	100	Gammaproteobacteria	100	Enterobacterales	100	Enterobacteriaceae	100	Raoultella	71.75	Raoultella electrica	52.9167	Enterobacteriaceae	6808	0	0	0	0	0	0	0	0	0	0	0	0	0	0	0	0	0	0	0	0	5	0.00327148	6.46304e-05	-12.9522	5943	2.7435	0.512195
			zOTU31	31	Bacteria	100	Proteobacteria	100	Betaproteobacteria	100	Burkholderiales	100	Oxalobacteraceae	100	Janthinobacterium	100	Janthinobacterium violaceinigrum	70.85	Janthinobacterium	2160	0	0	0	0	0	0	0	0	0	0	0	0	0	0	0	0	0	0	0	0	0	0	0	0	8	0.00369309	0.000689477
			zOTU32	32	Bacteria	100	Firmicutes	100	Bacilli	100	Bacillales	100	Bacillaceae	100	Alkalihalobacillus	39.6167	Alkalihalobacillus macyae	39.6167	Bacillaceae	5424	21	0.0173463	0.000363322	-3.01172	564	0.392741	0.00663748	1.1796	76	0.0678899	0.00101813	-1.52512	0	0	0	0	4	0.0047792	0.000114995	-4.67139	2	0.00130859	2.58522e-05	-6.82461	34	0.0156956	0.00293028
			zOTU33	33	Bacteria	100	Actinobacteria	100	Actinomycetia	100	Corynebacteriales	100	Corynebacteriaceae	100	Corynebacterium	100	Corynebacterium lipophiloflavum	56.1667	Corynebacterium	5303	46	0.0379967	0.000795848	-1.18533	591	0.411543	0.00695523	1.94221	90	0.0803959	0.00120567	-0.586051	4	0.00508544	0.000110193	-4.03779	10	0.011948	0.000287489	-2.65432	8	0.00523437	0.000103409	-4.12946	21	0.00969435	0.00180988
			zOTU34	34	Bacteria	100	Proteobacteria	100	Alphaproteobacteria	100	Hyphomicrobiales	100	Brucellaceae	100	Brucella	100	Brucella pseudogrignonensis	100	Brucella pseudogrignonensis	3484	7	0.00578211	0.000121107	-2.31657	390	0.271576	0.00458975	2.92749	88	0.0786093	0.00117888	0.96649	1	0.00127136	2.75482e-05	-4.45283	3	0.0035844	8.62466e-05	-2.80632	0	0	0	0	7	0.00323145	0.000603292
			zOTU35	35	Bacteria	100	Proteobacteria	100	Gammaproteobacteria	100	Enterobacterales	100	Enterobacteriaceae	80	Escherichia	40	Escherichia fergusonii	40	Enterobacterales	7268	6	0.0049561	0.000103806	0	0	0	0	0	9	0.00803959	0.000120567	0	0	0	0	0	0	0	0	0	0	0	0	0	0	0	0
			zOTU36	36	Bacteria	100	Firmicutes	100	Bacilli	100	Bacillales	100	Bacillaceae	100	Alkalihalobacillus	40.75	Alkalihalobacillus macyae	40.75	Bacillaceae	2830	5	0.00413008	8.65052e-05	-4.45408	190	0.132306	0.00223603	0.237934	26	0.0232255	0.000348306	-2.44458	0	0	0	0	3	0.0035844	8.62466e-05	-4.4584	2	0.00130859	2.58522e-05	-6.19658	22	0.010156	0.00189606
			zOTU37	37	Bacteria	100	Actinobacteria	100	Actinomycetia	100	Corynebacteriales	100	Corynebacteriaceae	100	Corynebacterium	100	Corynebacterium mycetoides	80.8333	Corynebacterium mycetoides	2555	10	0.00826016	0.00017301	-4.4865	399	0.277844	0.00469566	0.275902	53	0.0473443	0.000710008	-2.44952	0	0	0	0	10	0.011948	0.000287489	-3.75385	3	0.00196289	3.87782e-05	-6.64404	45	0.0207736	0.00387831
			zOTU38	38	Bacteria	100	Proteobacteria	100	Alphaproteobacteria	100	Hyphomicrobiales	100	Phyllobacteriaceae	100	Mesorhizobium	100	Mesorhizobium australicum	58.1333	Mesorhizobium	2054	5	0.00413008	8.65052e-05	-2.99464	206	0.143448	0.00242433	1.81401	60	0.0535973	0.000803783	0.221304	0	0	0	0	2	0.0023896	5.74977e-05	-3.58393	3	0.00196289	3.87782e-05	-4.15218	8	0.00369309	0.000689477
			zOTU39	39	Bacteria	100	Proteobacteria	100	Gammaproteobacteria	100	Xanthomonadales	100	Xanthomonadaceae	100	Stenotrophomonas	99.55	Stenotrophomonas maltophilia	98.15	Stenotrophomonas maltophilia	6183	0	0	0	0	0	0	0	0	0	0	0	0	0	0	0	0	0	0	0	0	0	0	0	0	0	0	0
			zOTU40	40	Bacteria	100	Actinobacteria	100	Actinomycetia	100	Corynebacteriales	100	Corynebacteriaceae	100	Corynebacterium	100	Corynebacterium lipophiloflavum	90	Corynebacterium lipophiloflavum	2778	30	0.0247805	0.000519031	-2.21704	201	0.139966	0.00236549	-0.0287929	79	0.0705697	0.00105831	-1.18916	3	0.00381408	8.26446e-05	-4.86786	5	0.005974	0.000143744	-4.06935	6	0.00392578	7.75565e-05	-4.95954	28	0.0129258	0.00241317
			zOTU41	41	Bacteria	100	Proteobacteria	100	Gammaproteobacteria	100	Pseudomonadales	100	Moraxellaceae	100	Moraxella	100	Moraxella osloensis	100	Moraxella osloensis	3027	6	0.0049561	0.000103806	-2.31657	161	0.112112	0.00189474	1.87346	24	0.0214389	0.000321513	-0.685586	0	0	0	0	4	0.0047792	0.000114995	-2.16889	0	0	0	0	6	0.00276981	0.000517108
			zOTU42	42	Bacteria	100	Proteobacteria	100	Alphaproteobacteria	100	Rhodospirillales	100	Acetobacteraceae	100	Komagataeibacter	100	Komagataeibacter medellinensis	92.8	Komagataeibacter medellinensis	4707	0	0	0	0	0	0	0	0	0	0	0	0	0	0	0	0	0	0	0	0	0	0	0	0	0	0	0
			zOTU43	43	Bacteria	100	Proteobacteria	100	Alphaproteobacteria	100	Sphingomonadales	100	Erythrobacteraceae	100	Pelagerythrobacter	90.7833	Pelagerythrobacter aerophilus	84.8167	Pelagerythrobacter aerophilus	2905	11	0.00908618	0.000190311	-0.85714	7	0.00487445	8.23801e-05	-2.06513	44	0.0393047	0.000589441	0.773845	3	0.00381408	8.26446e-05	-2.06051	6	0.0071688	0.000172493	-0.998963	0	0	0	0	4	0.00184654	0.000344738
			zOTU44	44	Bacteria	100	Actinobacteria	100	Actinomycetia	100	Micrococcales	100	Micrococcaceae	100	Micrococcus	100	Micrococcus aloeverae	76.8	Micrococcus	2157	14	0.0115642	0.000242215	-1.31657	33	0.0229795	0.000388363	-0.63545	20	0.0178658	0.000267928	-1.17101	0	0	0	0	1	0.0011948	2.87489e-05	-4.39128	0	0	0	0	7	0.00323145	0.000603292
			zOTU45	45	Bacteria	100	Proteobacteria	100	Alphaproteobacteria	100	Rhodospirillales	100	Acetobacteraceae	100	Acetobacter	100	Acetobacter farinalis	76	Acetobacter	3243	42	0.0346927	0.000726644	-0.383686	29	0.0201941	0.000341289	-1.47394	45	0.040198	0.000602837	-0.653165	59	0.0750102	0.00162534	0.77774	98	0.11709	0.00281739	1.57135	158	0.103379	0.00204232	1.1072	11	0.00507799	0.000948031
			zOTU46	46	Bacteria	100	Proteobacteria	100	Alphaproteobacteria	100	Rhodospirillales	100	Acetobacteraceae	100	Acetobacter	100	Acetobacter farinalis	69.6	Acetobacter	6801	114	0.0941658	0.00197232	-1.36632	79	0.0550116	0.000929718	-2.45135	109	0.0973684	0.00146021	-1.80005	188	0.239015	0.00517906	0.0264741	681	0.813659	0.019578	1.94494	926	0.605878	0.0119695	1.23508	59	0.0272365	0.00508489
			zOTU47	47	Bacteria	100	Firmicutes	100	Bacilli	100	Lactobacillales	100	Lactobacillaceae	100	Pediococcus	78.55	Pediococcus damnosus	44.0333	Lactobacillaceae	2962	0	0	0	0	0	0	0	0	0	0	0	0	0	0	0	0	0	0	0	0	0	0	0	0	0	0	0
			zOTU48	48	Bacteria	100	Proteobacteria	100	Alphaproteobacteria	100	Rhodospirillales	100	Acetobacteraceae	100	Acetobacter	100	Acetobacter farinalis	74.4	Acetobacter	3624	62	0.051213	0.00107266	0.315697	0	0	0	0	0	0	0	0	34	0.0432262	0.000936639	0.120063	0	0	0	0	0	0	0	0	10	0.00461636	0.000861846
			zOTU49	49	Bacteria	100	Proteobacteria	100	Alphaproteobacteria	100	Hyphomicrobiales	100	Rhizobiaceae	100	Pararhizobium	99.2	Pararhizobium haloflavum	99.2	Pararhizobium haloflavum	1497	0	0	0	0	28	0.0194978	0.00032952	-0.387063	3	0.00267986	4.01892e-05	-3.42255	0	0	0	0	1	0.0011948	2.87489e-05	-3.90585	0	0	0	0	5	0.00230818	0.000430923
			zOTU50	50	Bacteria	100	Firmicutes	100	Bacilli	100	Lactobacillales	100	Streptococcaceae	100	Streptococcus	100	Streptococcus oralis	40	Streptococcus	1285	1	0.000826016	1.7301e-05	-4.6385	0	0	0	0	11	0.00982617	0.00014736	-1.54808	0	0	0	0	1	0.0011948	2.87489e-05	-3.90585	0	0	0	0	5	0.00230818	0.000430923
			zOTU51	51	Bacteria	100	Proteobacteria	100	Betaproteobacteria	100	Burkholderiales	100	Burkholderiaceae	100	Ralstonia	100	Ralstonia pickettii	100	Ralstonia pickettii	807	8	0.00660813	0.000138408	0	23	0.016016	0.000270677	0	7	0.00625301	9.37747e-05	0	0	0	0	0	0	0	0	0	0	0	0	0	0	0	0
			zOTU52	52	Bacteria	100	Firmicutes	100	Bacilli	100	Bacillales	100	Staphylococcaceae	100	Staphylococcus	100	Staphylococcus epidermidis	47.1	Staphylococcus	1146	0	0	0	0	0	0	0	0	12	0.0107195	0.000160757	-0.685586	0	0	0	0	0	0	0	0	0	0	0	0	3	0.00138491	0.000258554
			zOTU53	53	Bacteria	100	Actinobacteria	100	Actinomycetia	100	Propionibacteriales	100	Propionibacteriaceae	100	Cutibacterium	100	Cutibacterium granulosum	100	Cutibacterium granulosum	925	2	0.00165203	3.46021e-05	0	0	0	0	0	0	0	0	0	0	0	0	0	0	0	0	0	0	0	0	0	0	0	0
			zOTU54	54	Bacteria	100	Proteobacteria	100	Gammaproteobacteria	100	Oceanospirillales	100	Alcanivoracaceae	100	Alcanivorax	100	Alcanivorax nanhaiticus	49	Alcanivorax	466	7	0.00578211	0.000121107	0	22	0.0153197	0.000258909	0	2	0.00178658	2.67928e-05	0	0	0	0	0	4	0.0047792	0.000114995	0	0	0	0	0	0	0	0
			zOTU55	55	Bacteria	100	Proteobacteria	100	Alphaproteobacteria	100	Hyphomicrobiales	100	Bradyrhizobiaceae	100	Rhodopseudomonas	77.25	Rhodopseudomonas rhenobacensis	37.0833	Bradyrhizobiaceae	373	0	0	0	0	0	0	0	0	0	0	0	0	0	0	0	0	0	0	0	0	0	0	0	0	0	0	0
			zOTU56	56	Bacteria	100	Proteobacteria	100	Alphaproteobacteria	100	Rhodospirillales	100	Acetobacteraceae	100	Komagataeibacter	100	Komagataeibacter medellinensis	93.4	Komagataeibacter medellinensis	7126	0	0	0	0	0	0	0	0	0	0	0	0	0	0	0	0	0	0	0	0	0	0	0	0	0	0	0
			zOTU57	57	Bacteria	100	Proteobacteria	100	Alphaproteobacteria	100	Rhodospirillales	100	Acetobacteraceae	100	Komagataeibacter	100	Komagataeibacter medellinensis	91	Komagataeibacter medellinensis	4554	0	0	0	0	0	0	0	0	0	0	0	0	0	0	0	0	0	0	0	0	0	0	0	0	0	0	0
			zOTU58	58	Bacteria	100	Firmicutes	100	Bacilli	100	Bacillales	100	Bacillaceae	100	Anaerobacillus	73.4167	Anaerobacillus alkaliphilus	64.25	Bacillaceae	2078	0	0	0	0	144	0.100274	0.00169468	-0.226127	40	0.0357315	0.000535855	-1.88722	0	0	0	0	3	0.0035844	8.62466e-05	-4.52253	3	0.00196289	3.87782e-05	-5.67575	23	0.0106176	0.00198225
			zOTU59	59	Bacteria	100	Firmicutes	100	Bacilli	100	Bacillales	100	Staphylococcaceae	100	Staphylococcus	100	Staphylococcus hominis	76.8	Staphylococcus	4633	18	0.0148683	0.000311419	-1.73161	0	0	0	0	0	0	0	0	0	0	0	0	0	0	0	0	0	0	0	0	12	0.00553963	0.00103422
			zOTU60	60	Bacteria	100	Proteobacteria	100	Gammaproteobacteria	100	Oceanospirillales	100	Halomonadaceae	100	Halomonas	100	Halomonas lutea	44.6667	Halomonas	2003	14	0.0115642	0.000242215	0.490783	4	0.0027854	4.70743e-05	-1.87249	4	0.00357315	5.35855e-05	-1.68559	0	0	0	0	2	0.0023896	5.74977e-05	-1.58393	0	0	0	0	2	0.000923272	0.000172369
			zOTU61	61	Bacteria	100	Proteobacteria	100	Alphaproteobacteria	100	Rhodospirillales	100	Rhodospirillaceae	74.5	Inquilinus	74.5	Inquilinus ginsengisoli	37.25	Rhodospirillales	2323	9	0.00743415	0.000155709	-2.31657	170	0.118379	0.00200066	1.36698	44	0.0393047	0.000589441	-0.39608	0	0	0	0	0	0	0	0	0	0	0	0	9	0.00415472	0.000775661
			zOTU62	62	Bacteria	100	Proteobacteria	100	Alphaproteobacteria	100	Rhodospirillales	100	Acetobacteraceae	100	Acetobacter	100	Acetobacter sicerae	71.2	Acetobacter	20619	0	0	0	0	0	0	0	0	0	0	0	0	0	0	0	0	0	0	0	0	0	0	0	0	0	0	0
			zOTU63	63	Bacteria	100	Firmicutes	100	Bacilli	100	Bacillales	100	Bacillaceae	100	Alkalihalobacillus	99.5	Alkalihalobacillus nanhaiisediminis	89.5	Alkalihalobacillus nanhaiisediminis	1260	5	0.00413008	8.65052e-05	0	121	0.0842583	0.001424	0	10	0.00893288	0.000133964	0	0	0	0	0	0	0	0	0	4	0.00261718	5.17043e-05	0	0	0	0
			zOTU64	64	Bacteria	100	Actinobacteria	100	Actinomycetia	100	Micrococcales	100	Micrococcaceae	100	Micrococcus	100	Micrococcus luteus	60	Micrococcus	1512	13	0.0107382	0.000224913	-2.31657	75	0.0522262	0.000882644	-0.344111	35	0.0312651	0.000468873	-1.25674	0	0	0	0	2	0.0023896	5.74977e-05	-4.28437	1	0.000654296	1.29261e-05	-6.43759	13	0.00600126	0.0011204
			zOTU65	65	Bacteria	100	Proteobacteria	100	Alphaproteobacteria	100	Hyphomicrobiales	100	Bradyrhizobiaceae	100	Bradyrhizobium	100	Bradyrhizobium tropiciagri	20	Bradyrhizobium	1990	0	0	0	0	25	0.0174087	0.000294215	0	0	0	0	0	0	0	0	0	0	0	0	0	0	0	0	0	0	0	0
			zOTU66	66	Bacteria	100	Bacteroidetes	100	Flavobacteriia	100	Flavobacteriales	100	Weeksellaceae	100	Planobacterium	53	Chryseobacterium taklimakanense	53	Weeksellaceae	1405	6	0.0049561	0.000103806	0	32	0.0222832	0.000376595	0	0	0	0	0	0	0	0	0	0	0	0	0	0	0	0	0	0	0	0
			zOTU67	67	Bacteria	100	Proteobacteria	100	Alphaproteobacteria	100	Rhodospirillales	100	Geminicoccaceae	100	Geminicoccus	100	Geminicoccus roseus	100	Geminicoccus roseus	926	1	0.000826016	1.7301e-05	0	0	0	0	0	0	0	0	0	0	0	0	0	0	0	0	0	0	0	0	0	0	0	0
			zOTU68	68	Bacteria	100	Proteobacteria	100	Betaproteobacteria	100	Burkholderiales	100	Oxalobacteraceae	100	Janthinobacterium	100	Janthinobacterium lividum	63.8	Janthinobacterium	984	0	0	0	0	0	0	0	0	0	0	0	0	0	0	0	0	0	0	0	0	0	0	0	0	0	0	0
			zOTU69	69	Bacteria	100	Firmicutes	100	Bacilli	100	Bacillales	100	Bacillaceae	100	Caldalkalibacillus	100	Caldalkalibacillus uzonensis	76.5	Caldalkalibacillus	2052	0	0	0	0	0	0	0	0	0	0	0	0	0	0	0	0	0	0	0	0	0	0	0	0	0	0	0
			zOTU70	70	Bacteria	100	Firmicutes	100	Bacilli	100	Lactobacillales	100	Lactobacillaceae	100	Loigolactobacillus	100	Loigolactobacillus backii	83.3333	Loigolactobacillus backii	924	19	0.0156943	0.00032872	-0.653607	42	0.0292467	0.00049428	-0.0651347	109	0.0973684	0.00146021	1.49764	90	0.114422	0.00247934	2.26142	188	0.224622	0.00540478	3.3857	385	0.251904	0.00497654	3.26661	6	0.00276981	0.000517108
			zOTU71	71	Bacteria	100	Firmicutes	100	Bacilli	100	Lactobacillales	100	Lactobacillaceae	100	Levilactobacillus	100	Levilactobacillus brevis	92	Levilactobacillus brevis	6259	0	0	0	0	0	0	0	0	0	0	0	0	0	0	0	0	0	0	0	0	0	0	0	0	0	0	0
			zOTU72	72	Bacteria	100	Proteobacteria	100	Alphaproteobacteria	100	Rhodospirillales	100	Rhodospirillaceae	71.4	Inquilinus	71.4	Inquilinus ginsengisoli	35.7	Rhodospirillales	1475	0	0	0	0	0	0	0	0	0	0	0	0	0	0	0	0	0	0	0	0	0	0	0	0	0	0	0
			zOTU73	73	Bacteria	100	Firmicutes	100	Bacilli	100	Lactobacillales	100	Lactobacillaceae	100	Pediococcus	100	Pediococcus damnosus	81.6667	Pediococcus damnosus	2571	0	0	0	0	0	0	0	0	0	0	0	0	0	0	0	0	0	0	0	0	0	0	0	0	0	0	0
			zOTU74	74	Bacteria	100	Proteobacteria	100	Gammaproteobacteria	100	Enterobacterales	100	Enterobacteriaceae	100	Raoultella	87	Raoultella planticola	82.5	Raoultella planticola	685	0	0	0	0	0	0	0	0	0	0	0	0	0	0	0	0	0	0	0	0	0	0	0	0	680	0.313912	0.0586055
			zOTU75	75	Bacteria	100	Proteobacteria	100	Gammaproteobacteria	100	Enterobacterales	100	Enterobacteriaceae	100	Siccibacter	70.6667	Siccibacter turicensis	70.6667	Enterobacteriaceae	1061	0	0	0	0	0	0	0	0	0	0	0	0	0	0	0	0	0	0	0	0	0	0	0	0	0	0	0
			zOTU76	76	Bacteria	100	Proteobacteria	100	Gammaproteobacteria	100	Enterobacterales	100	Enterobacteriaceae	100	Raoultella	94	Raoultella planticola	85.5	Raoultella planticola	686	0	0	0	0	0	0	0	0	0	0	0	0	0	0	0	0	0	0	0	0	0	0	0	0	677	0.312527	0.058347
			zOTU77	77	Bacteria	100	Proteobacteria	100	Betaproteobacteria	100	Burkholderiales	100	Alcaligenaceae	100	Achromobacter	100	Achromobacter insolitus	68.7	Achromobacter	1506	0	0	0	0	0	0	0	0	0	0	0	0	0	0	0	0	0	0	0	0	0	0	0	0	0	0	0
			zOTU78	78	Bacteria	100	Proteobacteria	100	Gammaproteobacteria	100	Pseudomonadales	100	Moraxellaceae	100	Moraxella	100	Moraxella osloensis	100	Moraxella osloensis	565	0	0	0	0	0	0	0	0	0	0	0	0	0	0	0	0	0	0	0	0	0	0	0	0	0	0	0
			zOTU79	79	Bacteria	100	Proteobacteria	100	Alphaproteobacteria	100	Rhodospirillales	100	Acetobacteraceae	100	Roseomonas	100	Roseomonas oryzae	100	Roseomonas oryzae	612	0	0	0	0	106	0.0738131	0.00124747	0	4	0.00357315	5.35855e-05	0	0	0	0	0	0	0	0	0	0	0	0	0	0	0	0
			zOTU80	80	Bacteria	100	Proteobacteria	100	Gammaproteobacteria	100	Enterobacterales	100	Yersiniaceae	100	Serratia	100	Serratia surfactantfaciens	55.9833	Serratia	612	0	0	0	0	0	0	0	0	0	0	0	0	0	0	0	0	0	0	0	0	0	0	0	0	602	0.277905	0.0518831
			zOTU81	81	Bacteria	100	Proteobacteria	100	Alphaproteobacteria	100	Hyphomicrobiales	100	Rhizobiaceae	100	Agrobacterium	82.8333	Agrobacterium fabrum	66.1667	Agrobacterium	542	13	0.0107382	0.000224913	0	0	0	0	0	0	0	0	0	0	0	0	0	0	0	0	0	0	0	0	0	0	0	0
			zOTU82	82	Bacteria	100	Firmicutes	100	Bacilli	100	Lactobacillales	100	Lactobacillaceae	100	Pediococcus	90.9667	Pediococcus damnosus	51.5333	Pediococcus	1814	0	0	0	0	0	0	0	0	0	0	0	0	0	0	0	0	0	0	0	0	0	0	0	0	0	0	0
			zOTU83	83	Bacteria	100	Proteobacteria	100	Gammaproteobacteria	100	Pseudomonadales	100	Pseudomonadaceae	100	Pseudomonas	100	Pseudomonas fluorescens	80	Pseudomonas	596	0	0	0	0	0	0	0	0	0	0	0	0	0	0	0	0	0	0	0	0	1	0.000654296	1.29261e-05	-11.2917	376	0.173575	0.0324054
			zOTU84	84	Bacteria	100	Proteobacteria	100	Betaproteobacteria	100	Burkholderiales	100	Burkholderiaceae	100	Ralstonia	100	Ralstonia insidiosa	100	Ralstonia insidiosa	470	0	0	0	0	1	0.00069635	1.17686e-05	0	11	0.00982617	0.00014736	0	0	0	0	0	0	0	0	0	0	0	0	0	0	0	0
			zOTU85	85	Bacteria	100	Proteobacteria	100	Alphaproteobacteria	100	Sphingomonadales	100	Sphingomonadaceae	100	Sphingomonas	100	Sphingomonas echinoides	26.8667	Sphingomonas	646	7	0.00578211	0.000121107	-2.83114	45	0.0313357	0.000529586	-0.702565	9	0.00803959	0.000120567	-2.83759	1	0.00127136	2.75482e-05	-4.9674	1	0.0011948	2.87489e-05	-4.90585	1	0.000654296	1.29261e-05	-6.05907	10	0.00461636	0.000861846
			zOTU86	86	Bacteria	100	Proteobacteria	100	Gammaproteobacteria	100	Enterobacterales	100	Enterobacteriaceae	100	Citrobacter	100	Citrobacter freundii	100	Citrobacter freundii	463	0	0	0	0	0	0	0	0	0	0	0	0	0	0	0	0	0	0	0	0	0	0	0	0	3	0.00138491	0.000258554
			zOTU87	87	Bacteria	100	Proteobacteria	100	Alphaproteobacteria	100	Rhodobacterales	100	Rhodobacteraceae	100	Paracoccus	100	Paracoccus chinensis	40	Paracoccus	694	0	0	0	0	21	0.0146233	0.00024714	0	121	0.108088	0.00162096	0	0	0	0	0	0	0	0	0	0	0	0	0	0	0	0
			zOTU88	88	Bacteria	100	Actinobacteria	100	Actinomycetia	100	Corynebacteriales	100	Corynebacteriaceae	100	Corynebacterium	100	Corynebacterium tuberculostearicum	97.8333	Corynebacterium tuberculostearicum	553	7	0.00578211	0.000121107	0.490783	0	0	0	0	0	0	0	0	0	0	0	0	0	0	0	0	0	0	0	0	1	0.000461636	8.61846e-05
			zOTU89	89	Bacteria	100	Proteobacteria	100	Betaproteobacteria	100	Burkholderiales	100	Oxalobacteraceae	100	Herbaspirillum	100	Herbaspirillum aquaticum	83.8667	Herbaspirillum aquaticum	630	13	0.0107382	0.000224913	-2.42349	53	0.0369065	0.000623735	-0.951924	18	0.0160792	0.000241135	-2.32302	0	0	0	0	1	0.0011948	2.87489e-05	-5.39128	0	0	0	0	14	0.0064629	0.00120658
			zOTU90	90	Bacteria	100	Bacteroidetes	100	Flavobacteriia	100	Flavobacteriales	100	Weeksellaceae	100	Planobacterium	100	Chryseobacterium taklimakanense	100	Chryseobacterium taklimakanense	643	5	0.00413008	8.65052e-05	0	0	0	0	0	0	0	0	0	0	0	0	0	0	0	0	0	1	0.000654296	1.29261e-05	0	0	0	0
			zOTU91	91	Bacteria	100	Actinobacteria	100	Actinomycetia	100	Micrococcales	100	Microbacteriaceae	100	Microbacterium	100	Microbacterium tumbae	36.5833	Microbacterium	505	5	0.00413008	8.65052e-05	-2.57961	118	0.0821693	0.00138869	1.42519	16	0.0142926	0.000214342	-1.27055	0	0	0	0	0	0	0	0	0	0	0	0	6	0.00276981	0.000517108
			zOTU92	92	Bacteria	100	Proteobacteria	100	Gammaproteobacteria	100	Pseudomonadales	100	Pseudomonadaceae	100	Pseudomonas	100	Pseudomonas mucidolens	28.1333	Pseudomonas	416	0	0	0	0	0	0	0	0	0	0	0	0	0	0	0	0	0	0	0	0	0	0	0	0	393	0.181423	0.0338706
			zOTU93	93	Bacteria	100	Proteobacteria	100	Gammaproteobacteria	100	Enterobacterales	100	Enterobacteriaceae	100	Pseudocitrobacter	77.5	Pseudocitrobacter faecalis	77.5	Enterobacteriaceae	429	0	0	0	0	0	0	0	0	0	0	0	0	0	0	0	0	0	0	0	0	0	0	0	0	422	0.19481	0.0363699
			zOTU94	94	Bacteria	100	Proteobacteria	100	Alphaproteobacteria	100	Rhodospirillales	100	Acetobacteraceae	100	Acetobacter	100	Acetobacter farinalis	59.2	Acetobacter	1334	0	0	0	0	6	0.0041781	7.06115e-05	0	2	0.00178658	2.67928e-05	0	0	0	0	0	0	0	0	0	0	0	0	0	0	0	0
			zOTU95	95	Bacteria	100	Firmicutes	100	Bacilli	100	Lactobacillales	100	Streptococcaceae	100	Lactococcus	100	Lactococcus lactis	60	Lactococcus	1092	0	0	0	0	0	0	0	0	0	0	0	0	0	0	0	0	0	0	0	0	0	0	0	0	1	0.000461636	8.61846e-05
			zOTU96	96	Bacteria	100	Proteobacteria	100	Gammaproteobacteria	100	Enterobacterales	100	Yersiniaceae	100	Serratia	100	Serratia ureilytica	52.3667	Serratia	410	0	0	0	0	0	0	0	0	0	0	0	0	0	0	0	0	0	0	0	0	0	0	0	0	398	0.183731	0.0343015
			zOTU97	97	Bacteria	100	Firmicutes	100	Bacilli	100	Lactobacillales	100	Lactobacillaceae	100	Fructilactobacillus	100	Fructilactobacillus lindneri	95.5	Fructilactobacillus lindneri	3765	198	0.163551	0.00342561	-0.664495	9	0.00626715	0.000105917	-5.67984	4	0.00357315	5.35855e-05	-6.66287	153	0.194518	0.00421488	-0.365364	0	0	0	0	0	0	0	0	63	0.0290831	0.00542963
			zOTU98	98															Unclassified	396	3	0.00247805	5.19031e-05	-4.53896	0	0	0	0	2	0.00178658	2.67928e-05	-5.49294	0	0	0	0	0	0	0	0	0	0	0	0	14	0.0064629	0.00120658
			zOTU99	99	Bacteria	100	Proteobacteria	100	Gammaproteobacteria	100	Pseudomonadales	100	Pseudomonadaceae	100	Pseudomonas	100	Pseudomonas mucidolens	28.4	Pseudomonas	1018	0	0	0	0	0	0	0	0	0	0	0	0	0	0	0	0	0	0	0	0	0	0	0	0	975	0.450095	0.08403
			zOTU100	100	Bacteria	100	Proteobacteria	100	Gammaproteobacteria	100	Enterobacterales	100	Enterobacteriaceae	37.1667	Franconibacter	37.1667	Franconibacter pulveris	37.1667	Enterobacterales	625	0	0	0	0	0	0	0	0	0	0	0	0	0	0	0	0	0	0	0	0	0	0	0	0	608	0.280675	0.0524002
			zOTU101	101	Bacteria	100	Proteobacteria	100	Alphaproteobacteria	100	Rhodospirillales	100	Acetobacteraceae	100	Tanticharoenia	49.5	Tanticharoenia sakaeratensis	49.5	Acetobacteraceae	762	0	0	0	0	0	0	0	0	0	0	0	0	0	0	0	0	0	0	0	0	0	0	0	0	0	0	0
			zOTU102	102	Bacteria	100	Proteobacteria	100	Gammaproteobacteria	100	Enterobacterales	100	Yersiniaceae	100	Serratia	100	Serratia marcescens	48.7333	Serratia	361	0	0	0	0	0	0	0	0	0	0	0	0	0	0	0	0	0	0	0	0	0	0	0	0	355	0.163881	0.0305955
			zOTU103	103	Bacteria	100	Proteobacteria	100	Alphaproteobacteria	100	Rhodospirillales	100	Acetobacteraceae	100	Acetobacter	100	Acetobacter farinalis	75.2	Acetobacter	649	3	0.00247805	5.19031e-05	0	1	0.00069635	1.17686e-05	0	0	0	0	0	0	0	0	0	0	0	0	0	0	0	0	0	0	0	0
			zOTU104	104	Bacteria	100	Actinobacteria	100	Actinomycetia	100	Micrococcales	100	Intrasporangiaceae	100	Knoellia	69.6	Knoellia aerolata	69.6	Intrasporangiaceae	647	1	0.000826016	1.7301e-05	-4.90153	13	0.00905255	0.000152992	-1.75701	26	0.0232255	0.000348306	-0.570109	0	0	0	0	1	0.0011948	2.87489e-05	-4.16889	1	0.000654296	1.29261e-05	-5.32211	6	0.00276981	0.000517108
			zOTU105	105	Bacteria	100	Proteobacteria	100	Gammaproteobacteria	100	Pseudomonadales	100	Pseudomonadaceae	100	Pseudomonas	100	Pseudomonas weihenstephanensis	30.3667	Pseudomonas	375	0	0	0	0	0	0	0	0	0	0	0	0	0	0	0	0	0	0	0	0	0	0	0	0	367	0.16942	0.0316298
			zOTU106	106	Bacteria	100	Actinobacteria	100	Actinomycetia	100	Micrococcales	100	Kytococcaceae	100	Kytococcus	100	Kytococcus sedentarius	71.3333	Kytococcus	581	0	0	0	0	0	0	0	0	0	0	0	0	0	0	0	0	0	0	0	0	0	0	0	0	0	0	0
			zOTU107	107	Bacteria	100	Proteobacteria	100	Gammaproteobacteria	100	Oceanospirillales	100	Halomonadaceae	100	Halomonas	100	Halomonas lactosivorans	35.1667	Halomonas	351	0	0	0	0	0	0	0	0	9	0.00803959	0.000120567	0	0	0	0	0	1	0.0011948	2.87489e-05	0	0	0	0	0	0	0	0
			zOTU108	108	Bacteria	100	Firmicutes	100	Bacilli	100	Bacillales	100	Bacillaceae	100	Bacillus	41	Metabacillus herbersteinensis	35.8333	Bacillaceae	926	0	0	0	0	0	0	0	0	0	0	0	0	0	0	0	0	0	0	0	0	0	0	0	0	0	0	0
			zOTU109	109	Bacteria	100	Actinobacteria	100	Actinomycetia	100	Micrococcales	100	Micrococcaceae	100	Kocuria	100	Kocuria marina	52	Kocuria	827	0	0	0	0	0	0	0	0	0	0	0	0	0	0	0	0	0	0	0	0	0	0	0	0	0	0	0
			zOTU110	110	Bacteria	100	Firmicutes	100	Bacilli	100	Lactobacillales	100	Lactobacillaceae	100	Levilactobacillus	100	Levilactobacillus brevis	95.0833	Levilactobacillus brevis	954	0	0	0	0	0	0	0	0	0	0	0	0	0	0	0	0	0	0	0	0	0	0	0	0	0	0	0
			zOTU111	111	Bacteria	100	Firmicutes	100	Bacilli	100	Lactobacillales	100	Lactobacillaceae	100	Levilactobacillus	100	Levilactobacillus brevis	94.6667	Levilactobacillus brevis	1815	0	0	0	0	0	0	0	0	0	0	0	0	0	0	0	0	0	0	0	0	0	0	0	0	0	0	0
			zOTU112	112	Bacteria	100	Proteobacteria	100	Alphaproteobacteria	100	Rhodospirillales	100	Acetobacteraceae	100	Acetobacter	100	Acetobacter tropicalis	63.6	Acetobacter	676	0	0	0	0	0	0	0	0	0	0	0	0	0	0	0	0	0	0	0	0	0	0	0	0	0	0	0
			zOTU113	113	Bacteria	100	Firmicutes	100	Bacilli	100	Bacillales	100	Staphylococcaceae	100	Staphylococcus	100	Staphylococcus epidermidis	46.7	Staphylococcus	279	0	0	0	0	24	0.0167124	0.000282446	0	0	0	0	0	0	0	0	0	1	0.0011948	2.87489e-05	0	0	0	0	0	0	0	0
			zOTU114	114	Bacteria	100	Proteobacteria	100	Gammaproteobacteria	100	Enterobacterales	100	Enterobacteriaceae	100	Raoultella	93	Raoultella ornithinolytica	51.9167	Raoultella	313	0	0	0	0	0	0	0	0	0	0	0	0	0	0	0	0	0	0	0	0	0	0	0	0	307	0.141722	0.0264587
			zOTU115	115	Bacteria	100	Proteobacteria	100	Alphaproteobacteria	100	Rhodospirillales	100	Acetobacteraceae	100	Acetobacter	100	Acetobacter tropicalis	87.9333	Acetobacter tropicalis	6889	0	0	0	0	0	0	0	0	0	0	0	0	0	0	0	0	0	0	0	0	0	0	0	0	483	0.22297	0.0416272
			zOTU116	116	Bacteria	100	Proteobacteria	100	Alphaproteobacteria	100	Rhodospirillales	100	Acetobacteraceae	100	Gluconacetobacter	73.6	Gluconacetobacter entanii	73.6	Acetobacteraceae	679	0	0	0	0	0	0	0	0	0	0	0	0	0	0	0	0	0	0	0	0	0	0	0	0	0	0	0
			zOTU117	117	Bacteria	100	Proteobacteria	100	Alphaproteobacteria	100	Sphingomonadales	100	Sphingomonadaceae	100	Sphingomonas	100	Sphingomonas aerolata	20	Sphingomonas	247	0	0	0	0	0	0	0	0	0	0	0	0	0	0	0	0	2	0.0023896	5.74977e-05	0	0	0	0	0	0	0	0
			zOTU118	118	Bacteria	100	Proteobacteria	100	Gammaproteobacteria	100	Enterobacterales	100	Enterobacteriaceae	100	Raoultella	100	Raoultella planticola	61.2	Raoultella	285	0	0	0	0	0	0	0	0	0	0	0	0	0	0	0	0	0	0	0	0	0	0	0	0	284	0.131105	0.0244764
			zOTU119	119	Bacteria	100	Firmicutes	100	Bacilli	100	Lactobacillales	100	Streptococcaceae	100	Streptococcus	100	Streptococcus sinensis	77.7	Streptococcus	417	0	0	0	0	0	0	0	0	0	0	0	0	0	0	0	0	0	0	0	0	0	0	0	0	1	0.000461636	8.61846e-05
			zOTU120	120	Bacteria	100	Firmicutes	100	Bacilli	100	Lactobacillales	100	Lactobacillaceae	100	Loigolactobacillus	100	Loigolactobacillus backii	80.3333	Loigolactobacillus backii	269	8	0.00660813	0.000138408	0.683428	8	0.0055708	9.41487e-05	0.12751	36	0.0321584	0.00048227	2.48434	28	0.035598	0.00077135	3.16188	63	0.0752724	0.00181118	4.39335	102	0.0667382	0.00131846	3.93528	1	0.000461636	8.61846e-05
			zOTU121	121	Bacteria	100	Firmicutes	100	Bacilli	100	Lactobacillales	100	Lactobacillaceae	100	Loigolactobacillus	100	Loigolactobacillus backii	83.6667	Loigolactobacillus backii	294	8	0.00660813	0.000138408	0	20	0.013927	0.000235372	0	32	0.0285852	0.000428684	0	18	0.0228845	0.000495868	0	55	0.065714	0.00158119	0	137	0.0896386	0.00177087	0	0	0	0
			zOTU122	122	Bacteria	100	Proteobacteria	100	Gammaproteobacteria	100	Enterobacterales	100	Yersiniaceae	100	Serratia	100	Serratia surfactantfaciens	63.1	Serratia	308	0	0	0	0	0	0	0	0	0	0	0	0	0	0	0	0	0	0	0	0	0	0	0	0	303	0.139876	0.0261139
			zOTU123	123	Bacteria	100	Proteobacteria	100	Alphaproteobacteria	100	Rhodospirillales	100	Acetobacteraceae	100	Acetobacter	100	Acetobacter tropicalis	69.4	Acetobacter	609	0	0	0	0	0	0	0	0	0	0	0	0	0	0	0	0	0	0	0	0	0	0	0	0	0	0	0
			zOTU124	124	Bacteria	100	Firmicutes	100	Bacilli	100	Lactobacillales	100	Streptococcaceae	100	Streptococcus	100	Streptococcus salivarius	69.0833	Streptococcus	287	1	0.000826016	1.7301e-05	0	0	0	0	0	0	0	0	0	0	0	0	0	0	0	0	0	0	0	0	0	0	0	0
			zOTU125	125	Bacteria	100	Firmicutes	100	Bacilli	100	Lactobacillales	100	Lactobacillaceae	100	Pediococcus	100	Pediococcus damnosus	77.3333	Pediococcus	1098	0	0	0	0	0	0	0	0	0	0	0	0	0	0	0	0	0	0	0	0	0	0	0	0	0	0	0
			zOTU126	126	Bacteria	100	Firmicutes	100	Bacilli	100	Bacillales	100	Bacillaceae	100	Anoxybacillus	100	Anoxybacillus rupiensis	34.3667	Anoxybacillus	769	0	0	0	0	0	0	0	0	0	0	0	0	0	0	0	0	0	0	0	0	0	0	0	0	0	0	0
			zOTU127	127	Bacteria	100	Firmicutes	100	Bacilli	100	Lactobacillales	100	Lactobacillaceae	100	Pediococcus	100	Pediococcus damnosus	77.1667	Pediococcus	779	0	0	0	0	0	0	0	0	0	0	0	0	0	0	0	0	0	0	0	0	0	0	0	0	0	0	0
			zOTU128	128	Bacteria	100	Proteobacteria	100	Gammaproteobacteria	100	Enterobacterales	100	Enterobacteriaceae	100	Citrobacter	100	Citrobacter freundii	100	Citrobacter freundii	212	0	0	0	0	0	0	0	0	13	0.0116127	0.000174153	0	0	0	0	0	2	0.0023896	5.74977e-05	0	0	0	0	0	0	0	0
			zOTU129	129	Bacteria	100	Proteobacteria	100	Alphaproteobacteria	100	Rhodospirillales	100	Acetobacteraceae	100	Komagataeibacter	100	Komagataeibacter intermedius	53.4	Komagataeibacter	469	0	0	0	0	0	0	0	0	0	0	0	0	0	0	0	0	0	0	0	0	0	0	0	0	0	0	0
			zOTU130	130	Bacteria	100	Proteobacteria	100	Alphaproteobacteria	100	Rhodospirillales	100	Acetobacteraceae	100	Tanticharoenia	50.5833	Tanticharoenia sakaeratensis	50.5833	Acetobacteraceae	478	0	0	0	0	0	0	0	0	0	0	0	0	0	0	0	0	0	0	0	0	0	0	0	0	0	0	0
			zOTU131	131	Bacteria	100	Proteobacteria	100	Gammaproteobacteria	100	Enterobacterales	100	Yersiniaceae	100	Serratia	100	Serratia nematodiphila	55.75	Serratia	251	0	0	0	0	0	0	0	0	0	0	0	0	0	0	0	0	0	0	0	0	0	0	0	0	235	0.108484	0.0202534
			zOTU132	132	Bacteria	100	Proteobacteria	100	Betaproteobacteria	100	Burkholderiales	100	Oxalobacteraceae	100	Duganella	100	Duganella pernnla	99.5	Duganella pernnla	267	0	0	0	0	0	0	0	0	0	0	0	0	0	0	0	0	0	0	0	0	0	0	0	0	0	0	0
			zOTU133	133	Bacteria	100	Proteobacteria	100	Gammaproteobacteria	100	Enterobacterales	100	Yersiniaceae	100	Serratia	100	Serratia odorifera	72.3	Serratia	2897	0	0	0	0	0	0	0	0	0	0	0	0	0	0	0	0	0	0	0	0	0	0	0	0	2771	1.27919	0.238818
			zOTU134	134	Bacteria	100	Firmicutes	100	Bacilli	100	Lactobacillales	100	Lactobacillaceae	100	Levilactobacillus	100	Levilactobacillus brevis	93	Levilactobacillus brevis	836	0	0	0	0	0	0	0	0	0	0	0	0	0	0	0	0	0	0	0	0	0	0	0	0	0	0	0
			zOTU135	135	Bacteria	100	Proteobacteria	100	Alphaproteobacteria	100	Rhodospirillales	100	Rhodospirillaceae	69.5	Inquilinus	69.5	Inquilinus ginsengisoli	34.75	Rhodospirillales	197	0	0	0	0	0	0	0	0	0	0	0	0	0	0	0	0	0	0	0	0	0	0	0	0	0	0	0
			zOTU136	136	Bacteria	100	Firmicutes	100	Bacilli	100	Lactobacillales	100	Lactobacillaceae	100	Lacticaseibacillus	75	Lacticaseibacillus brantae	51.75	Lactobacillaceae	665	0	0	0	0	0	0	0	0	0	0	0	0	0	0	0	0	0	0	0	0	0	0	0	0	0	0	0
			zOTU137	137	Bacteria	100	Firmicutes	100	Bacilli	100	Lactobacillales	66.5	Enterococcaceae	36.25	Bavariicoccus	36.25	Bavariicoccus seileri	36.25	Bacilli	682	0	0	0	0	0	0	0	0	0	0	0	0	0	0	0	0	0	0	0	0	0	0	0	0	0	0	0
			zOTU138	138															Unclassified	524	0	0	0	0	0	0	0	0	0	0	0	0	0	0	0	0	0	0	0	0	0	0	0	0	0	0	0
			zOTU139	139	Bacteria	100	Firmicutes	100	Bacilli	100	Bacillales	100	Bacillaceae	100	Geobacillus	100	Geobacillus kaustophilus	55.7667	Geobacillus	483	0	0	0	0	0	0	0	0	0	0	0	0	0	0	0	0	0	0	0	0	0	0	0	0	0	0	0
			zOTU140	140	Bacteria	100	Firmicutes	100	Bacilli	100	Lactobacillales	100	Lactobacillaceae	100	Pediococcus	80.2667	Pediococcus damnosus	40.5667	Pediococcus	655	0	0	0	0	0	0	0	0	0	0	0	0	0	0	0	0	0	0	0	0	0	0	0	0	0	0	0
			zOTU141	141	Bacteria	100	Firmicutes	100	Bacilli	100	Bacillales	100	Staphylococcaceae	100	Staphylococcus	100	Staphylococcus epidermidis	46.3	Staphylococcus	478	0	0	0	0	0	0	0	0	0	0	0	0	0	0	0	0	1	0.0011948	2.87489e-05	0	0	0	0	0	0	0	0
			zOTU142	142	Bacteria	100	Proteobacteria	100	Alphaproteobacteria	100	Rhodospirillales	100	Acetobacteraceae	100	Komagataeibacter	100	Komagataeibacter intermedius	55.8	Komagataeibacter	568	0	0	0	0	0	0	0	0	0	0	0	0	0	0	0	0	0	0	0	0	0	0	0	0	0	0	0
			zOTU143	143	Bacteria	100	Proteobacteria	100	Gammaproteobacteria	100	Enterobacterales	100	Yersiniaceae	100	Serratia	100	Serratia nematodiphila	48.5333	Serratia	244	0	0	0	0	0	0	0	0	0	0	0	0	0	0	0	0	0	0	0	0	0	0	0	0	243	0.112177	0.0209429
			zOTU144	144	Bacteria	100	Firmicutes	100	Bacilli	100	Lactobacillales	100	Lactobacillaceae	100	Fructilactobacillus	100	Fructilactobacillus lindneri	95.5	Fructilactobacillus lindneri	1449	59	0.048735	0.00102076	0.396146	5	0.00348175	5.88429e-05	-3.72049	1	0.000893288	1.33964e-05	-5.85551	50	0.0635679	0.00137741	0.82846	0	0	0	0	0	0	0	0	9	0.00415472	0.000775661
			zOTU145	145	Bacteria	100	Firmicutes	100	Bacilli	100	Bacillales	100	Bacillaceae	100	Bacillus	100	Bacillus thaonhiensis	74.6667	Bacillus	647	0	0	0	0	0	0	0	0	0	0	0	0	0	0	0	0	0	0	0	0	0	0	0	0	0	0	0
			zOTU146	146	Bacteria	100	Proteobacteria	100	Gammaproteobacteria	100	Oceanospirillales	100	Alcanivoracaceae	100	Alcanivorax	100	Alcanivorax nanhaiticus	47.1667	Alcanivorax	352	0	0	0	0	0	0	0	0	0	0	0	0	0	0	0	0	0	0	0	0	0	0	0	0	0	0	0
			zOTU147	147	Bacteria	100	Firmicutes	100	Bacilli	100	Lactobacillales	100	Lactobacillaceae	100	Lactobacillus	100	Lactobacillus iners	100	Lactobacillus iners	505	1	0.000826016	1.7301e-05	0	0	0	0	0	11	0.00982617	0.00014736	0	0	0	0	0	0	0	0	0	0	0	0	0	0	0	0
			zOTU148	148	Bacteria	100	Proteobacteria	100	Gammaproteobacteria	100	Pseudomonadales	100	Moraxellaceae	100	Moraxella	100	Moraxella atlantae	100	Moraxella atlantae	179	0	0	0	0	0	0	0	0	0	0	0	0	0	0	0	0	0	0	0	0	0	0	0	0	0	0	0
			zOTU149	149	Bacteria	100	Actinobacteria	100	Actinomycetia	100	Micrococcales	100	Micrococcaceae	100	Rothia	100	Rothia mucilaginosa	100	Rothia mucilaginosa	182	0	0	0	0	0	0	0	0	0	0	0	0	0	0	0	0	0	0	0	0	0	0	0	0	0	0	0
			zOTU150	150	Bacteria	100	Proteobacteria	100	Gammaproteobacteria	100	Oceanospirillales	100	Halomonadaceae	100	Halomonas	100	Halomonas lactosivorans	66.1667	Halomonas	179	0	0	0	0	0	0	0	0	0	0	0	0	0	0	0	0	0	0	0	0	0	0	0	0	0	0	0
			zOTU151	151	Bacteria	100	Proteobacteria	100	Alphaproteobacteria	100	Rhodospirillales	100	Acetobacteraceae	100	Acetobacter	95.75	Acetobacter tropicalis	47.6667	Acetobacter	801	0	0	0	0	1	0.00069635	1.17686e-05	-8.70538	1	0.000893288	1.33964e-05	-8.51848	0	0	0	0	0	0	0	0	0	0	0	0	57	0.0263132	0.00491252
			zOTU152	152	Bacteria	100	Firmicutes	100	Bacilli	100	Bacillales	100	Bacillaceae	100	Alkalihalobacillus	100	Alkalihalobacillus halodurans	94	Alkalihalobacillus halodurans	464	0	0	0	0	0	0	0	0	0	0	0	0	0	0	0	0	0	0	0	0	0	0	0	0	0	0	0
			zOTU153	153	Bacteria	100	Proteobacteria	100	Alphaproteobacteria	100	Hyphomicrobiales	100	Methylobacteriaceae	100	Methylobacterium	100	Methylobacterium bullatum	52.5	Methylobacterium	252	0	0	0	0	0	0	0	0	0	0	0	0	0	0	0	0	0	0	0	0	0	0	0	0	102	0.0470868	0.00879083
			zOTU154	154	Bacteria	100	Proteobacteria	100	Alphaproteobacteria	100	Rhodospirillales	100	Acetobacteraceae	100	Acetobacter	100	Acetobacter farinalis	83.2	Acetobacter farinalis	530	0	0	0	0	3	0.00208905	3.53057e-05	0	2	0.00178658	2.67928e-05	0	0	0	0	0	0	0	0	0	0	0	0	0	0	0	0
			zOTU155	155	Bacteria	100	Proteobacteria	100	Alphaproteobacteria	100	Rhodospirillales	100	Acetobacteraceae	100	Asaia	100	Asaia spathodeae	40	Asaia	162	0	0	0	0	0	0	0	0	0	0	0	0	0	0	0	0	0	0	0	0	0	0	0	0	0	0	0
			zOTU156	156	Bacteria	100	Proteobacteria	100	Alphaproteobacteria	100	Sphingomonadales	100	Sphingomonadaceae	100	Sphingomonas	100	Sphingomonas psychrolutea	48.75	Sphingomonas	210	0	0	0	0	0	0	0	0	0	0	0	0	0	0	0	0	0	0	0	0	0	0	0	0	107	0.049395	0.00922175
			zOTU157	157	Bacteria	100	Proteobacteria	100	Gammaproteobacteria	100	Enterobacterales	100	Yersiniaceae	100	Serratia	100	Serratia marcescens	66.9333	Serratia	503	0	0	0	0	0	0	0	0	0	0	0	0	0	0	0	0	0	0	0	0	0	0	0	0	471	0.21743	0.040593
			zOTU158	158	Bacteria	100	Proteobacteria	100	Alphaproteobacteria	100	Rhodospirillales	100	Acetobacteraceae	100	Acetobacter	100	Acetobacter farinalis	64	Acetobacter	606	0	0	0	0	0	0	0	0	0	0	0	0	0	0	0	0	0	0	0	0	0	0	0	0	0	0	0
			zOTU159	159	Bacteria	100	Actinobacteria	100	Actinomycetia	100	Corynebacteriales	100	Lawsonellaceae	100	Lawsonella	100	Lawsonella clevelandensis	100	Lawsonella clevelandensis	486	0	0	0	0	0	0	0	0	0	0	0	0	0	0	0	0	0	0	0	0	0	0	0	0	0	0	0
			zOTU160	160	Bacteria	100	Firmicutes	100	Bacilli	100	Lactobacillales	100	Lactobacillaceae	100	Fructilactobacillus	100	Fructilactobacillus lindneri	70.0833	Fructilactobacillus	4249	249	0.205678	0.00430796	0.555967	33	0.0229795	0.000388363	-2.91556	3	0.00267986	4.01892e-05	-6.18809	182	0.231387	0.00501377	0.77486	0	0	0	0	0	0	0	0	34	0.0156956	0.00293028
			zOTU161	161	Bacteria	100	Firmicutes	100	Bacilli	100	Lactobacillales	100	Carnobacteriaceae	98	Granulicatella	98	Granulicatella adiacens	98	Granulicatella adiacens	159	0	0	0	0	0	0	0	0	0	0	0	0	0	0	0	0	0	0	0	0	0	0	0	0	0	0	0
			zOTU162	162	Bacteria	100	Firmicutes	100	Bacilli	100	Bacillales	100	Staphylococcaceae	100	Staphylococcus	100	Staphylococcus hominis	70.4	Staphylococcus	421	0	0	0	0	0	0	0	0	0	0	0	0	0	0	0	0	0	0	0	0	0	0	0	0	0	0	0
			zOTU163	163															Unclassified	573	1	0.000826016	1.7301e-05	-7.44585	0	0	0	0	0	0	0	0	0	0	0	0	0	0	0	0	0	0	0	0	35	0.0161573	0.00301646
			zOTU164	164	Bacteria	100	Firmicutes	100	Bacilli	100	Bacillales	100	Bacillaceae	100	Geobacillus	100	Geobacillus thermoleovorans	66.8	Geobacillus	325	0	0	0	0	0	0	0	0	0	0	0	0	0	0	0	0	0	0	0	0	0	0	0	0	0	0	0
			zOTU165	165	Bacteria	100	Proteobacteria	100	Betaproteobacteria	100	Burkholderiales	100	Oxalobacteraceae	100	Herbaspirillum	100	Herbaspirillum rubrisubalbicans	94.5667	Herbaspirillum rubrisubalbicans	152	0	0	0	0	0	0	0	0	0	0	0	0	0	0	0	0	0	0	0	0	0	0	0	0	124	0.0572428	0.0106869
			zOTU166	166	Bacteria	100	Proteobacteria	100	Gammaproteobacteria	100	Pseudomonadales	100	Pseudomonadaceae	100	Pseudomonas	100	Pseudomonas mucidolens	45	Pseudomonas	275	0	0	0	0	0	0	0	0	0	0	0	0	0	0	0	0	0	0	0	0	0	0	0	0	267	0.123257	0.0230113
			zOTU167	167	Bacteria	100	Proteobacteria	100	Gammaproteobacteria	100	Enterobacterales	100	Enterobacteriaceae	100	Pseudocitrobacter	79.0333	Pseudocitrobacter faecalis	79.0333	Enterobacteriaceae	188	0	0	0	0	0	0	0	0	0	0	0	0	0	0	0	0	0	0	0	0	0	0	0	0	183	0.0844793	0.0157718
			zOTU168	168	Bacteria	100	Proteobacteria	100	Alphaproteobacteria	100	Hyphomicrobiales	100	Rhizobiaceae	100	Rhizobium	66.5	Rhizobium subbaraonis	31.3333	Rhizobiaceae	370	0	0	0	0	0	0	0	0	0	0	0	0	0	0	0	0	0	0	0	0	0	0	0	0	0	0	0
			zOTU169	169	Bacteria	100	Proteobacteria	100	Gammaproteobacteria	100	Pseudomonadales	100	Pseudomonadaceae	100	Pseudomonas	100	Pseudomonas fluorescens	80	Pseudomonas	254	0	0	0	0	0	0	0	0	0	0	0	0	0	0	0	0	0	0	0	0	0	0	0	0	243	0.112177	0.0209429
			zOTU170	170	Bacteria	100	Proteobacteria	100	Gammaproteobacteria	100	Pseudomonadales	100	Pseudomonadaceae	100	Pseudomonas	100	Pseudomonas tolaasii	85	Pseudomonas tolaasii	648	0	0	0	0	0	0	0	0	0	0	0	0	0	0	0	0	0	0	0	0	0	0	0	0	620	0.286214	0.0534345
			zOTU171	171	Bacteria	100	Proteobacteria	100	Alphaproteobacteria	100	Rhodospirillales	100	Acetobacteraceae	100	Acetobacter	100	Acetobacter farinalis	75.2	Acetobacter	640	0	0	0	0	0	0	0	0	0	0	0	0	0	0	0	0	0	0	0	0	0	0	0	0	0	0	0
			zOTU172	172	Bacteria	100	Proteobacteria	100	Alphaproteobacteria	100	Rhodospirillales	100	Acetobacteraceae	100	Tanticharoenia	55.5833	Tanticharoenia sakaeratensis	55.5833	Acetobacteraceae	357	0	0	0	0	0	0	0	0	0	0	0	0	0	0	0	0	0	0	0	0	0	0	0	0	0	0	0
			zOTU173	173	Bacteria	100	Firmicutes	100	Bacilli	100	Lactobacillales	100	Streptococcaceae	100	Streptococcus	100	Streptococcus gordonii	36.2	Streptococcus	492	0	0	0	0	0	0	0	0	0	0	0	0	0	0	0	0	0	0	0	0	0	0	0	0	0	0	0
			zOTU174	174	Bacteria	100	Proteobacteria	100	Betaproteobacteria	100	Burkholderiales	100	Oxalobacteraceae	100	Duganella	100	Duganella pernnla	95.5	Duganella pernnla	196	0	0	0	0	0	0	0	0	0	0	0	0	0	0	0	0	0	0	0	0	0	0	0	0	0	0	0
			zOTU175	175	Bacteria	100	Proteobacteria	100	Alphaproteobacteria	100	Rhodospirillales	100	Acetobacteraceae	100	Acetobacter	100	Acetobacter farinalis	63.2	Acetobacter	566	0	0	0	0	0	0	0	0	1	0.000893288	1.33964e-05	0	0	0	0	0	0	0	0	0	0	0	0	0	0	0	0
			zOTU176	176	Bacteria	100	Proteobacteria	100	Alphaproteobacteria	100	Hyphomicrobiales	100	Aurantimonadaceae	95	Aureimonas	95	Aureimonas leprariae	34.0833	Aureimonas	492	0	0	0	0	1	0.00069635	1.17686e-05	0	0	0	0	0	0	0	0	0	0	0	0	0	0	0	0	0	0	0	0
			zOTU177	177	Bacteria	100	Firmicutes	100	Bacilli	100	Bacillales	100	Bacillaceae	100	Bacillus	100	Bacillus thaonhiensis	76.6667	Bacillus	379	0	0	0	0	0	0	0	0	0	0	0	0	0	0	0	0	0	0	0	0	0	0	0	0	0	0	0
			zOTU178	178	Bacteria	100	Proteobacteria	100	Alphaproteobacteria	100	Hyphomicrobiales	100	Methylobacteriaceae	100	Methylobacterium	100	Methylobacterium radiotolerans	20	Methylobacterium	230	0	0	0	0	0	0	0	0	0	0	0	0	0	0	0	0	0	0	0	0	1	0.000654296	1.29261e-05	-7.381	25	0.0115409	0.00215462
			zOTU179	179	Bacteria	100	Firmicutes	100	Bacilli	100	Lactobacillales	100	Lactobacillaceae	100	Levilactobacillus	100	Levilactobacillus brevis	88.3333	Levilactobacillus brevis	540	0	0	0	0	0	0	0	0	0	0	0	0	0	0	0	0	0	0	0	0	0	0	0	0	0	0	0
			zOTU180	180	Bacteria	100	Firmicutes	100	Bacilli	100	Lactobacillales	100	Streptococcaceae	100	Streptococcus	100	Streptococcus gordonii	96.4	Streptococcus gordonii	158	0	0	0	0	0	0	0	0	0	0	0	0	0	0	0	0	0	0	0	0	0	0	0	0	0	0	0
			zOTU181	181	Bacteria	100	Firmicutes	100	Bacilli	100	Lactobacillales	100	Aerococcaceae	100	Abiotrophia	100	Abiotrophia defectiva	100	Abiotrophia defectiva	133	0	0	0	0	0	0	0	0	0	0	0	0	0	0	0	0	0	0	0	0	0	0	0	0	0	0	0
			zOTU182	182	Bacteria	100	Actinobacteria	100	Actinomycetia	100	Micrococcales	100	Micrococcaceae	100	Kocuria	100	Kocuria palustris	77.4167	Kocuria	482	4	0.00330406	6.92042e-05	0	0	0	0	0	0	0	0	0	0	0	0	0	0	0	0	0	0	0	0	0	0	0	0
			zOTU183	183	Bacteria	100	Actinobacteria	100	Actinomycetia	100	Micrococcales	100	Dermabacteraceae	100	Brachybacterium	100	Brachybacterium squillarum	38.2333	Brachybacterium	168	5	0.00413008	8.65052e-05	0	0	0	0	0	0	0	0	0	0	0	0	0	0	0	0	0	3	0.00196289	3.87782e-05	0	0	0	0
			zOTU184	184	Bacteria	100	Proteobacteria	100	Alphaproteobacteria	100	Rhodospirillales	100	Rhodospirillaceae	80	Inquilinus	80	Inquilinus ginsengisoli	40	Rhodospirillales	218	0	0	0	0	0	0	0	0	0	0	0	0	0	0	0	0	0	0	0	0	0	0	0	0	0	0	0
			zOTU185	185	Bacteria	100	Proteobacteria	100	Gammaproteobacteria	100	Enterobacterales	100	Yersiniaceae	100	Serratia	100	Serratia marcescens	69.8667	Serratia	154	0	0	0	0	0	0	0	0	0	0	0	0	0	0	0	0	0	0	0	0	0	0	0	0	149	0.0687837	0.0128415
			zOTU186	186	Bacteria	100	Proteobacteria	100	Alphaproteobacteria	100	Caulobacterales	100	Caulobacteraceae	100	Brevundimonas	100	Brevundimonas vesicularis	53.1	Brevundimonas	171	3	0.00247805	5.19031e-05	-5.25517	0	0	0	0	0	0	0	0	0	0	0	0	0	0	0	0	0	0	0	0	23	0.0106176	0.00198225
			zOTU187	187	Bacteria	100	Actinobacteria	100	Actinomycetia	100	Propionibacteriales	100	Propionibacteriaceae	100	Microlunatus	53.7333	Luteococcus peritonei	36.0333	Propionibacteriaceae	153	7	0.00578211	0.000121107	0	0	0	0	0	0	0	0	0	0	0	0	0	0	0	0	0	0	0	0	0	0	0	0
			zOTU188	188	Bacteria	100	Firmicutes	100	Bacilli	100	Lactobacillales	100	Lactobacillaceae	100	Pediococcus	100	Pediococcus damnosus	75.0833	Pediococcus	336	0	0	0	0	0	0	0	0	0	0	0	0	0	0	0	0	0	0	0	0	0	0	0	0	0	0	0
			zOTU189	189	Bacteria	100	Proteobacteria	100	Betaproteobacteria	100	Burkholderiales	100	Alcaligenaceae	100	Achromobacter	100	Achromobacter spanius	40	Achromobacter	132	0	0	0	0	0	0	0	0	0	0	0	0	0	0	0	0	0	0	0	0	0	0	0	0	0	0	0
			zOTU190	190	Bacteria	100	Proteobacteria	100	Alphaproteobacteria	100	Hyphomicrobiales	100	Bradyrhizobiaceae	100	Bradyrhizobium	100	Bradyrhizobium kavangense	23.15	Bradyrhizobium	201	0	0	0	0	0	0	0	0	0	0	0	0	0	0	0	0	0	0	0	0	0	0	0	0	0	0	0
			zOTU191	191	Bacteria	100	Proteobacteria	100	Gammaproteobacteria	100	Pseudomonadales	100	Pseudomonadaceae	100	Pseudomonas	100	Pseudomonas proteolytica	29.9667	Pseudomonas	180	0	0	0	0	0	0	0	0	0	0	0	0	0	0	0	0	0	0	0	0	0	0	0	0	178	0.0821712	0.0153409
			zOTU192	192	Bacteria	100	Firmicutes	100	Bacilli	100	Lactobacillales	100	Lactobacillaceae	100	Lentilactobacillus	47.15	Lentilactobacillus rapi	47.15	Lactobacillaceae	557	0	0	0	0	0	0	0	0	0	0	0	0	0	0	0	0	0	0	0	0	0	0	0	0	0	0	0
			zOTU193	193	Bacteria	100	Firmicutes	100	Bacilli	100	Lactobacillales	100	Streptococcaceae	100	Streptococcus	100	Streptococcus thermophilus	78.5	Streptococcus	445	0	0	0	0	0	0	0	0	0	0	0	0	0	0	0	0	0	0	0	0	0	0	0	0	0	0	0
			zOTU194	194	Bacteria	100	Proteobacteria	100	Alphaproteobacteria	100	Rhodospirillales	100	Acetobacteraceae	100	Komagataeibacter	100	Komagataeibacter medellinensis	91.6	Komagataeibacter medellinensis	652	0	0	0	0	0	0	0	0	0	0	0	0	0	0	0	0	0	0	0	0	0	0	0	0	0	0	0
			zOTU195	195	Bacteria	100	Proteobacteria	100	Alphaproteobacteria	100	Rhodospirillales	100	Acetobacteraceae	100	Acetobacter	79.0833	Acetobacter tropicalis	67.75	Acetobacteraceae	254	0	0	0	0	0	0	0	0	0	0	0	0	0	0	0	0	0	0	0	0	0	0	0	0	0	0	0
			zOTU196	196	Bacteria	100	Bacteroidetes	100	Chitinophagia	100	Chitinophagales	100	Chitinophagaceae	100	Sediminibacterium	93.5	Sediminibacterium magnilacihabitans	93.5	Sediminibacterium magnilacihabitans	296	0	0	0	0	0	0	0	0	0	0	0	0	0	0	0	0	0	0	0	0	0	0	0	0	0	0	0
			zOTU197	197	Bacteria	100	Firmicutes	100	Bacilli	100	Lactobacillales	100	Lactobacillaceae	100	Levilactobacillus	30.6667	Levilactobacillus spicheri	30.6667	Lactobacillaceae	559	0	0	0	0	0	0	0	0	0	0	0	0	0	0	0	0	0	0	0	0	0	0	0	0	0	0	0
			zOTU198	198	Bacteria	100	Bacteroidetes	100	Flavobacteriia	100	Flavobacteriales	100	Weeksellaceae	100	Cloacibacterium	100	Cloacibacterium normanense	98.5833	Cloacibacterium normanense	235	0	0	0	0	107	0.0745094	0.00125924	1.54705	0	0	0	0	0	0	0	0	2	0.0023896	5.74977e-05	-2.90585	1	0.000654296	1.29261e-05	-5.05907	5	0.00230818	0.000430923
			zOTU199	199	Bacteria	100	Actinobacteria	100	Actinomycetia	100	Micrococcales	100	Microbacteriaceae	100	Microbacterium	100	Microbacterium petrolearium	36.5167	Microbacterium	150	1	0.000826016	1.7301e-05	0	0	0	0	0	0	0	0	0	0	0	0	0	0	0	0	0	0	0	0	0	0	0	0
			zOTU200	200	Bacteria	100	Firmicutes	100	Bacilli	100	Lactobacillales	100	Lactobacillaceae	100	Fructilactobacillus	100	Fructilactobacillus lindneri	77.8333	Fructilactobacillus	978	42	0.0346927	0.000726644	-0.0941792	6	0.0041781	7.06115e-05	-3.45745	1	0.000893288	1.33964e-05	-5.85551	27	0.0343267	0.000743802	-0.0605092	0	0	0	0	1	0.000654296	1.29261e-05	-5.90707	9	0.00415472	0.000775661
			zOTU201	201	Bacteria	100	Proteobacteria	100	Alphaproteobacteria	100	Rhodobacterales	100	Rhodobacteraceae	100	Paracoccus	100	Paracoccus laeviglucosivorans	45.55	Paracoccus	107	0	0	0	0	0	0	0	0	0	0	0	0	0	0	0	0	0	0	0	0	0	0	0	0	0	0	0
			zOTU202	202	Bacteria	100	Actinobacteria	100	Actinomycetia	100	Micrococcales	100	Dermabacteraceae	100	Brachybacterium	100	Brachybacterium nesterenkovii	29.4	Brachybacterium	122	0	0	0	0	0	0	0	0	0	0	0	0	0	0	0	0	0	0	0	0	0	0	0	0	0	0	0
			zOTU203	203	Bacteria	100	Firmicutes	100	Bacilli	100	Lactobacillales	100	Lactobacillaceae	100	Levilactobacillus	100	Levilactobacillus brevis	94.6667	Levilactobacillus brevis	245	0	0	0	0	0	0	0	0	0	0	0	0	0	0	0	0	0	0	0	0	0	0	0	0	0	0	0
			zOTU204	204	Bacteria	100	Proteobacteria	100	Betaproteobacteria	100	Rhodocyclales	87.9167	Zoogloeaceae	86.9167	Zoogloea	54.8333	Zoogloea oryzae	54.8333	Zoogloeaceae	265	0	0	0	0	0	0	0	0	0	0	0	0	0	0	0	0	0	0	0	0	0	0	0	0	0	0	0
			zOTU205	205															Unclassified	372	0	0	0	0	0	0	0	0	0	0	0	0	0	0	0	0	0	0	0	0	0	0	0	0	0	0	0
			zOTU206	206	Bacteria	100	Actinobacteria	100	Actinomycetia	100	Micrococcales	100	Intrasporangiaceae	100	Knoellia	89.8	Knoellia remsis	49.4	Knoellia	136	0	0	0	0	0	0	0	0	0	0	0	0	0	0	0	0	0	0	0	0	0	0	0	0	0	0	0
			zOTU207	207	Bacteria	100	Firmicutes	100	Bacilli	100	Lactobacillales	100	Lactobacillaceae	100	Pediococcus	94	Pediococcus damnosus	56.75	Pediococcus	487	0	0	0	0	0	0	0	0	0	0	0	0	0	0	0	0	0	0	0	0	0	0	0	0	0	0	0
			zOTU208	208	Bacteria	100	Proteobacteria	100	Alphaproteobacteria	100	Hyphomicrobiales	100	Methylobacteriaceae	100	Methylobacterium	100	Methylobacterium gossipiicola	72.1667	Methylobacterium	126	0	0	0	0	0	0	0	0	0	0	0	0	0	0	0	0	0	0	0	0	0	0	0	0	49	0.0226202	0.00422305
			zOTU209	209	Bacteria	100	Proteobacteria	100	Gammaproteobacteria	100	Enterobacterales	100	Enterobacteriaceae	100	Citrobacter	98.5	Citrobacter murliniae	86.8333	Citrobacter murliniae	133	0	0	0	0	0	0	0	0	0	0	0	0	0	0	0	0	0	0	0	0	0	0	0	0	14	0.0064629	0.00120658
			zOTU210	210	Bacteria	100	Proteobacteria	100	Alphaproteobacteria	100	Rhodospirillales	100	Acetobacteraceae	100	Tanticharoenia	53.5	Tanticharoenia sakaeratensis	53.5	Acetobacteraceae	178	0	0	0	0	0	0	0	0	0	0	0	0	0	0	0	0	0	0	0	0	0	0	0	0	0	0	0
			zOTU211	211	Bacteria	100	Proteobacteria	100	Alphaproteobacteria	100	Rhodospirillales	100	Acetobacteraceae	100	Acetobacter	100	Acetobacter farinalis	69.6	Acetobacter	743	1	0.000826016	1.7301e-05	-9.73442	0	0	0	0	0	0	0	0	0	0	0	0	0	0	0	0	0	0	0	0	171	0.0789397	0.0147376
			zOTU212	212	Bacteria	100	Proteobacteria	100	Gammaproteobacteria	100	Pseudomonadales	100	Moraxellaceae	100	Acinetobacter	100	Acinetobacter tjernbergiae	89.5	Acinetobacter tjernbergiae	210	0	0	0	0	0	0	0	0	0	0	0	0	0	0	0	0	0	0	0	0	0	0	0	0	0	0	0
			zOTU213	213	Bacteria	100	Proteobacteria	100	Gammaproteobacteria	100	Pseudomonadales	100	Pseudomonadaceae	100	Pseudomonas	100	Pseudomonas mucidolens	27.8667	Pseudomonas	101	0	0	0	0	0	0	0	0	0	0	0	0	0	0	0	0	0	0	0	0	0	0	0	0	95	0.0438554	0.00818754
			zOTU214	214	Bacteria	100	Proteobacteria	100	Betaproteobacteria	100	Rhodocyclales	100	Rhodocyclaceae	66.8333	Azovibrio	47.5833	Azovibrio restrictus	47.5833	Rhodocyclales	434	0	0	0	0	0	0	0	0	0	0	0	0	0	0	0	0	0	0	0	0	0	0	0	0	0	0	0
			zOTU215	215	Bacteria	100	Proteobacteria	100	Gammaproteobacteria	100	Enterobacterales	100	Yersiniaceae	100	Serratia	100	Serratia nematodiphila	65.5	Serratia	288	0	0	0	0	0	0	0	0	0	0	0	0	0	0	0	0	0	0	0	0	0	0	0	0	259	0.119564	0.0223218
			zOTU216	216															Unclassified	91	0	0	0	0	0	0	0	0	0	0	0	0	0	0	0	0	0	0	0	0	0	0	0	0	0	0	0
			zOTU217	217	Bacteria	100	Proteobacteria	100	Alphaproteobacteria	100	Rhodospirillales	100	Acetobacteraceae	100	Acetobacter	100	Acetobacter farinalis	72	Acetobacter	420	0	0	0	0	0	0	0	0	0	0	0	0	0	0	0	0	0	0	0	0	0	0	0	0	0	0	0
			zOTU218	218	Bacteria	100	Proteobacteria	100	Alphaproteobacteria	100	Rhodospirillales	100	Acetobacteraceae	100	Komagataeibacter	52.6	Komagataeibacter medellinensis	52.6	Acetobacteraceae	820	0	0	0	0	0	0	0	0	0	0	0	0	0	0	0	0	0	0	0	0	0	0	0	0	0	0	0
			zOTU219	219	Bacteria	100	Proteobacteria	100	Gammaproteobacteria	100	Pseudomonadales	100	Pseudomonadaceae	100	Pseudomonas	100	Pseudomonas mucidolens	27.7333	Pseudomonas	155	0	0	0	0	0	0	0	0	0	0	0	0	0	0	0	0	0	0	0	0	0	0	0	0	143	0.0660139	0.0123244
			zOTU220	220	Bacteria	100	Actinobacteria	100	Actinomycetia	100	Micrococcales	100	Micrococcaceae	100	Rothia	100	Rothia mucilaginosa	99.5	Rothia mucilaginosa	102	0	0	0	0	0	0	0	0	0	0	0	0	0	0	0	0	0	0	0	0	0	0	0	0	0	0	0
			zOTU221	221	Bacteria	100	Proteobacteria	100	Gammaproteobacteria	100	Pseudomonadales	100	Pseudomonadaceae	100	Pseudomonas	100	Pseudomonas mucidolens	28.4	Pseudomonas	250	0	0	0	0	0	0	0	0	0	0	0	0	0	0	0	0	0	0	0	0	0	0	0	0	238	0.109869	0.0205119
			zOTU222	222	Bacteria	100	Actinobacteria	100	Actinomycetia	100	Micrococcales	100	Micrococcaceae	100	Kocuria	100	Kocuria salsicia	44.85	Kocuria	542	4	0.00330406	6.92042e-05	0	0	0	0	0	0	0	0	0	0	0	0	0	0	0	0	0	0	0	0	0	0	0	0
			zOTU223	223	Bacteria	100	Firmicutes	100	Bacilli	100	Bacillales	100	Bacillaceae	100	Niallia	74.05	Bacillus circulans	37.1	Bacillaceae	236	0	0	0	0	0	0	0	0	0	0	0	0	0	0	0	0	0	0	0	0	0	0	0	0	0	0	0
			zOTU224	224	Bacteria	100	Firmicutes	100	Bacilli	100	Bacillales	100	Bacillaceae	100	Alkalihalobacillus	100	Alkalihalobacillus nanhaiisediminis	92	Alkalihalobacillus nanhaiisediminis	104	0	0	0	0	47	0.0327284	0.000553123	1.6821	4	0.00357315	5.35855e-05	-1.68559	0	0	0	0	0	0	0	0	0	0	0	0	2	0.000923272	0.000172369
			zOTU225	225	Bacteria	100	Firmicutes	100	Bacilli	100	Lactobacillales	100	Aerococcaceae	100	Facklamia	100	Facklamia tabacinasalis	99.5	Facklamia tabacinasalis	92	0	0	0	0	0	0	0	0	0	0	0	0	0	0	0	0	0	0	0	0	0	0	0	0	0	0	0
			zOTU226	226	Bacteria	100	Actinobacteria	100	Actinomycetia	100	Micrococcales	100	Micrococcaceae	100	Micrococcus	80.5	Micrococcus terreus	58	Micrococcus	282	0	0	0	0	0	0	0	0	0	0	0	0	0	0	0	0	0	0	0	0	0	0	0	0	0	0	0
			zOTU227	227	Bacteria	100	Proteobacteria	100	Alphaproteobacteria	100	Rhodospirillales	100	Acetobacteraceae	100	Acetobacter	100	Acetobacter farinalis	72	Acetobacter	306	0	0	0	0	0	0	0	0	0	0	0	0	0	0	0	0	0	0	0	0	0	0	0	0	0	0	0
			zOTU228	228	Bacteria	100	Proteobacteria	100	Alphaproteobacteria	100	Rhodospirillales	100	Acetobacteraceae	100	Komagataeibacter	100	Komagataeibacter intermedius	50.6	Komagataeibacter	279	0	0	0	0	0	0	0	0	0	0	0	0	0	0	0	0	0	0	0	0	0	0	0	0	0	0	0
			zOTU229	229	Bacteria	100	Proteobacteria	100	Gammaproteobacteria	100	Enterobacterales	58.1	Yersiniaceae	58.1	Serratia	58.1	Serratia ureilytica	58.1	Gammaproteobacteria	114	0	0	0	0	0	0	0	0	0	0	0	0	0	0	0	0	0	0	0	0	0	0	0	0	103	0.0475485	0.00887701
			zOTU230	230	Bacteria	100	Firmicutes	100	Bacilli	100	Lactobacillales	100	Lactobacillaceae	100	Pediococcus	100	Pediococcus damnosus	79.3333	Pediococcus	895	0	0	0	0	0	0	0	0	0	0	0	0	0	0	0	0	0	0	0	0	0	0	0	0	0	0	0
			zOTU231	231	Bacteria	100	Proteobacteria	100	Alphaproteobacteria	100	Rhodospirillales	100	Acetobacteraceae	100	Acetobacter	100	Acetobacter farinalis	73.6	Acetobacter	641	0	0	0	0	0	0	0	0	0	0	0	0	0	0	0	0	0	0	0	0	0	0	0	0	79	0.0364692	0.00680858
			zOTU232	232	Bacteria	100	Firmicutes	100	Bacilli	100	Bacillales	100	Bacillaceae	100	Bacillus	100	Bacillus licheniformis	40	Bacillus	450	0	0	0	0	0	0	0	0	0	0	0	0	0	0	0	0	0	0	0	0	0	0	0	0	0	0	0
			zOTU233	233	Bacteria	100	Firmicutes	100	Bacilli	100	Bacillales	100	Bacillaceae	100	Weizmannia	100	Weizmannia coagulans	100	Weizmannia coagulans	216	0	0	0	0	0	0	0	0	0	0	0	0	0	0	0	0	0	0	0	0	0	0	0	0	0	0	0
			zOTU234	234	Bacteria	100	Proteobacteria	100	Alphaproteobacteria	100	Hyphomicrobiales	83	Reyranellaceae	83	Reyranella	83	Reyranella massiliensis	48.3333	Reyranella	172	0	0	0	0	0	0	0	0	0	0	0	0	0	0	0	0	0	0	0	0	0	0	0	0	0	0	0
			zOTU235	235	Bacteria	100	Firmicutes	100	Bacilli	100	Lactobacillales	100	Lactobacillaceae	54.65	Lactococcus	45.35	Lentilactobacillus senioris	34.45	Lactobacillales	435	0	0	0	0	0	0	0	0	0	0	0	0	0	0	0	0	0	0	0	0	0	0	0	0	0	0	0
			zOTU236	236	Bacteria	100	Firmicutes	100	Bacilli	100	Bacillales	100	Staphylococcaceae	100	Staphylococcus	100	Staphylococcus capitis	69.6	Staphylococcus	224	0	0	0	0	0	0	0	0	0	0	0	0	0	0	0	0	0	0	0	0	0	0	0	0	0	0	0
			zOTU237	237	Bacteria	100	Proteobacteria	100	Gammaproteobacteria	100	Pseudomonadales	100	Pseudomonadaceae	100	Pseudomonas	96.1667	Pseudomonas thermotolerans	67.8333	Pseudomonas	89	0	0	0	0	0	0	0	0	0	0	0	0	0	0	0	0	0	0	0	0	0	0	0	0	0	0	0
			zOTU238	238	Bacteria	100	Firmicutes	100	Bacilli	100	Bacillales	100	Staphylococcaceae	100	Staphylococcus	100	Staphylococcus aureus	100	Staphylococcus aureus	486	0	0	0	0	0	0	0	0	0	0	0	0	0	0	0	0	0	0	0	0	0	0	0	0	0	0	0
			zOTU239	239	Bacteria	100	Firmicutes	100	Bacilli	100	Lactobacillales	100	Lactobacillaceae	100	Levilactobacillus	100	Levilactobacillus brevis	93.5	Levilactobacillus brevis	234	0	0	0	0	0	0	0	0	0	0	0	0	0	0	0	0	0	0	0	0	0	0	0	0	0	0	0
			zOTU240	240	Bacteria	100	Firmicutes	100	Bacilli	100	Bacillales	100	Bacillaceae	100	Anoxybacillus	73.9333	Anoxybacillus tepidamans	49.0667	Bacillaceae	306	0	0	0	0	0	0	0	0	0	0	0	0	0	0	0	0	0	0	0	0	0	0	0	0	0	0	0
			zOTU241	241	Bacteria	100	Proteobacteria	100	Alphaproteobacteria	100	Sphingomonadales	100	Sphingomonadaceae	100	Sphingomonas	100	Sphingomonas leidyi	47.8333	Sphingomonas	94	0	0	0	0	0	0	0	0	8	0.0071463	0.000107171	0	0	0	0	0	0	0	0	0	0	0	0	0	0	0	0
			zOTU242	242	Bacteria	100	Proteobacteria	100	Gammaproteobacteria	100	Pseudomonadales	100	Pseudomonadaceae	100	Pseudomonas	100	Pseudomonas fluorescens	80	Pseudomonas	132	0	0	0	0	0	0	0	0	0	0	0	0	0	0	0	0	0	0	0	0	0	0	0	0	91	0.0420089	0.0078428
			zOTU243	243	Bacteria	100	Actinobacteria	100	Actinomycetia	100	Micrococcales	100	Micrococcaceae	100	Nesterenkonia	100	Nesterenkonia flava	87.6667	Nesterenkonia flava	205	0	0	0	0	0	0	0	0	0	0	0	0	0	0	0	0	0	0	0	0	0	0	0	0	0	0	0
			zOTU244	244	Bacteria	100	Actinobacteria	100	Actinomycetia	100	Corynebacteriales	100	Corynebacteriaceae	100	Corynebacterium	100	Corynebacterium suicordis	64.2	Corynebacterium	280	0	0	0	0	0	0	0	0	0	0	0	0	0	0	0	0	0	0	0	0	0	0	0	0	0	0	0
			zOTU245	245	Bacteria	100	Proteobacteria	100	Gammaproteobacteria	100	Enterobacterales	100	Enterobacteriaceae	100	Kosakonia	100	Kosakonia oryziphila	46.25	Kosakonia	177	0	0	0	0	0	0	0	0	0	0	0	0	0	0	0	0	0	0	0	0	0	0	0	0	0	0	0
			zOTU246	246	Bacteria	100	Proteobacteria	100	Alphaproteobacteria	100	Rhodospirillales	100	Rhodospirillaceae	99	Inquilinus	99	Inquilinus ginsengisoli	49.5	Inquilinus	157	3	0.00247805	5.19031e-05	0	2	0.0013927	2.35372e-05	0	3	0.00267986	4.01892e-05	0	0	0	0	0	0	0	0	0	0	0	0	0	0	0	0
			zOTU247	247	Bacteria	100	Proteobacteria	100	Alphaproteobacteria	100	Rhodospirillales	100	Acetobacteraceae	100	Acetobacter	97.75	Acetobacter thailandicus	57.5833	Acetobacter	474	0	0	0	0	0	0	0	0	2	0.00178658	2.67928e-05	-7.79411	0	0	0	0	0	0	0	0	0	0	0	0	69	0.0318529	0.00594674
			zOTU248	248	Bacteria	100	Proteobacteria	100	Gammaproteobacteria	100	Xanthomonadales	100	Xanthomonadaceae	100	Luteimonas	99.6667	Luteimonas panaciterrae	52.5	Luteimonas	84	0	0	0	0	0	0	0	0	0	0	0	0	0	0	0	0	0	0	0	0	0	0	0	0	0	0	0
			zOTU249	249	Bacteria	100	Proteobacteria	100	Alphaproteobacteria	100	Hyphomicrobiales	100	Boseaceae	100	Bosea	100	Bosea thiooxidans	32.3	Bosea	86	2	0.00165203	3.46021e-05	-1.31657	0	0	0	0	0	0	0	0	0	0	0	0	0	0	0	0	0	0	0	0	1	0.000461636	8.61846e-05
			zOTU250	250	Bacteria	100	Proteobacteria	100	Alphaproteobacteria	100	Rhodospirillales	100	Acetobacteraceae	100	Acetobacter	100	Acetobacter farinalis	68.8	Acetobacter	287	0	0	0	0	0	0	0	0	0	0	0	0	0	0	0	0	0	0	0	0	0	0	0	0	0	0	0
			zOTU251	251	Bacteria	100	Proteobacteria	100	Gammaproteobacteria	100	Enterobacterales	100	Bruguierivoracaceae	94.5	Biostraticola	94.5	Biostraticola tofi	94.5	Biostraticola tofi	95	0	0	0	0	0	0	0	0	0	0	0	0	0	0	0	0	0	0	0	0	0	0	0	0	3	0.00138491	0.000258554
			zOTU252	252	Bacteria	100	Proteobacteria	100	Betaproteobacteria	100	Burkholderiales	100	NA	100	Tepidimonas	100	Tepidimonas ignava	96.5	Tepidimonas ignava	100	0	0	0	0	0	0	0	0	0	0	0	0	0	0	0	0	0	0	0	0	0	0	0	0	0	0	0
			zOTU253	253	Bacteria	100	Firmicutes	100	Bacilli	100	Bacillales	100	Bacillaceae	100	Neobacillus	70.5	Neobacillus niacini	32	Bacillaceae	232	0	0	0	0	0	0	0	0	0	0	0	0	0	0	0	0	0	0	0	0	0	0	0	0	0	0	0
			zOTU254	254	Bacteria	100	Firmicutes	100	Bacilli	100	Lactobacillales	100	Lactobacillaceae	100	Levilactobacillus	100	Levilactobacillus brevis	99.5	Levilactobacillus brevis	300	0	0	0	0	0	0	0	0	0	0	0	0	0	0	0	0	0	0	0	0	0	0	0	0	0	0	0
			zOTU255	255	Bacteria	100	Firmicutes	100	Bacilli	100	Lactobacillales	100	Lactobacillaceae	69.5833	Pediococcus	69.5833	Pediococcus damnosus	41.4167	Lactobacillales	378	0	0	0	0	0	0	0	0	0	0	0	0	0	0	0	0	0	0	0	0	0	0	0	0	0	0	0
			zOTU256	256	Bacteria	100	Proteobacteria	100	Alphaproteobacteria	100	Rhodospirillales	100	Acetobacteraceae	100	Acetobacter	100	Acetobacter tropicalis	87.2	Acetobacter tropicalis	189	0	0	0	0	0	0	0	0	0	0	0	0	0	0	0	0	0	0	0	0	0	0	0	0	0	0	0
			zOTU257	257	Bacteria	100	Proteobacteria	100	Gammaproteobacteria	100	Pseudomonadales	100	Moraxellaceae	100	Acinetobacter	100	Acinetobacter junii	100	Acinetobacter junii	89	0	0	0	0	59	0.0410846	0.000694346	0.202798	7	0.00625301	9.37747e-05	-2.68559	0	0	0	0	0	0	0	0	1	0.000654296	1.29261e-05	-5.5445	7	0.00323145	0.000603292
			zOTU258	258	Bacteria	100	Proteobacteria	100	Alphaproteobacteria	100	Hyphomicrobiales	100	Methylobacteriaceae	100	Methylobacterium	100	Methylobacterium komagatae	99.5	Methylobacterium komagatae	126	0	0	0	0	0	0	0	0	0	0	0	0	0	0	0	0	0	0	0	0	0	0	0	0	9	0.00415472	0.000775661
			zOTU259	259	Bacteria	100	Firmicutes	100	Bacilli	100	Lactobacillales	100	Lactobacillaceae	100	Pediococcus	100	Pediococcus damnosus	52.4167	Pediococcus	401	0	0	0	0	0	0	0	0	0	0	0	0	0	0	0	0	0	0	0	0	0	0	0	0	0	0	0
			zOTU260	260															Unclassified	359	0	0	0	0	0	0	0	0	2	0.00178658	2.67928e-05	-6.49294	0	0	0	0	1	0.0011948	2.87489e-05	-6.39128	0	0	0	0	28	0.0129258	0.00241317
			zOTU261	261	Bacteria	100	Proteobacteria	100	Alphaproteobacteria	100	Rhodospirillales	100	Acetobacteraceae	100	Acetobacter	100	Acetobacter farinalis	69.6	Acetobacter	380	0	0	0	0	0	0	0	0	1	0.000893288	1.33964e-05	0	0	0	0	0	0	0	0	0	0	0	0	0	0	0	0
			zOTU262	262	Bacteria	100	Proteobacteria	100	Alphaproteobacteria	100	Rhodospirillales	100	Acetobacteraceae	100	Roseomonas	100	Roseomonas gilardii	69.6667	Roseomonas	100	0	0	0	0	0	0	0	0	0	0	0	0	0	0	0	0	0	0	0	0	0	0	0	0	0	0	0
			zOTU263	263	Bacteria	100	Firmicutes	100	Bacilli	100	Bacillales	100	Staphylococcaceae	100	Staphylococcus	100	Staphylococcus saprophyticus	56.7	Staphylococcus	314	0	0	0	0	0	0	0	0	0	0	0	0	0	0	0	0	0	0	0	0	0	0	0	0	0	0	0
			zOTU264	264	Bacteria	100	Proteobacteria	100	Alphaproteobacteria	100	Rhodospirillales	100	Acetobacteraceae	100	Acetobacter	100	Acetobacter indonesiensis	66.4	Acetobacter	427	2	0.00165203	3.46021e-05	-1.31657	11	0.00765985	0.000129454	0.586942	9	0.00803959	0.000120567	0.484339	0	0	0	0	3	0.0035844	8.62466e-05	0.00103652	1	0.000654296	1.29261e-05	-2.73715	1	0.000461636	8.61846e-05
			zOTU265	265	Bacteria	100	Proteobacteria	100	Gammaproteobacteria	100	Pseudomonadales	100	Pseudomonadaceae	100	Pseudomonas	100	Pseudomonas tolaasii	80	Pseudomonas	426	0	0	0	0	0	0	0	0	0	0	0	0	0	0	0	0	0	0	0	0	0	0	0	0	392	0.180961	0.0337844
			zOTU266	266	Bacteria	100	Proteobacteria	100	Gammaproteobacteria	100	Pseudomonadales	100	Pseudomonadaceae	100	Pseudomonas	100	Pseudomonas tolaasii	83.9	Pseudomonas tolaasii	144	0	0	0	0	0	0	0	0	0	0	0	0	0	0	0	0	0	0	0	0	0	0	0	0	139	0.0641674	0.0119797
			zOTU267	267	Bacteria	100	Proteobacteria	100	Alphaproteobacteria	100	Rhodospirillales	100	Acetobacteraceae	100	Acetobacter	100	Acetobacter syzygii	52	Acetobacter	889	0	0	0	0	0	0	0	0	0	0	0	0	0	0	0	0	0	0	0	0	0	0	0	0	1	0.000461636	8.61846e-05
			zOTU268	268	Bacteria	100	Firmicutes	100	Bacilli	100	Lactobacillales	100	Lactobacillaceae	100	Levilactobacillus	100	Levilactobacillus brevis	87.4167	Levilactobacillus brevis	278	0	0	0	0	0	0	0	0	0	0	0	0	0	0	0	0	0	0	0	0	0	0	0	0	0	0	0
			zOTU269	269	Bacteria	100	Proteobacteria	100	Alphaproteobacteria	100	Caulobacterales	100	Caulobacteraceae	100	Phenylobacterium	79.8333	Phenylobacterium koreense	44.6667	Caulobacteraceae	172	1	0.000826016	1.7301e-05	-4.6385	0	0	0	0	0	0	0	0	0	0	0	0	0	0	0	0	0	0	0	0	5	0.00230818	0.000430923
			zOTU270	270	Bacteria	100	Proteobacteria	100	Gammaproteobacteria	100	Pseudomonadales	100	Pseudomonadaceae	100	Pseudomonas	100	Pseudomonas mucidolens	28	Pseudomonas	278	0	0	0	0	0	0	0	0	0	0	0	0	0	0	0	0	0	0	0	0	0	0	0	0	265	0.122333	0.0228389
			zOTU271	271	Bacteria	100	Proteobacteria	100	Gammaproteobacteria	100	Pseudomonadales	100	Pseudomonadaceae	100	Pseudomonas	100	Pseudomonas mucidolens	28.4	Pseudomonas	146	0	0	0	0	0	0	0	0	0	0	0	0	0	0	0	0	0	0	0	0	0	0	0	0	141	0.0650906	0.012152
			zOTU272	272	Bacteria	100	Proteobacteria	100	Gammaproteobacteria	100	Oceanospirillales	100	Halomonadaceae	100	Halomonas	100	Halomonas desiderata	39	Halomonas	71	0	0	0	0	0	0	0	0	0	0	0	0	0	0	0	0	0	0	0	0	0	0	0	0	0	0	0
			zOTU273	273															Unclassified	288	0	0	0	0	0	0	0	0	0	0	0	0	0	0	0	0	0	0	0	0	0	0	0	0	0	0	0
			zOTU274	274	Bacteria	100	Firmicutes	100	Bacilli	100	Lactobacillales	100	Lactobacillaceae	100	Pediococcus	100	Pediococcus damnosus	81.5	Pediococcus damnosus	694	0	0	0	0	0	0	0	0	0	0	0	0	0	0	0	0	0	0	0	0	0	0	0	0	0	0	0
			zOTU275	275	Bacteria	100	Proteobacteria	100	Gammaproteobacteria	100	Enterobacterales	64.25	Yersiniaceae	64.25	Serratia	64.25	Serratia marcescens	64.25	Gammaproteobacteria	230	0	0	0	0	0	0	0	0	0	0	0	0	0	0	0	0	0	0	0	0	0	0	0	0	217	0.100175	0.0187021
			zOTU276	276	Bacteria	100	Firmicutes	100	Bacilli	100	Bacillales	100	Staphylococcaceae	100	Staphylococcus	100	Staphylococcus hominis	61.6	Staphylococcus	222	0	0	0	0	0	0	0	0	0	0	0	0	0	0	0	0	0	0	0	0	0	0	0	0	0	0	0
			zOTU277	277	Bacteria	100	Proteobacteria	100	Alphaproteobacteria	100	Caulobacterales	100	Caulobacteraceae	100	Caulobacter	100	Caulobacter segnis	60	Caulobacter	80	2	0.00165203	3.46021e-05	0	20	0.013927	0.000235372	0	15	0.0133993	0.000200946	0	0	0	0	0	0	0	0	0	0	0	0	0	0	0	0
			zOTU278	278	Bacteria	100	Firmicutes	100	Tissierellia	100	Tissierellales	100	Peptoniphilaceae	100	Peptoniphilus	100	Peptoniphilus lacydonensis	33.9667	Peptoniphilus	89	0	0	0	0	87	0.0605824	0.00102387	0	0	0	0	0	0	0	0	0	0	0	0	0	0	0	0	0	0	0	0
			zOTU279	279	Bacteria	100	Proteobacteria	100	Alphaproteobacteria	100	Rhodospirillales	100	Acetobacteraceae	100	Komagataeibacter	100	Komagataeibacter medellinensis	95.2	Komagataeibacter medellinensis	223	0	0	0	0	0	0	0	0	0	0	0	0	0	0	0	0	0	0	0	0	0	0	0	0	0	0	0
			zOTU280	280	Bacteria	100	Bacteroidetes	100	Flavobacteriia	100	Flavobacteriales	100	Weeksellaceae	100	Chryseobacterium	98.8833	Chryseobacterium arachidis	85.2	Chryseobacterium arachidis	85	0	0	0	0	0	0	0	0	0	0	0	0	0	0	0	0	0	0	0	0	0	0	0	0	0	0	0
			zOTU281	281	Bacteria	100	Firmicutes	100	Tissierellia	100	Tissierellales	100	Peptoniphilaceae	100	Finegoldia	100	Finegoldia magna	100	Finegoldia magna	169	24	0.0198244	0.000415225	0	0	0	0	0	0	0	0	0	0	0	0	0	0	0	0	0	0	0	0	0	0	0	0
			zOTU282	282	Bacteria	100	Proteobacteria	100	Gammaproteobacteria	100	Enterobacterales	100	Yersiniaceae	100	Serratia	100	Serratia marcescens	70.1	Serratia	410	0	0	0	0	0	0	0	0	0	0	0	0	0	0	0	0	0	0	0	0	0	0	0	0	390	0.180038	0.033612
			zOTU283	283															Unclassified	249	0	0	0	0	0	0	0	0	0	0	0	0	0	0	0	0	0	0	0	0	0	0	0	0	0	0	0
			zOTU284	284	Bacteria	100	Firmicutes	100	Bacilli	100	Lactobacillales	100	Lactobacillaceae	100	Levilactobacillus	100	Levilactobacillus brevis	90.6667	Levilactobacillus brevis	219	0	0	0	0	0	0	0	0	0	0	0	0	0	0	0	0	0	0	0	0	0	0	0	0	0	0	0
			zOTU285	285	Bacteria	100	Firmicutes	100	Bacilli	100	Lactobacillales	100	Lactobacillaceae	100	Pediococcus	100	Pediococcus damnosus	74.5	Pediococcus	247	0	0	0	0	0	0	0	0	0	0	0	0	0	0	0	0	0	0	0	0	0	0	0	0	0	0	0
			zOTU286	286	Bacteria	100	Firmicutes	100	Bacilli	100	Bacillales	100	Bacillaceae	100	Metabacillus	45	Metabacillus herbersteinensis	43.4167	Bacillaceae	199	0	0	0	0	0	0	0	0	0	0	0	0	0	0	0	0	0	0	0	0	0	0	0	0	0	0	0
			zOTU287	287	Bacteria	100	Firmicutes	100	Bacilli	100	Bacillales	100	Bacillaceae	100	Bacillus	100	Bacillus thaonhiensis	73	Bacillus	179	0	0	0	0	0	0	0	0	0	0	0	0	0	0	0	0	0	0	0	0	0	0	0	0	0	0	0
			zOTU288	288	Bacteria	100	Firmicutes	100	Bacilli	100	Lactobacillales	100	Lactobacillaceae	100	Lentilactobacillus	35.5	Lentilactobacillus rapi	35.5	Lactobacillaceae	202	0	0	0	0	0	0	0	0	0	0	0	0	0	0	0	0	0	0	0	0	0	0	0	0	0	0	0
			zOTU289	289	Bacteria	100	Proteobacteria	100	Gammaproteobacteria	100	Pseudomonadales	100	Pseudomonadaceae	100	Pseudomonas	100	Pseudomonas tolaasii	69.45	Pseudomonas	252	0	0	0	0	0	0	0	0	1	0.000893288	1.33964e-05	-6.38603	0	0	0	0	0	0	0	0	0	0	0	0	13	0.00600126	0.0011204
			zOTU290	290	Bacteria	100	Firmicutes	100	Bacilli	100	Lactobacillales	100	Lactobacillaceae	100	Pediococcus	100	Pediococcus damnosus	76.5833	Pediococcus	482	0	0	0	0	0	0	0	0	0	0	0	0	0	0	0	0	0	0	0	0	0	0	0	0	0	0	0
			zOTU291	291	Bacteria	100	Firmicutes	100	Bacilli	100	Lactobacillales	100	Lactobacillaceae	100	Levilactobacillus	100	Levilactobacillus brevis	89.3333	Levilactobacillus brevis	373	0	0	0	0	0	0	0	0	0	0	0	0	0	0	0	0	0	0	0	0	0	0	0	0	0	0	0
			zOTU292	292	Bacteria	100	Proteobacteria	100	Epsilonproteobacteria	100	Campylobacterales	100	Campylobacteraceae	100	Sulfurospirillum	100	Sulfurospirillum multivorans	51.8333	Sulfurospirillum	265	0	0	0	0	0	0	0	0	0	0	0	0	0	0	0	0	0	0	0	0	0	0	0	0	0	0	0
			zOTU293	293	Bacteria	100	Firmicutes	100	Bacilli	100	Bacillales	100	Staphylococcaceae	100	Staphylococcus	100	Staphylococcus cohnii	36.8	Staphylococcus	512	0	0	0	0	0	0	0	0	0	0	0	0	0	0	0	0	0	0	0	0	0	0	0	0	0	0	0
			zOTU294	294	Bacteria	100	Proteobacteria	100	Alphaproteobacteria	100	Rhodospirillales	100	Acetobacteraceae	100	Acetobacter	100	Acetobacter tropicalis	88.1	Acetobacter tropicalis	171	0	0	0	0	0	0	0	0	0	0	0	0	0	0	0	0	0	0	0	0	0	0	0	0	0	0	0
			zOTU295	295	Bacteria	100	Firmicutes	100	Bacilli	100	Lactobacillales	100	Streptococcaceae	100	Streptococcus	100	Streptococcus sanguinis	98.85	Streptococcus sanguinis	221	4	0.00330406	6.92042e-05	0	0	0	0	0	10	0.00893288	0.000133964	0	0	0	0	0	0	0	0	0	0	0	0	0	0	0	0
			zOTU296	296	Bacteria	100	Bacteroidetes	100	Chitinophagia	100	Chitinophagales	100	Chitinophagaceae	100	Flavisolibacter	100	Flavisolibacter ginsenosidimutans	94	Flavisolibacter ginsenosidimutans	188	0	0	0	0	0	0	0	0	0	0	0	0	0	0	0	0	0	0	0	0	0	0	0	0	0	0	0
			zOTU297	297															Unclassified	80	0	0	0	0	0	0	0	0	0	0	0	0	0	0	0	0	0	0	0	0	0	0	0	0	0	0	0
			zOTU298	298	Bacteria	100	Proteobacteria	100	Alphaproteobacteria	100	Hyphomicrobiales	100	Methylobacteriaceae	100	Methylobacterium	100	Methylobacterium goesingense	95.2	Methylobacterium goesingense	80	0	0	0	0	0	0	0	0	0	0	0	0	0	0	0	0	0	0	0	0	0	0	0	0	51	0.0235434	0.00439541
			zOTU299	299	Bacteria	100	Firmicutes	100	Bacilli	100	Lactobacillales	100	Carnobacteriaceae	100	Carnobacterium	100	Carnobacterium jeotgali	31.4833	Carnobacterium	1399	0	0	0	0	26	0.0181051	0.000305983	-8.59306	0	0	0	0	0	0	0	0	0	0	0	0	0	0	0	0	1371	0.632903	0.118159
			zOTU300	300	Bacteria	100	Proteobacteria	100	Gammaproteobacteria	100	Xanthomonadales	100	Xanthomonadaceae	100	Stenotrophomonas	100	Stenotrophomonas maltophilia	99.5	Stenotrophomonas maltophilia	1385	4	0.00330406	6.92042e-05	0	58	0.0403883	0.000682578	0	0	0	0	0	0	0	0	0	0	0	0	0	0	0	0	0	0	0	0
			zOTU301	301	Bacteria	100	Proteobacteria	100	Gammaproteobacteria	100	Pseudomonadales	100	Pseudomonadaceae	100	Pseudomonas	100	Pseudomonas azotoformans	27.6	Pseudomonas	1480	0	0	0	0	0	0	0	0	0	0	0	0	2	0.00254272	5.50964e-05	-8.50345	0	0	0	0	1	0.000654296	1.29261e-05	-10.5951	232	0.107099	0.0199948
			zOTU302	302	Bacteria	100	Proteobacteria	100	Alphaproteobacteria	100	Rhodospirillales	100	Acetobacteraceae	100	Tanticharoenia	100	Tanticharoenia sakaeratensis	100	Tanticharoenia sakaeratensis	2107	0	0	0	0	0	0	0	0	0	0	0	0	0	0	0	0	0	0	0	0	0	0	0	0	17	0.00784781	0.00146514
			zOTU303	303	Bacteria	100	Firmicutes	100	Bacilli	100	Bacillales	100	Bacillaceae	100	Anaerobacillus	73.6833	Anaerobacillus alkaliphilus	63.7833	Bacillaceae	1267	5	0.00413008	8.65052e-05	-1.57961	54	0.0376029	0.000635503	1.29744	9	0.00803959	0.000120567	-1.10062	0	0	0	0	2	0.0023896	5.74977e-05	-2.16889	0	0	0	0	3	0.00138491	0.000258554
			zOTU304	304	Bacteria	100	Proteobacteria	100	Alphaproteobacteria	100	Rhodobacterales	100	Rhodobacteraceae	100	Paracoccus	100	Paracoccus angustae	32.85	Paracoccus	1135	0	0	0	0	0	0	0	0	0	0	0	0	0	0	0	0	0	0	0	0	0	0	0	0	0	0	0
			zOTU305	305	Bacteria	100	Actinobacteria	100	Actinomycetia	100	Corynebacteriales	100	Nocardiaceae	100	Rhodococcus	100	Rhodococcus erythropolis	40	Rhodococcus	1174	4	0.00330406	6.92042e-05	-2.31657	96	0.0668496	0.00112978	1.71247	0	0	0	0	0	0	0	0	0	0	0	0	2	0.00130859	2.58522e-05	-3.73715	4	0.00184654	0.000344738
			zOTU306	306	Bacteria	100	Firmicutes	100	Bacilli	100	Bacillales	100	Bacillaceae	100	Anaerobacillus	70	Anaerobacillus alkaliphilus	60.6667	Bacillaceae	1013	2	0.00165203	3.46021e-05	-4.776	76	0.0529226	0.000894412	-0.0839938	2	0.00178658	2.67928e-05	-5.14502	0	0	0	0	0	0	0	0	1	0.000654296	1.29261e-05	-6.19658	11	0.00507799	0.000948031
			zOTU307	307	Bacteria	100	Firmicutes	100	Bacilli	100	Bacillales	100	Bacillaceae	100	Alkalihalobacillus	100	Alkalihalobacillus pseudofirmus	99.5	Alkalihalobacillus pseudofirmus	1030	9	0.00743415	0.000155709	0	60	0.041781	0.000706115	0	25	0.0223322	0.00033491	0	0	0	0	0	0	0	0	0	0	0	0	0	0	0	0
			zOTU308	308	Bacteria	100	Firmicutes	100	Bacilli	100	Bacillales	100	Bacillaceae	100	Alkalihalobacillus	74.6667	Alkalihalobacillus macyae	74.6667	Bacillaceae	953	2	0.00165203	3.46021e-05	-1.31657	163	0.113505	0.00191828	4.47624	12	0.0107195	0.000160757	0.899376	0	0	0	0	0	0	0	0	0	0	0	0	1	0.000461636	8.61846e-05
			zOTU309	309	Bacteria	100	Proteobacteria	100	Betaproteobacteria	100	Burkholderiales	100	Oxalobacteraceae	100	Janthinobacterium	100	Janthinobacterium lividum	36.2667	Janthinobacterium	1130	0	0	0	0	0	0	0	0	0	0	0	0	0	0	0	0	0	0	0	0	0	0	0	0	0	0	0

## Sheet: IPA_Starter_Genus
Genera present in the IPA starter. The sequence read counts of each genus were combined and a percentage of the total was calculated. Those sums were then ranked to identify those present at greater than 1% of the total.
												for sorting
		ID	genus	read count		genera - removed duplicates	genus reads	percent		total_sum		genera - removed duplicates	genus reads	percent
		1	Acetobacter	11603		Acetobacter	12624	5.82769		216621		Serratia	95026	43.8674
		211	Acetobacter	171		Acinetobacter	7	0.00323145				Pseudomonas	60344	27.8569		>1%
		231	Acetobacter	79		Alkalihalobacillus	59	0.0272365				Raoultella	26200	12.0949		<1%
		6	Acetobacter	69		Anaerobacillus	37	0.0170805		total genera		Fructilactobacillus	17763	8.20004
		247	Acetobacter	69		Biostraticola	3	0.00138491		43		Acetobacter	12624	5.82769
		46	Acetobacter	59		Bosea	1	0.000461636				Carnobacterium	1371	0.632903
		151	Acetobacter	57		Brevundimonas	23	0.0106176				Loigolactobacillus	888	0.409933
		12	Acetobacter	11		Brucella	7	0.00323145				Franconibacter	608	0.280675
		45	Acetobacter	11		Carnobacterium	1371	0.632903				Pseudocitrobacter	605	0.27929
		48	Acetobacter	10		Citrobacter	17	0.00784781				Methylobacterium	236	0.108946
		267	Acetobacter	1		Cloacibacterium	5	0.00230818				Delftia	152	0.0701686
		264	Acetobacter	1		Corynebacterium	95	0.0438554				Herbaspirillum	138	0.0637057
		115	Acetobacter	483		Cutibacterium	38	0.0175422				Sphingomonas	117	0.0540114
		257	Acinetobacter	7		Delftia	152	0.0701686				Corynebacterium	95	0.0438554
		224	Alkalihalobacillus	2		Dietzia	33	0.015234				Unclassified	77	0.035546
		32	Alkalihalobacillus	34		Franconibacter	608	0.280675				Alkalihalobacillus	59	0.0272365
		36	Alkalihalobacillus	22		Fructilactobacillus	17763	8.20004				Cutibacterium	38	0.0175422
		308	Alkalihalobacillus	1		Halomonas	2	0.000923272				Anaerobacillus	37	0.0170805
		58	Anaerobacillus	23		Herbaspirillum	138	0.0637057				Dietzia	33	0.015234
		306	Anaerobacillus	11		Inquilinus	9	0.00415472				Levilactobacillus	25	0.0115409
		303	Anaerobacillus	3		Janthinobacterium	8	0.00369309				Brevundimonas	23	0.0106176
		251	Biostraticola	3		Knoellia	6	0.00276981				Micrococcus	20	0.00923272
		249	Bosea	1		Lactococcus	1	0.000461636				Citrobacter	17	0.00784781
		186	Brevundimonas	23		Levilactobacillus	25	0.0115409				Tanticharoenia	17	0.00784781
		34	Brucella	7		Loigolactobacillus	888	0.409933				Staphylococcus	15	0.00692454
		299	Carnobacterium	1371		Mesorhizobium	8	0.00369309				Inquilinus	9	0.00415472
		86	Citrobacter	3		Methylobacterium	236	0.108946				Janthinobacterium	8	0.00369309
		209	Citrobacter	14		Microbacterium	6	0.00276981				Mesorhizobium	8	0.00369309
		198	Cloacibacterium	5		Micrococcus	20	0.00923272				Acinetobacter	7	0.00323145
		33	Corynebacterium	21		Moraxella	6	0.00276981				Brucella	7	0.00323145
		40	Corynebacterium	28		Pararhizobium	5	0.00230818				Knoellia	6	0.00276982
		37	Corynebacterium	45		Pelagerythrobacter	4	0.00184654				Microbacterium	6	0.00276982
		88	Corynebacterium	1		Phenylobacterium	5	0.00230818				Moraxella	6	0.00276982
		27	Cutibacterium	38		Pseudocitrobacter	605	0.27929				Streptococcus	6	0.00276982
		21	Delftia	152		Pseudomonas	60344	27.8569				Cloacibacterium	5	0.00230818
		28	Dietzia	33		Raoultella	26200	12.0949				Pararhizobium	5	0.00230818
		100	Franconibacter	608		Rhodococcus	4	0.00184654				Phenylobacterium	5	0.00230818
		160	Fructilactobacillus	34		Serratia	95026	43.8674				Pelagerythrobacter	4	0.00184654
		200	Fructilactobacillus	9		Sphingomonas	117	0.0540114				Rhodococcus	4	0.00184654
		3	Fructilactobacillus	5361		Staphylococcus	15	0.00692454				Biostraticola	3	0.00138491
		4	Fructilactobacillus	5185		Streptococcus	6	0.00276981				Halomonas	2	0.000923272
		7	Fructilactobacillus	2490		Tanticharoenia	17	0.00784781				Bosea	1	0.000461636
		8	Fructilactobacillus	2249		Unclassified	77	0.035546				Lactococcus	1	0.000461636
		9	Fructilactobacillus	2363
		97	Fructilactobacillus	63
		144	Fructilactobacillus	9
		60	Halomonas	2
		89	Herbaspirillum	14
		165	Herbaspirillum	124
		61	Inquilinus	9
		31	Janthinobacterium	8
		104	Knoellia	6
		95	Lactococcus	1
		2	Levilactobacillus	19
		10	Levilactobacillus	4
		16	Levilactobacillus	2
		14	Loigolactobacillus	559
		18	Loigolactobacillus	184
		19	Loigolactobacillus	138
		70	Loigolactobacillus	6
		120	Loigolactobacillus	1
		38	Mesorhizobium	8
		153	Methylobacterium	102
		208	Methylobacterium	49
		178	Methylobacterium	25
		298	Methylobacterium	51
		258	Methylobacterium	9
		91	Microbacterium	6
		64	Micrococcus	13
		44	Micrococcus	7
		41	Moraxella	6
		49	Pararhizobium	5
		43	Pelagerythrobacter	4
		269	Phenylobacterium	5
		93	Pseudocitrobacter	422
		167	Pseudocitrobacter	183
		15	Pseudomonas	48115
		23	Pseudomonas	7061
		99	Pseudomonas	975
		92	Pseudomonas	393
		265	Pseudomonas	392
		83	Pseudomonas	376
		105	Pseudomonas	367
		166	Pseudomonas	267
		270	Pseudomonas	265
		169	Pseudomonas	243
		221	Pseudomonas	238
		301	Pseudomonas	232
		191	Pseudomonas	178
		219	Pseudomonas	143
		271	Pseudomonas	141
		213	Pseudomonas	95
		242	Pseudomonas	91
		289	Pseudomonas	13
		170	Pseudomonas	620
		266	Pseudomonas	139
		30	Raoultella	5943
		114	Raoultella	307
		118	Raoultella	284
		25	Raoultella	9156
		26	Raoultella	9153
		74	Raoultella	680
		76	Raoultella	677
		305	Rhodococcus	4
		275	Serratia	217
		229	Serratia	103
		17	Serratia	38359
		20	Serratia	26857
		22	Serratia	23314
		133	Serratia	2771
		80	Serratia	602
		157	Serratia	471
		96	Serratia	398
		282	Serratia	390
		102	Serratia	355
		122	Serratia	303
		215	Serratia	259
		143	Serratia	243
		131	Serratia	235
		185	Serratia	149
		156	Sphingomonas	107
		85	Sphingomonas	10
		59	Staphylococcus	12
		52	Staphylococcus	3
		50	Streptococcus	5
		119	Streptococcus	1
		302	Tanticharoenia	17
		163	Unclassified	35
		260	Unclassified	28
		98	Unclassified	14

## Sheet: IPA_Starter_Species
Species present in the IPA starter. The sequence read counts of each species were combined and a percentage of the total was calculated. Those sums were then ranked to identify those present at greater than 1% of the total.
											for sorting
	ID	species	read count		species - removed duplicates	species reads	percent		total_sum		species - removed duplicates	species reads	percent
	6	Acetobacter aceti	69		Acetobacter aceti	69	0.0318529		216621		Pseudomonas aylmerense	55176	25.4712
	1	Acetobacter farinalis	11603		Acetobacter farinalis	11933	5.5087				Serratia surfactantfaciens	39264	18.1257		> 1%
	211	Acetobacter farinalis	171		Acetobacter indonesiensis	1	0.000461636		total species		Serratia nematodiphila	27594	12.7384		<1%
	231	Acetobacter farinalis	79		Acetobacter sicerae	11	0.00507799		74		Serratia marcescens	24896	11.4929
	46	Acetobacter farinalis	59		Acetobacter syzygii	1	0.000461636				Raoultella ornithinolytica	18616	8.59381
	45	Acetobacter farinalis	11		Acetobacter thailandicus	69	0.0318529				Fructilactobacillus lindneri	17763	8.20004
	48	Acetobacter farinalis	10		Acetobacter tropicalis	540	0.249283				Acetobacter farinalis	11933	5.5087
	264	Acetobacter indonesiensis	1		Acinetobacter junii	7	0.00323145				Raoultella electrica	5943	2.7435
	12	Acetobacter sicerae	11		Alkalihalobacillus macyae	57	0.0263132				Serratia odorifera	2771	1.27919
	267	Acetobacter syzygii	1		Alkalihalobacillus nanhaiisediminis	2	0.000923272				Pseudomonas mucidolens	2517	1.16194
	247	Acetobacter thailandicus	69		Anaerobacillus alkaliphilus	37	0.0170805				Raoultella planticola	1641	0.757544
	151	Acetobacter tropicalis	57		Biostraticola tofi	3	0.00138491				Carnobacterium jeotgali	1371	0.632903
	115	Acetobacter tropicalis	483		Bosea thiooxidans	1	0.000461636				Pseudomonas tolaasii	1164	0.537344
	257	Acinetobacter junii	7		Brevundimonas vesicularis	23	0.0106176				Loigolactobacillus backii	888	0.409933
	32	Alkalihalobacillus macyae	34		Brucella pseudogrignonensis	7	0.00323145				Pseudomonas fluorescens	710	0.327761
	36	Alkalihalobacillus macyae	22		Carnobacterium jeotgali	1371	0.632903				Franconibacter pulveris	608	0.280675
	308	Alkalihalobacillus macyae	1		Citrobacter freundii	3	0.00138491				Pseudocitrobacter faecalis	605	0.27929
	224	Alkalihalobacillus nanhaiisediminis	2		Citrobacter murliniae	14	0.0064629				Acetobacter tropicalis	540	0.249283
	58	Anaerobacillus alkaliphilus	23		Cloacibacterium normanense	5	0.00230818				Serratia ureilytica	501	0.23128
	306	Anaerobacillus alkaliphilus	11		Corynebacterium lipophiloflavum	49	0.0226202				Pseudomonas weihenstephanensis	367	0.16942
	303	Anaerobacillus alkaliphilus	3		Corynebacterium mycetoides	45	0.0207736				Pseudomonas azotoformans	232	0.107099
	251	Biostraticola tofi	3		Corynebacterium tuberculostearicum	1	0.000461636				Pseudomonas proteolytica	178	0.0821712
	249	Bosea thiooxidans	1		Cutibacterium acnes	38	0.0175422				Delftia acidovorans	152	0.0701686
	186	Brevundimonas vesicularis	23		Delftia acidovorans	152	0.0701686				Herbaspirillum rubrisubalbicans	124	0.0572428
	34	Brucella pseudogrignonensis	7		Dietzia cinnamea	33	0.015234				Sphingomonas psychrolutea	107	0.049395
	299	Carnobacterium jeotgali	1371		Franconibacter pulveris	608	0.280675				Methylobacterium bullatum	102	0.0470868
	86	Citrobacter freundii	3		Fructilactobacillus lindneri	17763	8.20004				Unclassified	77	0.035546
	209	Citrobacter murliniae	14		Halomonas lutea	2	0.000923272				Acetobacter aceti	69	0.0318529
	198	Cloacibacterium normanense	5		Herbaspirillum aquaticum	14	0.0064629				Acetobacter thailandicus	69	0.0318529
	33	Corynebacterium lipophiloflavum	21		Herbaspirillum rubrisubalbicans	124	0.0572428				Alkalihalobacillus macyae	57	0.0263132
	40	Corynebacterium lipophiloflavum	28		Inquilinus ginsengisoli	9	0.00415472				Methylobacterium goesingense	51	0.0235434
	37	Corynebacterium mycetoides	45		Janthinobacterium violaceinigrum	8	0.00369309				Corynebacterium lipophiloflavum	49	0.0226202
	88	Corynebacterium tuberculostearicum	1		Knoellia aerolata	6	0.00276981				Methylobacterium gossipiicola	49	0.0226202
	27	Cutibacterium acnes	38		Lactococcus lactis	1	0.000461636				Corynebacterium mycetoides	45	0.0207736
	21	Delftia acidovorans	152		Levilactobacillus brevis	25	0.0115409				Cutibacterium acnes	38	0.0175422
	28	Dietzia cinnamea	33		Loigolactobacillus backii	888	0.409933				Anaerobacillus alkaliphilus	37	0.0170805
	100	Franconibacter pulveris	608		Mesorhizobium australicum	8	0.00369309				Dietzia cinnamea	33	0.015234
	160	Fructilactobacillus lindneri	34		Methylobacterium bullatum	102	0.0470868				Levilactobacillus brevis	25	0.0115409
	200	Fructilactobacillus lindneri	9		Methylobacterium goesingense	51	0.0235434				Methylobacterium radiotolerans	25	0.0115409
	3	Fructilactobacillus lindneri	5361		Methylobacterium gossipiicola	49	0.0226202				Brevundimonas vesicularis	23	0.0106176
	4	Fructilactobacillus lindneri	5185		Methylobacterium komagatae	9	0.00415472				Tanticharoenia sakaeratensis	17	0.00784781
	7	Fructilactobacillus lindneri	2490		Methylobacterium radiotolerans	25	0.0115409				Citrobacter murliniae	14	0.0064629
	8	Fructilactobacillus lindneri	2249		Microbacterium tumbae	6	0.00276981				Herbaspirillum aquaticum	14	0.0064629
	9	Fructilactobacillus lindneri	2363		Micrococcus aloeverae	7	0.00323145				Micrococcus luteus	13	0.00600127
	97	Fructilactobacillus lindneri	63		Micrococcus luteus	13	0.00600126				Staphylococcus hominis	12	0.00553963
	144	Fructilactobacillus lindneri	9		Moraxella osloensis	6	0.00276981				Acetobacter sicerae	11	0.00507799
	60	Halomonas lutea	2		Pararhizobium haloflavum	5	0.00230818				Sphingomonas echinoides	10	0.00461636
	89	Herbaspirillum aquaticum	14		Pelagerythrobacter aerophilus	4	0.00184654				Inquilinus ginsengisoli	9	0.00415472
	165	Herbaspirillum rubrisubalbicans	124		Phenylobacterium koreense	5	0.00230818				Methylobacterium komagatae	9	0.00415472
	61	Inquilinus ginsengisoli	9		Pseudocitrobacter faecalis	605	0.27929				Janthinobacterium violaceinigrum	8	0.00369309
	31	Janthinobacterium violaceinigrum	8		Pseudomonas aylmerense	55176	25.4712				Mesorhizobium australicum	8	0.00369309
	104	Knoellia aerolata	6		Pseudomonas azotoformans	232	0.107099				Acinetobacter junii	7	0.00323145
	95	Lactococcus lactis	1		Pseudomonas fluorescens	710	0.327761				Brucella pseudogrignonensis	7	0.00323145
	2	Levilactobacillus brevis	19		Pseudomonas mucidolens	2517	1.16194				Micrococcus aloeverae	7	0.00323145
	10	Levilactobacillus brevis	4		Pseudomonas proteolytica	178	0.0821712				Knoellia aerolata	6	0.00276982
	16	Levilactobacillus brevis	2		Pseudomonas tolaasii	1164	0.537344				Microbacterium tumbae	6	0.00276982
	14	Loigolactobacillus backii	559		Pseudomonas weihenstephanensis	367	0.16942				Moraxella osloensis	6	0.00276982
	18	Loigolactobacillus backii	184		Raoultella electrica	5943	2.7435				Cloacibacterium normanense	5	0.00230818
	19	Loigolactobacillus backii	138		Raoultella ornithinolytica	18616	8.59381				Pararhizobium haloflavum	5	0.00230818
	70	Loigolactobacillus backii	6		Raoultella planticola	1641	0.757544				Phenylobacterium koreense	5	0.00230818
	120	Loigolactobacillus backii	1		Rhodococcus erythropolis	4	0.00184654				Streptococcus oralis	5	0.00230818
	38	Mesorhizobium australicum	8		Serratia marcescens	24896	11.4929				Pelagerythrobacter aerophilus	4	0.00184654
	153	Methylobacterium bullatum	102		Serratia nematodiphila	27594	12.7384				Rhodococcus erythropolis	4	0.00184654
	298	Methylobacterium goesingense	51		Serratia odorifera	2771	1.27919				Biostraticola tofi	3	0.00138491
	208	Methylobacterium gossipiicola	49		Serratia surfactantfaciens	39264	18.1257				Citrobacter freundii	3	0.00138491
	258	Methylobacterium komagatae	9		Serratia ureilytica	501	0.23128				Staphylococcus epidermidis	3	0.00138491
	178	Methylobacterium radiotolerans	25		Sphingomonas echinoides	10	0.00461636				Alkalihalobacillus nanhaiisediminis	2	0.000923272
	91	Microbacterium tumbae	6		Sphingomonas psychrolutea	107	0.049395				Halomonas lutea	2	0.000923272
	44	Micrococcus aloeverae	7		Staphylococcus epidermidis	3	0.00138491				Acetobacter indonesiensis	1	0.000461636
	64	Micrococcus luteus	13		Staphylococcus hominis	12	0.00553963				Acetobacter syzygii	1	0.000461636
	41	Moraxella osloensis	6		Streptococcus oralis	5	0.00230818				Bosea thiooxidans	1	0.000461636
	49	Pararhizobium haloflavum	5		Streptococcus sinensis	1	0.000461636				Corynebacterium tuberculostearicum	1	0.000461636
	43	Pelagerythrobacter aerophilus	4		Tanticharoenia sakaeratensis	17	0.00784781				Lactococcus lactis	1	0.000461636
	269	Phenylobacterium koreense	5		Unclassified	77	0.035546				Streptococcus sinensis	1	0.000461636
	93	Pseudocitrobacter faecalis	422
	167	Pseudocitrobacter faecalis	183
	15	Pseudomonas aylmerense	48115
	23	Pseudomonas aylmerense	7061
	301	Pseudomonas azotoformans	232
	83	Pseudomonas fluorescens	376
	169	Pseudomonas fluorescens	243
	242	Pseudomonas fluorescens	91
	99	Pseudomonas mucidolens	975
	92	Pseudomonas mucidolens	393
	166	Pseudomonas mucidolens	267
	270	Pseudomonas mucidolens	265
	221	Pseudomonas mucidolens	238
	219	Pseudomonas mucidolens	143
	271	Pseudomonas mucidolens	141
	213	Pseudomonas mucidolens	95
	191	Pseudomonas proteolytica	178
	265	Pseudomonas tolaasii	392
	289	Pseudomonas tolaasii	13
	170	Pseudomonas tolaasii	620
	266	Pseudomonas tolaasii	139
	105	Pseudomonas weihenstephanensis	367
	30	Raoultella electrica	5943
	114	Raoultella ornithinolytica	307
	25	Raoultella ornithinolytica	9156
	26	Raoultella ornithinolytica	9153
	118	Raoultella planticola	284
	74	Raoultella planticola	680
	76	Raoultella planticola	677
	305	Rhodococcus erythropolis	4
	275	Serratia marcescens	217
	22	Serratia marcescens	23314
	157	Serratia marcescens	471
	282	Serratia marcescens	390
	102	Serratia marcescens	355
	185	Serratia marcescens	149
	20	Serratia nematodiphila	26857
	215	Serratia nematodiphila	259
	143	Serratia nematodiphila	243
	131	Serratia nematodiphila	235
	133	Serratia odorifera	2771
	17	Serratia surfactantfaciens	38359
	80	Serratia surfactantfaciens	602
	122	Serratia surfactantfaciens	303
	229	Serratia ureilytica	103
	96	Serratia ureilytica	398
	85	Sphingomonas echinoides	10
	156	Sphingomonas psychrolutea	107
	52	Staphylococcus epidermidis	3
	59	Staphylococcus hominis	12
	50	Streptococcus oralis	5
	119	Streptococcus sinensis	1
	302	Tanticharoenia sakaeratensis	17
	163	Unclassified	35
	260	Unclassified	28
	98	Unclassified	14

[truncated: 12 more sheets: IPA Abundance Filter, IPA delta t-tests, Hefeweizen, Hefe_Starter_Genus, Hefe_Starter_Species, Hefe Abundance Filter, Hefe delta t-tests, EPA, EPA_Starter_Genus, EPA_Starter_Species, EPA Abundance Filter, EPA delta t-tests]
