# Supplementary material for: Microbial Communities in Retail Draft Beers and the Biofilms They Produce
Source: Microbiol Spectr. 2021 Dec 22;9(3):e01404-21. doi: 10.1128/Spectrum.01404-21 (PMC8693924; doi:10.1128/Spectrum.01404-21)
Supplement: SUPPLEMENTAL FILE 4 — Supplemental material. Download SPECTRUM01404-21_Supp_4_seq11.xlsx, XLSX file, 0.1 MB [file spectrum01404-21_supp_4_seq11.xlsx]

## Sheet: Starter Abundaces
Year 1 fungal abundance in starters. The percentage of ITS2 zOTU read counts in each starter.
		zOTU	ID	species	lager	IPA	hefeweizen	EPA
		zOTU1	1	Saccharomyces cerevisiae	1.03896	3.30097	73.5661	56.7867
		zOTU2	2	Wickerhamomyces anomalus	34.3434	21.5534	0	0.118718
		zOTU3	3	Wickerhamomyces anomalus	4.9062	3.1068	0	0
		zOTU4	4	Candida metapsilosis	0	0.194175	0	0.118718
		zOTU5	5	Fusicolla aquaeductuum / Fusarium merismoides	59.5671	0.2589	0	0
		zOTU6	6	Uncultured marine fungus / Malasseziales	0	0	8.32918	0
		zOTU7	7	Fungal sp. d3 / Oedocephalum sp.	0	0	9.85869	0
		zOTU9	9	Fungal sp. d3 / Oedocephalum sp.	0	0	5.60266	0
		zOTU11	11	Candida quercitrusa	0	0	0	7.28136
		zOTU12	12	Candida norvegica	0	25.9547	0	0
		zOTU13	13	Geotrichum candidum	0	6.34304	0	0
		zOTU14	14	Malassezia restricta	0	0	2.64339	0
		zOTU15	15	Candida parapsilosis	0.0577201	0	0	27.3051
		zOTU16	16	Candida sake	0.0865801	38.835	0	0
		zOTU18	18	Wickerhamiella pararugosa	0	0.453074	0	8.38939
	Others in experiment:
		zOTU8	8	Brettanomyces nanus	0	0	0	0		<-- in all hefewiezen cultures
		zOTU10	10	Phaeosphaeria sp.	0	0	0	0		<-- only in one IPA biofilm
		zOTU17	17	Alternaria alternata	0	0	0	0		<-- only in one IPA biofilm

## Sheet: Lager
Fungal ITS2 zOTU read counts in the lager starter and in each culture. Sortable columns contain: the zOTU designations; a sequence ID that matches the zOTU number (to allow numerical sorting); the taxonomic assignments provided by the BCLA software along with the BCLA confidence score at each taxonomic level; a final classification assigned with confidence scores >80%; the overall read count in t…
							Year1_ITS2_Lager_Biofilm_1				Year1_ITS2_Lager_Biofilm_2				Year1_ITS2_Lager_Biofilm_3				Year1_ITS2_Lager_Planktonic_1				Year1_ITS2_Lager_Planktonic_2				Year1_ITS2_Lager_Planktonic_3				Year1_ITS2_Lager_Starter
		zOTU	ID	Species	percent identity	Total Abundance	Read	%Abundance	Relative Adundance	Relative Differential	Read2	%Abundance3	Relative Adundance4	Relative Differential5	Read6	%Abundance7	Relative Adundance8	Relative Differential9	Read7	%Abundance8	Relative Adundance9	Relative Differential10	Read5	%Abundance6	Relative Adundance7	Relative Differential8	Read4	%Abundance5	Relative Adundance6	Relative Differential7	Read3	%Abundance4	Relative Adundance5
yellow highlight = reference zOTU for log ratios		zOTU1	1	Saccharomyces cerevisiae	100	119929	1375	53.669	1	0	1403	89.3062	1	0	1717	33.1595	1	0	15744	87.9946	1	0	15041	84.6046	1	0	6195	61.9005	1	0	36	1.03896	1
red = present in starter and in a cultured sample		zOTU2	2	Wickerhamomyces anomalus	100	55767	1059	41.3349	0.770182	-5.42355	155	9.86633	0.110478	-8.225	3091	59.6949	1.80023	-4.19864	1889	10.5578	0.119982	-8.10593	2482	13.9611	0.165016	-7.64615	3352	33.4932	0.541082	-5.9329	1190	34.3434	33.0556
green = present in starter, absent in cultures		zOTU3	3	Wickerhamomyces anomalus	100	7030	128	4.9961	0.0930909	-5.66468	13	0.827498	0.00926586	-8.99333	370	7.14562	0.215492	-4.45376	254	1.41963	0.0161331	-8.1933	255	1.43436	0.0169537	-8.12173	441	4.40647	0.0711864	-6.05172	170	4.9062	4.72222
		zOTU4	4	Candida metapsilosis	100	3504	0	0	0	0	0	0	0	0	0	0	0	0	0	0	0	0	0	0	0	0	0	0	0	0	0	0	0
		zOTU5	5	Fusicolla aquaeductuum / Fusarium merismoides	100	2073	0	0	0	0	0	0	0	0	0	0	0	0	5	0.0279455	0.000317581	-17.4619	0	0	0	0	0	0	0	0	2064	59.5671	57.3333
		zOTU6	6	Uncultured marine fungus / Malasseziales	100	501	0	0	0	0	0	0	0	0	0	0	0	0	0	0	0	0	0	0	0	0	0	0	0	0	0	0	0
		zOTU7	7	Fungal sp. d3 / Oedocephalum sp.	96.99 / 96.93	593	0	0	0	0	0	0	0	0	0	0	0	0	0	0	0	0	0	0	0	0	0	0	0	0	0	0	0
		zOTU8	8	Brettanomyces nanus	87.55	287	0	0	0	0	0	0	0	0	0	0	0	0	0	0	0	0	0	0	0	0	0	0	0	0	0	0	0
		zOTU9	9	Fungal sp. d3 / Oedocephalum sp.	96.39 / 96.32	337	0	0	0	0	0	0	0	0	0	0	0	0	0	0	0	0	0	0	0	0	0	0	0	0	0	0	0
		zOTU10	10	Phaeosphaeria sp.	100	254	0	0	0	0	0	0	0	0	0	0	0	0	0	0	0	0	0	0	0	0	0	0	0	0	0	0	0
		zOTU11	11	Candida quercitrusa	100	208	0	0	0	0	0	0	0	0	0	0	0	0	0	0	0	0	0	0	0	0	20	0.19984	0.00322841	0	0	0	0
		zOTU12	12	Candida norvegica	99.68	403	0	0	0	0	0	0	0	0	0	0	0	0	0	0	0	0	0	0	0	0	0	0	0	0	0	0	0
		zOTU13	13	Geotrichum candidum	100	98	0	0	0	0	0	0	0	0	0	0	0	0	0	0	0	0	0	0	0	0	0	0	0	0	0	0	0
		zOTU14	14	Malassezia restricta	100	159	0	0	0	0	0	0	0	0	0	0	0	0	0	0	0	0	0	0	0	0	0	0	0	0	0	0	0
		zOTU15	15	Candida parapsilosis	100	695	0	0	0	0	0	0	0	0	0	0	0	0	0	0	0	0	0	0	0	0	0	0	0	0	2	0.0577201	0.0555556
		zOTU16	16	Candida sake	100	607	0	0	0	0	0	0	0	0	0	0	0	0	0	0	0	0	0	0	0	0	0	0	0	0	3	0.0865801	0.0833333
		zOTU17	17	Alternaria alternata	100	620	0	0	0	0	0	0	0	0	0	0	0	0	0	0	0	0	0	0	0	0	0	0	0	0	0	0	0
		zOTU18	18	Wickerhamiella pararugosa	100	427	0	0	0	0	0	0	0	0	0	0	0	0	0	0	0	0	0	0	0	0	0	0	0	0	0	0	0

## Sheet: Lager Abundance Filter
Relative differentials of biofilm and planktonic fungal growth from the year 1 lager starter. The zOTU read counts in each sample were normalized to the read counts of the zOTU1 reference. The relative abundance in each culture was then compared to the relative abundance in the starter to obtain a relative differential (presented as log2). A filter was applied to each set (the starter, three biof…
				Biofilm_1				Biofilm_2				Biofilm_3				Planktonic_1				Planktonic_2				Planktonic_3				Starter				Threshold:
	zOTU	ID	Taxon	Read	%Abundance	Relative Adundance	Relative Differential	Read2	%Abundance3	Relative Adundance4	Relative Differential5	Read6	%Abundance7	Relative Adundance8	Relative Differential9	Read7	%Abundance8	Relative Adundance9	Relative Differential10	Read5	%Abundance6	Relative Adundance7	Relative Differential8	Read4	%Abundance5	Relative Adundance6	Relative Differential7	Read3	%Abundance4	Relative Adundance5		0.001		Result		B1	B2	B3	P1	P2	P3
	zOTU1	1	Saccharomyces cerevisiae	1375	53.669	1	0	1403	89.3062	1	0	1717	33.1595	1	0	15744	87.9946	1	0	15041	84.6046	1	0	6195	61.9005	1	0	36	1.03896	1				include		0	0	0	0	0	0
	zOTU2	2	Wickerhamomyces anomalus	1059	41.3349	0.770182	-5.42355	155	9.86633	0.110478	-8.225	3091	59.6949	1.80023	-4.19864	1889	10.5578	0.119982	-8.10593	2482	13.9611	0.165016	-7.64615	3352	33.4932	0.541082	-5.9329	1190	34.3434	33.0556				include		-5.42355	-8.225	-4.19864	-8.10593	-7.64615	-5.9329
	zOTU3	3	Wickerhamomyces anomalus	128	4.9961	0.0930909	-5.66468	13	0.827498	0.00926586	-8.99333	370	7.14562	0.215492	-4.45376	254	1.41963	0.0161331	-8.1933	255	1.43436	0.0169537	-8.12173	441	4.40647	0.0711864	-6.05172	170	4.9062	4.72222				include		-5.66468	-8.99333	-4.45376	-8.1933	-8.12173	-6.05172
	zOTU4	4	Candida metapsilosis	0	0	0	0	0	0	0	0	0	0	0	0	0	0	0	0	0	0	0	0	0	0	0	0	0	0	0				exclude		0	0	0	0	0	0
	zOTU5	5	Fusicolla aquaeductuum / Fusarium merismoides	0	0	0	0	0	0	0	0	0	0	0	0	5	0.0279455	0.000317581	-17.4619	0	0	0	0	0	0	0	0	2064	59.5671	57.3333				exclude		0	0	0	0	0	0
	zOTU6	6	Uncultured marine fungus / Malasseziales	0	0	0	0	0	0	0	0	0	0	0	0	0	0	0	0	0	0	0	0	0	0	0	0	0	0	0				exclude		0	0	0	0	0	0
	zOTU7	7	Fungal sp. d3 / Oedocephalum sp.	0	0	0	0	0	0	0	0	0	0	0	0	0	0	0	0	0	0	0	0	0	0	0	0	0	0	0				exclude		0	0	0	0	0	0
	zOTU8	8	Brettanomyces nanus	0	0	0	0	0	0	0	0	0	0	0	0	0	0	0	0	0	0	0	0	0	0	0	0	0	0	0				exclude		0	0	0	0	0	0
	zOTU9	9	Fungal sp. d3 / Oedocephalum sp.	0	0	0	0	0	0	0	0	0	0	0	0	0	0	0	0	0	0	0	0	0	0	0	0	0	0	0				exclude		0	0	0	0	0	0
	zOTU10	10	Phaeosphaeria sp.	0	0	0	0	0	0	0	0	0	0	0	0	0	0	0	0	0	0	0	0	0	0	0	0	0	0	0				exclude		0	0	0	0	0	0
	zOTU11	11	Candida quercitrusa	0	0	0	0	0	0	0	0	0	0	0	0	0	0	0	0	0	0	0	0	20	0.19984	0.00322841	0	0	0	0				exclude		0	0	0	0	0	0
	zOTU12	12	Candida norvegica	0	0	0	0	0	0	0	0	0	0	0	0	0	0	0	0	0	0	0	0	0	0	0	0	0	0	0				exclude		0	0	0	0	0	0
	zOTU13	13	Geotrichum candidum	0	0	0	0	0	0	0	0	0	0	0	0	0	0	0	0	0	0	0	0	0	0	0	0	0	0	0				exclude		0	0	0	0	0	0
	zOTU14	14	Malassezia restricta	0	0	0	0	0	0	0	0	0	0	0	0	0	0	0	0	0	0	0	0	0	0	0	0	0	0	0				exclude		0	0	0	0	0	0
	zOTU15	15	Candida parapsilosis	0	0	0	0	0	0	0	0	0	0	0	0	0	0	0	0	0	0	0	0	0	0	0	0	2	0.0577201	0.0555556				exclude		0	0	0	0	0	0
	zOTU16	16	Candida sake	0	0	0	0	0	0	0	0	0	0	0	0	0	0	0	0	0	0	0	0	0	0	0	0	3	0.0865801	0.0833333				exclude		0	0	0	0	0	0
	zOTU17	17	Alternaria alternata	0	0	0	0	0	0	0	0	0	0	0	0	0	0	0	0	0	0	0	0	0	0	0	0	0	0	0				exclude		0	0	0	0	0	0
	zOTU18	18	Wickerhamiella pararugosa	0	0	0	0	0	0	0	0	0	0	0	0	0	0	0	0	0	0	0	0	0	0	0	0	0	0	0				exclude		0	0	0	0	0	0
																																zOTU2/3 Avg	SD
			zOTU2/zOTU3	8.27344				11.9231				8.35405				7.43701				9.73333				7.60091				7				8.6174	1.70309

## Sheet: Lager delta t-tests
Deltas between biofilm and planktonic samples. The relative differentials from the preceding worksheet were analyzed to determine if the growth in the biofilms was significantly different than the growth in the planktonic communities (t-test P value > 0.05).
	zOTU	Sample ID	Plotting name	Species	B1	B2	B3	P1	P2	P3		t-test	Significant?		Biofilm Average	Biofilm S_Dev	Planktonic Average	Planktonic SDev	n	Delta	Delta_SDev		2^delta	2^Sdev
	zOTU2	2	zOTU2 - W. anomalus	Wickerhamomyces anomalus	-5.42355	-8.225	-4.19864	-8.10593	-7.64615	-5.9329		0.401021	NO		-5.94906	2.06398	-7.22833	1.14518	3	1.27926	2.36039		2.42715	5.1351
	zOTU3	3	zOTU3 - W. anomalus	Wickerhamomyces anomalus	-5.66468	-8.99333	-4.45376	-8.1933	-8.12173	-6.05172		0.516883	NO		-6.37059	2.35067	-7.45558	1.21631	3	1.08499	2.6467		2.12136	6.26235

## Sheet: IPA
	Fungal ITS2 zOTU read counts in the IPA starter and in each culture. Sortable columns contain: the zOTU designations; a sequence ID that matches the zOTU number (to allow numerical sorting); the taxonomic assignments provided by the BCLA software along with the BCLA confidence score at each taxonomic level; a final classification assigned with confidence scores >80%; the overall read count in the…
									Year1_ITS2_IPA_Biofilm_1				Year1_ITS2_IPA_Biofilm_2				Year1_ITS2_IPA_Biofilm_3				Year1_ITS2_IPA_Planktonic_1				Year1_ITS2_IPA_Planktonic_2				Year1_ITS2_IPA_Planktonic_3				Year1_ITS2_IPA_Starter
					zOTU	ID	Taxon	percent identity	Read	%Abundance	Relative Adundance	Relative Differential	Read2	%Abundance9	Relative Adundance10	Relative Differential11	Read6	%Abundance10	Relative Adundance11	Relative Differential12	Read7	%Abundance8	Relative Adundance9	Relative Differential10	Read5	%Abundance6	Relative Adundance7	Relative Differential8	Read4	%Abundance5	Relative Adundance6	Relative Differential7	Read3	%Abundance4	Relative Adundance5
	yellow highlight = reference zOTU for log ratios				zOTU1	1	Saccharomyces cerevisiae	100	0	0	0	0	0	0	0	0	0	0	0	0	0	0	0	0	0	0	0	0	0	0	0	0	51	3.30097	0.153153
	red = present in starter and in a cultured sample				zOTU2	2	Wickerhamomyces anomalus	100	45	2.96443	1	0	2822	74.1851	1	0	333	88.8	1	0	21421	87.4755	1	0	15158	88.519	1	0	2433	50.4249	1	0	333	21.5534	1
	green = present in starter, absent in cultures				zOTU3	3	Wickerhamomyces anomalus	100	8	0.527009	0.177778	0.302563	362	9.5163	0.128278	-0.168241	42	11.2	0.126126	-0.192645	2654	10.838	0.123897	-0.21837	1957	11.4284	0.129107	-0.158948	328	6.79793	0.134813	-0.0965527	48	3.1068	0.144144
					zOTU4	4	Candida metapsilosis	100	1083	71.3439	24.0667	11.3834	0	0	0	0	0	0	0	0	352	1.43744	0.0164325	0.867109	0	0	0	0	2063	42.7565	0.847924	6.55642	3	0.194175	0.00900901
					zOTU5	5	Fusicolla aquaeductuum / Fusarium merismoides	100	0	0	0	0	0	0	0	0	0	0	0	0	0	0	0	0	0	0	0	0	0	0	0	0	4	0.2589	0.012012
					zOTU6	6	Uncultured marine fungus / Malasseziales	100	0	0	0	0	0	0	0	0	0	0	0	0	0	0	0	0	0	0	0	0	0	0	0	0	0	0	0
					zOTU7	7	Fungal sp. d3 / Oedocephalum sp.	96.99 / 96.93	0	0	0	0	0	0	0	0	0	0	0	0	0	0	0	0	0	0	0	0	0	0	0	0	0	0	0
					zOTU8	8	Brettanomyces nanus	87.55	0	0	0	0	0	0	0	0	0	0	0	0	0	0	0	0	0	0	0	0	0	0	0	0	0	0	0
					zOTU9	9	Fungal sp. d3 / Oedocephalum sp.	96.39 / 96.32	0	0	0	0	0	0	0	0	0	0	0	0	0	0	0	0	0	0	0	0	0	0	0	0	0	0	0
					zOTU10	10	Phaeosphaeria sp.	100	254	16.7325	5.64444	0	0	0	0	0	0	0	0	0	0	0	0	0	0	0	0	0	0	0	0	0	0	0	0
					zOTU11	11	Candida quercitrusa	100	0	0	0	0	0	0	0	0	0	0	0	0	0	0	0	0	0	0	0	0	0	0	0	0	0	0	0
					zOTU12	12	Candida norvegica	99.68	0	0	0	0	0	0	0	0	0	0	0	0	0	0	0	0	0	0	0	0	1	0.0207254	0.000411015	-11.5166	401	25.9547	1.2042
					zOTU13	13	Geotrichum candidum	100	0	0	0	0	0	0	0	0	0	0	0	0	0	0	0	0	0	0	0	0	0	0	0	0	98	6.34304	0.294294
					zOTU14	14	Malassezia restricta	100	0	0	0	0	0	0	0	0	0	0	0	0	0	0	0	0	0	0	0	0	0	0	0	0	0	0	0
					zOTU15	15	Candida parapsilosis	100	0	0	0	0	0	0	0	0	0	0	0	0	0	0	0	0	0	0	0	0	0	0	0	0	0	0	0
					zOTU16	16	Candida sake	100	0	0	0	0	0	0	0	0	0	0	0	0	0	0	0	0	0	0	0	0	0	0	0	0	600	38.835	1.8018
					zOTU17	17	Alternaria alternata	100	0	0	0	0	620	16.2986	0.219702	0	0	0	0	0	0	0	0	0	0	0	0	0	0	0	0	0	0	0	0
					zOTU18	18	Wickerhamiella pararugosa	100	128	8.43215	2.84444	7.08017	0	0	0	0	0	0	0	0	61	0.249102	0.00284767	-2.88398	9	0.0525578	0.000593746	-5.14584	0	0	0	0	7	0.453074	0.021021

## Sheet: IPA Abundance Filter
Relative differentials of biofilm and planktonic fungal growth from the year 1 IPA starter. The zOTU read counts in each sample were normalized to the read counts of the zOTU1 reference. The relative abundance in each culture was then compared to the relative abundance in the starter to obtain a relative differential (presented as log2). A filter was applied to each set (the starter, three biofil…
				Biofilm_1				Biofilm_2				Biofilm_3				Planktonic_1				Planktonic_2				Planktonic_3				Starter				Threshold:
	zOTU	ID	Taxon	Read	%Abundance	Relative Adundance	Relative Differential	Read2	%Abundance3	Relative Adundance4	Relative Differential5	Read6	%Abundance7	Relative Adundance8	Relative Differential9	Read7	%Abundance8	Relative Adundance9	Relative Differential10	Read5	%Abundance6	Relative Adundance7	Relative Differential8	Read4	%Abundance5	Relative Adundance6	Relative Differential7	Read3	%Abundance4	Relative Adundance5		0.001		Result		B1	B2	B3	P1	P2	P3
	zOTU1	1	Saccharomyces cerevisiae	0	0	0	0	0	0	0	0	0	0	0	0	0	0	0	0	0	0	0	0	0	0	0	0	51	3.30097	0.153153				exclude		0	0	0	0	0	0
	zOTU2	2	Wickerhamomyces anomalus	45	2.96443	1	0	2822	74.1851	1	0	333	88.8	1	0	21421	87.4755	1	0	15158	88.519	1	0	2433	50.4249	1	0	333	21.5534	1				include		0	0	0	0	0	0
	zOTU3	3	Wickerhamomyces anomalus	8	0.527009	0.177778	0.302563	362	9.5163	0.128278	-0.168241	42	11.2	0.126126	-0.192645	2654	10.838	0.123897	-0.21837	1957	11.4284	0.129107	-0.158948	328	6.79793	0.134813	-0.0965527	48	3.1068	0.144144				include		0.302563	-0.168241	-0.192645	-0.21837	-0.158948	-0.0965527
	zOTU4	4	Candida metapsilosis	1083	71.3439	24.0667	11.3834	0	0	0	0	0	0	0	0	352	1.43744	0.0164325	0.867109	0	0	0	0	2063	42.7565	0.847924	6.55642	3	0.194175	0.00900901				exclude		0	0	0	0	0	0
	zOTU5	5	Fusicolla aquaeductuum / Fusarium merismoides	0	0	0	0	0	0	0	0	0	0	0	0	0	0	0	0	0	0	0	0	0	0	0	0	4	0.2589	0.012012				exclude		0	0	0	0	0	0
	zOTU6	6	Uncultured marine fungus / Malasseziales	0	0	0	0	0	0	0	0	0	0	0	0	0	0	0	0	0	0	0	0	0	0	0	0	0	0	0				exclude		0	0	0	0	0	0
	zOTU7	7	Fungal sp. d3 / Oedocephalum sp.	0	0	0	0	0	0	0	0	0	0	0	0	0	0	0	0	0	0	0	0	0	0	0	0	0	0	0				exclude		0	0	0	0	0	0
	zOTU8	8	Brettanomyces nanus	0	0	0	0	0	0	0	0	0	0	0	0	0	0	0	0	0	0	0	0	0	0	0	0	0	0	0				exclude		0	0	0	0	0	0
	zOTU9	9	Fungal sp. d3 / Oedocephalum sp.	0	0	0	0	0	0	0	0	0	0	0	0	0	0	0	0	0	0	0	0	0	0	0	0	0	0	0				exclude		0	0	0	0	0	0
	zOTU10	10	Phaeosphaeria sp.	254	16.7325	5.64444	0	0	0	0	0	0	0	0	0	0	0	0	0	0	0	0	0	0	0	0	0	0	0	0				exclude		0	0	0	0	0	0
	zOTU11	11	Candida quercitrusa	0	0	0	0	0	0	0	0	0	0	0	0	0	0	0	0	0	0	0	0	0	0	0	0	0	0	0				exclude		0	0	0	0	0	0
	zOTU12	12	Candida norvegica	0	0	0	0	0	0	0	0	0	0	0	0	0	0	0	0	0	0	0	0	1	0.0207254	0.000411015	-11.5166	401	25.9547	1.2042				exclude		0	0	0	0	0	0
	zOTU13	13	Geotrichum candidum	0	0	0	0	0	0	0	0	0	0	0	0	0	0	0	0	0	0	0	0	0	0	0	0	98	6.34304	0.294294				exclude		0	0	0	0	0	0
	zOTU14	14	Malassezia restricta	0	0	0	0	0	0	0	0	0	0	0	0	0	0	0	0	0	0	0	0	0	0	0	0	0	0	0				exclude		0	0	0	0	0	0
	zOTU15	15	Candida parapsilosis	0	0	0	0	0	0	0	0	0	0	0	0	0	0	0	0	0	0	0	0	0	0	0	0	0	0	0				exclude		0	0	0	0	0	0
	zOTU16	16	Candida sake	0	0	0	0	0	0	0	0	0	0	0	0	0	0	0	0	0	0	0	0	0	0	0	0	600	38.835	1.8018				exclude		0	0	0	0	0	0
	zOTU17	17	Alternaria alternata	0	0	0	0	620	16.2986	0.219702	0	0	0	0	0	0	0	0	0	0	0	0	0	0	0	0	0	0	0	0				exclude		0	0	0	0	0	0
	zOTU18	18	Wickerhamiella pararugosa	128	8.43215	2.84444	7.08017	0	0	0	0	0	0	0	0	61	0.249102	0.00284767	-2.88398	9	0.0525578	0.000593746	-5.14584	0	0	0	0	7	0.453074	0.021021				exclude		0	0	0	0	0	0
																																zOTU2/3 Avg	SD
			zOTU2/zOTU3	5.625				7.79558				7.92857				7.53977				7.74553				7.41768				6.9375				7.28423	0.800607

## Sheet: IPA delta t-tests
Deltas between biofilm and planktonic samples. The relative differentials from the preceding worksheet were analyzed to determine if the growth in the biofilms was significantly different than the growth in the planktonic communities (t-test P value > 0.05).
	zOTU	Sample ID	Plotting name	Species	B1	B2	B3	P1	P2	P3		t-test	Significant?		Biofilm Average	Biofilm S_Dev	Planktonic Average	Planktonic SDev	n	Delta	Delta_SDev		2^delta	2^Sdev
	zOTU2	2		Wickerhamomyces anomalus	0.302563	-0.168241	-0.192645	-0.21837	-0.158948	-0.0965527		0.448308	NO		-0.0194409	0.27913	-0.157957	0.0609145	3	0.138516	0.2857		1.10077	1.219

## Sheet: Hefeweizen
	Fungal ITS2 zOTU read counts in the hefeweizen starter and in each culture. Sortable columns contain: the zOTU designations; a sequence ID that matches the zOTU number (to allow numerical sorting); the taxonomic assignments provided by the BCLA software along with the BCLA confidence score at each taxonomic level; a final classification assigned with confidence scores >80%; the overall read count…
							Year1_ITS2_Hefeweizen_Biofilm_1				Year1_ITS2_Hefeweizen_Biofilm_2				Year1_ITS2_Hefeweizen_Biofilm_3				Year1_ITS2_Hefeweizen_Planktonic_1				Year1_ITS2_Hefeweizen_Planktonic_2				Year1_ITS2_Hefeweizen_Planktonic_3				Year1_ITS2_Hefeweizen_Starter
			zOTU	ID	Taxon	percent identity	Read	%Abundance	Relative Adundance	Relative Differential	Read2	%Abundance4	Relative Adundance5	Relative Differential6	Read3	%Abundance5	Relative Adundance6	Relative Differential7	Read10	%Abundance11	Relative Adundance12	Relative Differential13	Read14	%Abundance15	Relative Adundance16	Relative Differential17	Read18	%Abundance19	Relative Adundance20	Relative Differential21	Read4	%Abundance6	Relative Adundance7
			zOTU1	1	Saccharomyces cerevisiae	100	5326	99.0515	1	0	4525	95.4843	1	0	1485	99.9327	1	0	15324	99.9674	1	0	6487	99.754	1	0	7931	99.9244	1	0	4425	73.5661	1
			zOTU2	2	Wickerhamomyces anomalus	100	0	0	0	0	1	0.0211015	0.000220994	0	0	0	0	0	0	0	0	0	0	0	0	0	0	0	0	0	0	0	0
			zOTU3	3	Wickerhamomyces anomalus	100	0	0	0	0	0	0	0	0	0	0	0	0	0	0	0	0	0	0	0	0	0	0	0	0	0	0	0
			zOTU4	4	Candida metapsilosis	100	0	0	0	0	0	0	0	0	0	0	0	0	0	0	0	0	0	0	0	0	0	0	0	0	0	0	0
			zOTU5	5	Fusicolla aquaeductuum / Fusarium merismoides	100	0	0	0	0	0	0	0	0	0	0	0	0	0	0	0	0	0	0	0	0	0	0	0	0	0	0	0
			zOTU6	6	Uncultured marine fungus / Malasseziales	100	0	0	0	0	0	0	0	0	0	0	0	0	0	0	0	0	0	0	0	0	0	0	0	0	501	8.32918	0.11322
			zOTU7	7	Fungal sp. d3 / Oedocephalum sp.	96.99 / 96.93	0	0	0	0	0	0	0	0	0	0	0	0	0	0	0	0	0	0	0	0	0	0	0	0	593	9.85869	0.134011
			zOTU8	8	Brettanomyces nanus	87.55	51	0.948484	0.00957567	0	208	4.38911	0.0459669	0	1	0.0672948	0.000673401	0	5	0.0326179	0.000326286	0	16	0.24604	0.00246647	0	6	0.0755953	0.000756525	0	0	0	0
			zOTU9	9	Fungal sp. d3 / Oedocephalum sp.	96.39 / 96.32	0	0	0	0	0	0	0	0	0	0	0	0	0	0	0	0	0	0	0	0	0	0	0	0	337	5.60266	0.0761582
			zOTU10	10	Phaeosphaeria sp.	100	0	0	0	0	0	0	0	0	0	0	0	0	0	0	0	0	0	0	0	0	0	0	0	0	0	0	0
			zOTU11	11	Candida quercitrusa	100	0	0	0	0	0	0	0	0	0	0	0	0	0	0	0	0	0	0	0	0	0	0	0	0	0	0	0
			zOTU12	12	Candida norvegica	99.68	0	0	0	0	1	0.0211015	0.000220994	0	0	0	0	0	0	0	0	0	0	0	0	0	0	0	0	0	0	0	0
			zOTU13	13	Geotrichum candidum	100	0	0	0	0	0	0	0	0	0	0	0	0	0	0	0	0	0	0	0	0	0	0	0	0	0	0	0
			zOTU14	14	Malassezia restricta	100	0	0	0	0	0	0	0	0	0	0	0	0	0	0	0	0	0	0	0	0	0	0	0	0	159	2.64339	0.0359322
			zOTU15	15	Candida parapsilosis	100	0	0	0	0	0	0	0	0	0	0	0	0	0	0	0	0	0	0	0	0	0	0	0	0	0	0	0
			zOTU16	16	Candida sake	100	0	0	0	0	4	0.084406	0.000883978	0	0	0	0	0	0	0	0	0	0	0	0	0	0	0	0	0	0	0	0
			zOTU17	17	Alternaria alternata	100	0	0	0	0	0	0	0	0	0	0	0	0	0	0	0	0	0	0	0	0	0	0	0	0	0	0	0
			zOTU18	18	Wickerhamiella pararugosa	100	0	0	0	0	0	0	0	0	0	0	0	0	0	0	0	0	0	0	0	0	0	0	0	0	0	0	0

## Sheet: Hefe Abundance Filter
Relative differentials of biofilm and planktonic fungal growth from the year 1 hefeweizen starter. The zOTU read counts in each sample were normalized to the read counts of the zOTU1 reference. The relative abundance in each culture was then compared to the relative abundance in the starter to obtain a relative differential (presented as log2). A filter was applied to each set (the starter, three…
				Biofilm_1				Biofilm_2				Biofilm_3				Planktonic_1				Planktonic_2				Planktonic_3				Starter				Threshold:
	zOTU	ID	Taxon	Read	%Abundance	Relative Adundance	Relative Differential	Read2	%Abundance3	Relative Adundance4	Relative Differential5	Read6	%Abundance7	Relative Adundance8	Relative Differential9	Read7	%Abundance8	Relative Adundance9	Relative Differential10	Read5	%Abundance6	Relative Adundance7	Relative Differential8	Read4	%Abundance5	Relative Adundance6	Relative Differential7	Read3	%Abundance4	Relative Adundance5		0.001		Result		B1	B2	B3	P1	P2	P3
	zOTU1	1	Saccharomyces cerevisiae	5326	99.0515	1	0	4525	95.4843	1	0	1485	99.9327	1	0	15324	99.9674	1	0	6487	99.754	1	0	7931	99.9244	1	0	4425	73.5661	1				include		0	0	0	0	0	0
	zOTU2	2	Wickerhamomyces anomalus	0	0	0	0	1	0.0211015	0.000220994	0	0	0	0	0	0	0	0	0	0	0	0	0	0	0	0	0	0	0	0				exclude		0	0	0	0	0	0
	zOTU3	3	Wickerhamomyces anomalus	0	0	0	0	0	0	0	0	0	0	0	0	0	0	0	0	0	0	0	0	0	0	0	0	0	0	0				exclude		0	0	0	0	0	0
	zOTU4	4	Candida metapsilosis	0	0	0	0	0	0	0	0	0	0	0	0	0	0	0	0	0	0	0	0	0	0	0	0	0	0	0				exclude		0	0	0	0	0	0
	zOTU5	5	Fusicolla aquaeductuum / Fusarium merismoides	0	0	0	0	0	0	0	0	0	0	0	0	0	0	0	0	0	0	0	0	0	0	0	0	0	0	0				exclude		0	0	0	0	0	0
	zOTU6	6	Uncultured marine fungus / Malasseziales	0	0	0	0	0	0	0	0	0	0	0	0	0	0	0	0	0	0	0	0	0	0	0	0	501	8.32918	0.11322				exclude		0	0	0	0	0	0
	zOTU7	7	Fungal sp. d3 / Oedocephalum sp.	0	0	0	0	0	0	0	0	0	0	0	0	0	0	0	0	0	0	0	0	0	0	0	0	593	9.85869	0.134011				exclude		0	0	0	0	0	0
	zOTU8	8	Brettanomyces nanus	51	0.948484	0.00957567	0	208	4.38911	0.0459669	0	1	0.0672948	0.000673401	0	5	0.0326179	0.000326286	0	16	0.24604	0.00246647	0	6	0.0755953	0.000756525	0	0	0	0				exclude		0	0	0	0	0	0
	zOTU9	9	Fungal sp. d3 / Oedocephalum sp.	0	0	0	0	0	0	0	0	0	0	0	0	0	0	0	0	0	0	0	0	0	0	0	0	337	5.60266	0.0761582				exclude		0	0	0	0	0	0
	zOTU10	10	Phaeosphaeria sp.	0	0	0	0	0	0	0	0	0	0	0	0	0	0	0	0	0	0	0	0	0	0	0	0	0	0	0				exclude		0	0	0	0	0	0
	zOTU11	11	Candida quercitrusa	0	0	0	0	0	0	0	0	0	0	0	0	0	0	0	0	0	0	0	0	0	0	0	0	0	0	0				exclude		0	0	0	0	0	0
	zOTU12	12	Candida norvegica	0	0	0	0	1	0.0211015	0.000220994	0	0	0	0	0	0	0	0	0	0	0	0	0	0	0	0	0	0	0	0				exclude		0	0	0	0	0	0
	zOTU13	13	Geotrichum candidum	0	0	0	0	0	0	0	0	0	0	0	0	0	0	0	0	0	0	0	0	0	0	0	0	0	0	0				exclude		0	0	0	0	0	0
	zOTU14	14	Malassezia restricta	0	0	0	0	0	0	0	0	0	0	0	0	0	0	0	0	0	0	0	0	0	0	0	0	159	2.64339	0.0359322				exclude		0	0	0	0	0	0
	zOTU15	15	Candida parapsilosis	0	0	0	0	0	0	0	0	0	0	0	0	0	0	0	0	0	0	0	0	0	0	0	0	0	0	0				exclude		0	0	0	0	0	0
	zOTU16	16	Candida sake	0	0	0	0	4	0.084406	0.000883978	0	0	0	0	0	0	0	0	0	0	0	0	0	0	0	0	0	0	0	0				exclude		0	0	0	0	0	0
	zOTU17	17	Alternaria alternata	0	0	0	0	0	0	0	0	0	0	0	0	0	0	0	0	0	0	0	0	0	0	0	0	0	0	0				exclude		0	0	0	0	0	0
	zOTU18	18	Wickerhamiella pararugosa	0	0	0	0	0	0	0	0	0	0	0	0	0	0	0	0	0	0	0	0	0	0	0	0	0	0	0				exclude		0	0	0	0	0	0
			zOTU2/zOTU3 - N/A

## Sheet: EPA
	Fungal ITS2 zOTU read counts in the EPA starter and in each culture. Sortable columns contain: the zOTU designations; a sequence ID that matches the zOTU number (to allow numerical sorting); the taxonomic assignments provided by the BCLA software along with the BCLA confidence score at each taxonomic level; a final classification assigned with confidence scores >80%; the overall read count in the…
						Year1_EPA_Biofilm_1				Year1_EPA_Biofilm_2				Year1_EPA_Biofilm_3				Year1_EPA_Planktonic_1				Year1_EPA_Planktonic_2				Year1_EPA_Planktonic_3				Year1_ITS2_EPA_Starter
			zOTU	Taxon	percent identity	Read	%Abundance	Relative Adundance	Relative Differential	Read2	%Abundance4	Relative Adundance5	Relative Differential6	Read3	%Abundance5	Relative Adundance6	Relative Differential7	Read10	%Abundance11	Relative Adundance12	Relative Differential13	Read14	%Abundance15	Relative Adundance16	Relative Differential17	Read18	%Abundance19	Relative Adundance20	Relative Differential21	Read4	%Abundance6	Relative Adundance7
			zOTU1	Saccharomyces cerevisiae	100	1179	99.9153	1	0	701	99.4326	1	0	87	100	1	0	9132	99.9234	1	0	13861	99.9928	1	0	6469	99.9382	1	0	1435	56.7867	1
			zOTU2	Wickerhamomyces anomalus	100	0	0	0	0	0	0	0	0	0	0	0	0	0	0	0	0	0	0	0	0	0	0	0	0	3	0.118718	0.00209059
			zOTU3	Wickerhamomyces anomalus	100	0	0	0	0	0	0	0	0	0	0	0	0	0	0	0	0	0	0	0	0	0	0	0	0	0	0	0
			zOTU4	Candida metapsilosis	100	0	0	0	0	0	0	0	0	0	0	0	0	0	0	0	0	0	0	0	0	0	0	0	0	3	0.118718	0.00209059
			zOTU5	Fusicolla aquaeductuum / Fusarium merismoides	100	0	0	0	0	0	0	0	0	0	0	0	0	0	0	0	0	0	0	0	0	0	0	0	0	0	0	0
			zOTU6	Uncultured marine fungus / Malasseziales	100	0	0	0	0	0	0	0	0	0	0	0	0	0	0	0	0	0	0	0	0	0	0	0	0	0	0	0
			zOTU7	Fungal sp. d3 / Oedocephalum sp.	96.99 / 96.93	0	0	0	0	0	0	0	0	0	0	0	0	0	0	0	0	0	0	0	0	0	0	0	0	0	0	0
			zOTU8	Brettanomyces nanus	87.55	0	0	0	0	0	0	0	0	0	0	0	0	0	0	0	0	0	0	0	0	0	0	0	0	0	0	0
			zOTU9	Fungal sp. d3 / Oedocephalum sp.	96.39 / 96.32	0	0	0	0	0	0	0	0	0	0	0	0	0	0	0	0	0	0	0	0	0	0	0	0	0	0	0
			zOTU10	Phaeosphaeria sp.	100	0	0	0	0	0	0	0	0	0	0	0	0	0	0	0	0	0	0	0	0	0	0	0	0	0	0	0
			zOTU11	Candida quercitrusa	100	0	0	0	0	0	0	0	0	0	0	0	0	4	0.0437685	0.00043802	-8.19344	0	0	0	0	0	0	0	0	184	7.28136	0.128223
			zOTU12	Candida norvegica	99.68	0	0	0	0	0	0	0	0	0	0	0	0	0	0	0	0	0	0	0	0	0	0	0	0	0	0	0
			zOTU13	Geotrichum candidum	100	0	0	0	0	0	0	0	0	0	0	0	0	0	0	0	0	0	0	0	0	0	0	0	0	0	0	0
			zOTU14	Malassezia restricta	100	0	0	0	0	0	0	0	0	0	0	0	0	0	0	0	0	0	0	0	0	0	0	0	0	0	0	0
			zOTU15	Candida parapsilosis	100	0	0	0	0	0	0	0	0	0	0	0	0	3	0.0328263	0.000328515	-10.5154	0	0	0	0	0	0	0	0	690	27.3051	0.480836
			zOTU16	Candida sake	100	0	0	0	0	0	0	0	0	0	0	0	0	0	0	0	0	0	0	0	0	0	0	0	0	0	0	0
			zOTU17	Alternaria alternata	100	0	0	0	0	0	0	0	0	0	0	0	0	0	0	0	0	0	0	0	0	0	0	0	0	0	0	0
			zOTU18	Wickerhamiella pararugosa	100	1	0.0847458	0.000848176	-7.44443	4	0.567376	0.00570613	-4.69436	0	0	0	0	0	0	0	0	1	0.00721397	7.21449e-05	-10.9998	4	0.0617951	0.000618334	-7.90041	212	8.38939	0.147735

[truncated: 1 more sheets: EPA Abundance Filter]
