# Supplementary material for: Microbial Communities in Retail Draft Beers and the Biofilms They Produce
Source: Microbiol Spectr. 2021 Dec 22;9(3):e01404-21. doi: 10.1128/Spectrum.01404-21 (PMC8693924; doi:10.1128/Spectrum.01404-21)
Supplement: SUPPLEMENTAL FILE 5 — Supplemental material. Download SPECTRUM01404-21_Supp_5_seq12.xlsx, XLSX file, 0.4 MB [file spectrum01404-21_supp_5_seq12.xlsx]

## Sheet: Year2 starter counts
Year 2 bacterial species counts in starters. Bacterial zOTUs from each starter were collated and duplicates removed to determine the total unique sequences. Putative source species were assigned to each sequence and then duplicates removed to obtain a species count.
	Lager	zOTU ID		Duplicate zOTUs Removed	Total Unique Sequences (zOTUs)		Putative species		Duplicate Species Removed	Total Species
		zOTU1		zOTU1	143		Acetobacter farinalis		Acetobacter farinalis	72
		zOTU2		zOTU2			Levilactobacillus brevis		Levilactobacillus brevis
		zOTU3		zOTU3			Fructilactobacillus lindneri		Fructilactobacillus lindneri
		zOTU4		zOTU4			Fructilactobacillus lindneri		Acetobacter aceti
		zOTU6		zOTU6			Acetobacter aceti		Acetobacter sicerae
		zOTU7		zOTU7			Fructilactobacillus lindneri		Acetobacter estunensis
		zOTU8		zOTU8			Fructilactobacillus lindneri		Pseudomonas aylmerense
		zOTU9		zOTU9			Fructilactobacillus lindneri		Serratia surfactantfaciens
		zOTU10		zOTU10			Levilactobacillus brevis		Serratia nematodiphila
		zOTU12		zOTU12			Acetobacter sicerae		Serratia marcescens
		zOTU13		zOTU13			Acetobacter estunensis		Komagataeibacter medellinensis
		zOTU15		zOTU15			Pseudomonas aylmerense		Raoultella ornithinolytica
		zOTU17		zOTU17			Serratia surfactantfaciens		Cutibacterium acnes
		zOTU20		zOTU20			Serratia nematodiphila		Raoultella electrica
		zOTU22		zOTU22			Serratia marcescens		Janthinobacterium violaceinigrum
		zOTU23		zOTU23			Pseudomonas aylmerense		Escherichia fergusonii
		zOTU24		zOTU24			Komagataeibacter medellinensis		Stenotrophomonas maltophilia
		zOTU25		zOTU25			Raoultella ornithinolytica		Ralstonia pickettii
		zOTU26		zOTU26			Raoultella ornithinolytica		Caldalkalibacillus uzonensis
		zOTU27		zOTU27			Cutibacterium acnes		Raoultella planticola
		zOTU30		zOTU30			Raoultella electrica		Achromobacter insolitus
		zOTU31		zOTU31			Janthinobacterium violaceinigrum		Pseudomonas fluorescens
		zOTU35		zOTU35			Escherichia fergusonii		Herbaspirillum aquaticum
		zOTU39		zOTU39			Stenotrophomonas maltophilia		Pseudomonas mucidolens
		zOTU42		zOTU42			Komagataeibacter medellinensis		Pseudocitrobacter faecalis
		zOTU45		zOTU45			Acetobacter farinalis		Serratia ureilytica
		zOTU46		zOTU46			Acetobacter farinalis		Franconibacter pulveris
		zOTU48		zOTU48			Acetobacter farinalis		Acetobacter tropicalis
		zOTU51		zOTU51			Ralstonia pickettii		Serratia odorifera
		zOTU62		zOTU62			Acetobacter sicerae		Bacillus thaonhiensis
		zOTU69		zOTU69			Caldalkalibacillus uzonensis		Alkalihalobacillus halodurans
		zOTU76		zOTU76			Raoultella planticola		Methylobacterium bullatum
		zOTU77		zOTU77			Achromobacter insolitus		Unclassified
		zOTU80		zOTU80			Serratia surfactantfaciens		Herbaspirillum rubrisubalbicans
		zOTU83		zOTU83			Pseudomonas fluorescens		Streptococcus thermophilus
		zOTU89		zOTU89			Herbaspirillum aquaticum		Sediminibacterium magnilacihabitans
		zOTU92		zOTU92			Pseudomonas mucidolens		Pediococcus damnosus
		zOTU93		zOTU93			Pseudocitrobacter faecalis		Acinetobacter tjernbergiae
		zOTU94		zOTU94			Acetobacter farinalis		Acetobacter thailandicus
		zOTU96		zOTU96			Serratia ureilytica		Acetobacter indonesiensis
		zOTU97		zOTU97			Fructilactobacillus lindneri		Pseudomonas tolaasii
		zOTU99		zOTU99			Pseudomonas mucidolens		Janthinobacterium lividum
		zOTU100		zOTU100			Franconibacter pulveris		Delftia acidovorans
		zOTU115		zOTU115			Acetobacter tropicalis		Moraxella osloensis
		zOTU133		zOTU133			Serratia odorifera		Micrococcus aloeverae
		zOTU144		zOTU144			Fructilactobacillus lindneri		Streptococcus oralis
		zOTU145		zOTU145			Bacillus thaonhiensis		Staphylococcus hominis
		zOTU151		zOTU151			Acetobacter tropicalis		Corynebacterium tuberculostearicum
		zOTU152		zOTU152			Alkalihalobacillus halodurans		Lactococcus lactis
		zOTU153		zOTU153			Methylobacterium bullatum		Tanticharoenia sakaeratensis
		zOTU160		zOTU160			Fructilactobacillus lindneri		Metabacillus herbersteinensis
		zOTU163		zOTU163			Unclassified		Gluconacetobacter entanii
		zOTU165		zOTU165			Herbaspirillum rubrisubalbicans		Zoogloea oryzae
		zOTU166		zOTU166			Pseudomonas mucidolens		Acetobacter syzygii
		zOTU167		zOTU167			Pseudocitrobacter faecalis		Pelagerythrobacter aerophilus
		zOTU169		zOTU169			Pseudomonas fluorescens		Rhodopseudomonas rhenobacensis
		zOTU193		zOTU193			Streptococcus thermophilus		Halomonas lutea
		zOTU196		zOTU196			Sediminibacterium magnilacihabitans		Siccibacter turicensis
		zOTU200		zOTU200			Fructilactobacillus lindneri		Sphingomonas echinoides
		zOTU205		zOTU205			Unclassified		Knoellia aerolata
		zOTU207		zOTU207			Pediococcus damnosus		Geobacillus kaustophilus
		zOTU211		zOTU211			Acetobacter farinalis		Levilactobacillus spicheri
		zOTU212		zOTU212			Acinetobacter tjernbergiae		Weizmannia coagulans
		zOTU213		zOTU213			Pseudomonas mucidolens		Sphingomonas leidyi
		zOTU215		zOTU215			Serratia nematodiphila		Finegoldia magna
		zOTU219		zOTU219			Pseudomonas mucidolens		Staphylococcus epidermidis
		zOTU231		zOTU231			Acetobacter farinalis		Pseudomonas weihenstephanensis
		zOTU242		zOTU242			Pseudomonas fluorescens		Aureimonas leprariae
		zOTU247		zOTU247			Acetobacter thailandicus		Staphylococcus capitis
		zOTU260		zOTU260			Unclassified		Nesterenkonia flava
		zOTU264		zOTU264			Acetobacter indonesiensis		Carnobacterium jeotgali
		zOTU270		zOTU270			Pseudomonas mucidolens		Pseudomonas azotoformans
		zOTU289		zOTU289			Pseudomonas tolaasii
		zOTU309		zOTU309			Janthinobacterium lividum
	IPA	zOTU1		zOTU21			Acetobacter farinalis
		zOTU2		zOTU29			Levilactobacillus brevis
		zOTU3		zOTU41			Fructilactobacillus lindneri
		zOTU4		zOTU44			Fructilactobacillus lindneri
		zOTU6		zOTU50			Acetobacter aceti
		zOTU7		zOTU56			Fructilactobacillus lindneri
		zOTU8		zOTU57			Fructilactobacillus lindneri
		zOTU9		zOTU59			Fructilactobacillus lindneri
		zOTU10		zOTU71			Levilactobacillus brevis
		zOTU12		zOTU82			Acetobacter sicerae
		zOTU13		zOTU88			Acetobacter estunensis
		zOTU15		zOTU95			Pseudomonas aylmerense
		zOTU21		zOTU101			Delftia acidovorans
		zOTU23		zOTU108			Pseudomonas aylmerense
		zOTU24		zOTU116			Komagataeibacter medellinensis
		zOTU27		zOTU123			Cutibacterium acnes
		zOTU29		zOTU130			Levilactobacillus brevis
		zOTU35		zOTU172			Escherichia fergusonii
		zOTU39		zOTU204			Stenotrophomonas maltophilia
		zOTU41		zOTU210			Moraxella osloensis
		zOTU42		zOTU227			Komagataeibacter medellinensis
		zOTU44		zOTU267			Micrococcus aloeverae
		zOTU45		zOTU302			Acetobacter farinalis
		zOTU46		zOTU5			Acetobacter farinalis
		zOTU48		zOTU11			Acetobacter farinalis
		zOTU50		zOTU16			Streptococcus oralis
		zOTU56		zOTU43			Komagataeibacter medellinensis
		zOTU57		zOTU47			Komagataeibacter medellinensis
		zOTU59		zOTU55			Staphylococcus hominis
		zOTU62		zOTU60			Acetobacter sicerae
		zOTU71		zOTU73			Levilactobacillus brevis
		zOTU82		zOTU75			Pediococcus damnosus
		zOTU88		zOTU85			Corynebacterium tuberculostearicum
		zOTU89		zOTU104			Herbaspirillum aquaticum
		zOTU95		zOTU110			Lactococcus lactis
		zOTU97		zOTU111			Fructilactobacillus lindneri
		zOTU101		zOTU112			Tanticharoenia sakaeratensis
		zOTU108		zOTU125			Metabacillus herbersteinensis
		zOTU115		zOTU131			Acetobacter tropicalis
		zOTU116		zOTU138			Gluconacetobacter entanii
		zOTU123		zOTU139			Acetobacter tropicalis
		zOTU130		zOTU140			Tanticharoenia sakaeratensis
		zOTU144		zOTU175			Fructilactobacillus lindneri
		zOTU151		zOTU197			Acetobacter tropicalis
		zOTU160		zOTU203			Fructilactobacillus lindneri
		zOTU163		zOTU217			Unclassified
		zOTU172		zOTU229			Tanticharoenia sakaeratensis
		zOTU204		zOTU233			Zoogloea oryzae
		zOTU205		zOTU239			Unclassified
		zOTU210		zOTU241			Tanticharoenia sakaeratensis
		zOTU211		zOTU259			Acetobacter farinalis
		zOTU227		zOTU265			Acetobacter farinalis
		zOTU231		zOTU268			Acetobacter farinalis
		zOTU264		zOTU273			Acetobacter indonesiensis
		zOTU267		zOTU274			Acetobacter syzygii
		zOTU289		zOTU281			Pseudomonas tolaasii
		zOTU302		zOTU290			Tanticharoenia sakaeratensis
	Hefe	zOTU1		zOTU52			Acetobacter farinalis
		zOTU2		zOTU103			Levilactobacillus brevis
		zOTU3		zOTU105			Fructilactobacillus lindneri
		zOTU4		zOTU157			Fructilactobacillus lindneri
		zOTU5		zOTU176			Pediococcus damnosus
		zOTU6		zOTU221			Acetobacter aceti
		zOTU7		zOTU236			Fructilactobacillus lindneri
		zOTU8		zOTU243			Fructilactobacillus lindneri
		zOTU9		zOTU275			Fructilactobacillus lindneri
		zOTU10		zOTU283			Levilactobacillus brevis
		zOTU11		zOTU299			Pediococcus damnosus
		zOTU12		zOTU301			Acetobacter sicerae
		zOTU13					Acetobacter estunensis
		zOTU15					Pseudomonas aylmerense
		zOTU16					Levilactobacillus brevis
		zOTU17					Serratia surfactantfaciens
		zOTU20					Serratia nematodiphila
		zOTU22					Serratia marcescens
		zOTU23					Pseudomonas aylmerense
		zOTU27					Cutibacterium acnes
		zOTU29					Levilactobacillus brevis
		zOTU41					Moraxella osloensis
		zOTU43					Pelagerythrobacter aerophilus
		zOTU45					Acetobacter farinalis
		zOTU46					Acetobacter farinalis
		zOTU47					Pediococcus damnosus
		zOTU48					Acetobacter farinalis
		zOTU50					Streptococcus oralis
		zOTU51					Ralstonia pickettii
		zOTU55					Rhodopseudomonas rhenobacensis
		zOTU60					Halomonas lutea
		zOTU62					Acetobacter sicerae
		zOTU69					Caldalkalibacillus uzonensis
		zOTU71					Levilactobacillus brevis
		zOTU73					Pediococcus damnosus
		zOTU75					Siccibacter turicensis
		zOTU77					Achromobacter insolitus
		zOTU82					Pediococcus damnosus
		zOTU85					Sphingomonas echinoides
		zOTU89					Herbaspirillum aquaticum
		zOTU92					Pseudomonas mucidolens
		zOTU97					Fructilactobacillus lindneri
		zOTU99					Pseudomonas mucidolens
		zOTU101					Tanticharoenia sakaeratensis
		zOTU104					Knoellia aerolata
		zOTU110					Levilactobacillus brevis
		zOTU111					Levilactobacillus brevis
		zOTU112					Acetobacter tropicalis
		zOTU115					Acetobacter tropicalis
		zOTU116					Gluconacetobacter entanii
		zOTU125					Pediococcus damnosus
		zOTU130					Tanticharoenia sakaeratensis
		zOTU131					Serratia nematodiphila
		zOTU133					Serratia odorifera
		zOTU138					Unclassified
		zOTU139					Geobacillus kaustophilus
		zOTU140					Pediococcus damnosus
		zOTU144					Fructilactobacillus lindneri
		zOTU151					Acetobacter tropicalis
		zOTU160					Fructilactobacillus lindneri
		zOTU163					Unclassified
		zOTU172					Tanticharoenia sakaeratensis
		zOTU175					Acetobacter farinalis
		zOTU196					Sediminibacterium magnilacihabitans
		zOTU197					Levilactobacillus spicheri
		zOTU200					Fructilactobacillus lindneri
		zOTU203					Levilactobacillus brevis
		zOTU207					Pediococcus damnosus
		zOTU210					Tanticharoenia sakaeratensis
		zOTU211					Acetobacter farinalis
		zOTU212					Acinetobacter tjernbergiae
		zOTU215					Serratia nematodiphila
		zOTU217					Acetobacter farinalis
		zOTU229					Serratia ureilytica
		zOTU231					Acetobacter farinalis
		zOTU233					Weizmannia coagulans
		zOTU239					Levilactobacillus brevis
		zOTU241					Sphingomonas leidyi
		zOTU247					Acetobacter thailandicus
		zOTU259					Pediococcus damnosus
		zOTU260					Unclassified
		zOTU265					Pseudomonas tolaasii
		zOTU267					Acetobacter syzygii
		zOTU268					Levilactobacillus brevis
		zOTU270					Pseudomonas mucidolens
		zOTU273					Unclassified
		zOTU274					Pediococcus damnosus
		zOTU281					Finegoldia magna
		zOTU289					Pseudomonas tolaasii
		zOTU290					Pediococcus damnosus
		zOTU302					Tanticharoenia sakaeratensis
	EPA	zOTU1					Acetobacter farinalis
		zOTU2					Levilactobacillus brevis
		zOTU3					Fructilactobacillus lindneri
		zOTU4					Fructilactobacillus lindneri
		zOTU5					Pediococcus damnosus
		zOTU6					Acetobacter aceti
		zOTU7					Fructilactobacillus lindneri
		zOTU8					Fructilactobacillus lindneri
		zOTU9					Fructilactobacillus lindneri
		zOTU12					Acetobacter sicerae
		zOTU13					Acetobacter estunensis
		zOTU15					Pseudomonas aylmerense
		zOTU17					Serratia surfactantfaciens
		zOTU20					Serratia nematodiphila
		zOTU21					Delftia acidovorans
		zOTU22					Serratia marcescens
		zOTU23					Pseudomonas aylmerense
		zOTU27					Cutibacterium acnes
		zOTU30					Raoultella electrica
		zOTU31					Janthinobacterium violaceinigrum
		zOTU35					Escherichia fergusonii
		zOTU39					Stenotrophomonas maltophilia
		zOTU46					Acetobacter farinalis
		zOTU51					Ralstonia pickettii
		zOTU52					Staphylococcus epidermidis
		zOTU62					Acetobacter sicerae
		zOTU85					Sphingomonas echinoides
		zOTU89					Herbaspirillum aquaticum
		zOTU94					Acetobacter farinalis
		zOTU99					Pseudomonas mucidolens
		zOTU103					Acetobacter farinalis
		zOTU105					Pseudomonas weihenstephanensis
		zOTU112					Acetobacter tropicalis
		zOTU115					Acetobacter tropicalis
		zOTU131					Serratia nematodiphila
		zOTU133					Serratia odorifera
		zOTU145					Bacillus thaonhiensis
		zOTU151					Acetobacter tropicalis
		zOTU157					Serratia marcescens
		zOTU163					Unclassified
		zOTU175					Acetobacter farinalis
		zOTU176					Aureimonas leprariae
		zOTU196					Sediminibacterium magnilacihabitans
		zOTU204					Zoogloea oryzae
		zOTU205					Unclassified
		zOTU211					Acetobacter farinalis
		zOTU212					Acinetobacter tjernbergiae
		zOTU219					Pseudomonas mucidolens
		zOTU221					Pseudomonas mucidolens
		zOTU231					Acetobacter farinalis
		zOTU236					Staphylococcus capitis
		zOTU242					Pseudomonas fluorescens
		zOTU243					Nesterenkonia flava
		zOTU247					Acetobacter thailandicus
		zOTU260					Unclassified
		zOTU264					Acetobacter indonesiensis
		zOTU265					Pseudomonas tolaasii
		zOTU270					Pseudomonas mucidolens
		zOTU273					Unclassified
		zOTU275					Serratia marcescens
		zOTU283					Unclassified
		zOTU289					Pseudomonas tolaasii
		zOTU299					Carnobacterium jeotgali
		zOTU301					Pseudomonas azotoformans
		zOTU309					Janthinobacterium lividum

## Sheet: Genera >1% Year2
Prominent bacterial genera in the year 2 starters. Bacterial genera with sequence read counts of at least 1% in any given starter culture are listed along with their percent abundance in the indicated starter samples.
	Genus	Lager	IPA	Hefewizen	EPA
	Acetobacter	99.1745	99.2004	89.9051	99.0738
	Fructilactobacillus	0.289165	0.621167	4.00675	0.0113779
	Levilactobacillus	0.0278764	0.0510386	2.37683	0.000568896
	Tanticharoenia	0	0.0356083	1.38161	0
	Others	0.508432	0.0917903	2.32969	0.914216

## Sheet: Lager
	Bacterial V3-V4 zOTU read counts in the lager starter and in each culture. Sortable columns contain: the zOTU designations; a sequence ID that matches the zOTU number (to allow numerical sorting); the taxonomic assignments provided by the BCLA software along with the BCLA confidence score at each taxonomic level; a final classification assigned with confidence scores >80%; the overall read count …
																					Year2_Lager_Biofilm_1				Year2_Lager_Biofilm_2				Year2_Lager_Planktonic_1				Year2_Lager_Planktonic_2				Year2_Lager_Starter
			zOTU#	ID	superkingdom	superkingdom_c	phylum	phylum_c	class	class_c	order	order_c	family	family_c	genus	genus_c	species	species_c	Final Classification	Total Abundance	Reads	Read % Abundance	Read Relative Abundance	Read Relative Differential	Reads6	Read % Abundance7	Read Relative Abundance8	Read Relative Differential9	Reads2	Read % Abundance3	Read Relative Abundance4	Read Relative Differential5	Reads10	Read % Abundance11	Read Relative Abundance12	Read Relative Differential13	Reads22	Read % Abundance23	Read Relative Abundance24
			zOTU1	1	Bacteria	100	Proteobacteria	100	Alphaproteobacteria	100	Rhodospirillales	100	Acetobacteraceae	100	Acetobacter	100	Acetobacter farinalis	65.6	Acetobacter	4153156	4671	2.08032	1	0	2001	1.02751	1	0	66820	27.1258	1	0	66241	29.1844	1	0	134572	55.9907	1
	yellow highlight = reference zOTU for log ratios		zOTU6	6	Bacteria	100	Proteobacteria	100	Alphaproteobacteria	100	Rhodospirillales	100	Acetobacteraceae	100	Acetobacter	100	Acetobacter aceti	80	Acetobacter	360376	3086	1.37441	0.660672	7.21844	668	0.343018	0.333833	6.23363	10619	4.31081	0.158919	5.1628	6032	2.65757	0.0910614	4.35942	597	0.248391	0.00443629
	red = present in starter and in a cultured sample		zOTU12	12	Bacteria	100	Proteobacteria	100	Alphaproteobacteria	100	Rhodospirillales	100	Acetobacteraceae	100	Acetobacter	100	Acetobacter sicerae	66.4	Acetobacter	113788	29	0.0129157	0.00620852	-6.11037	19	0.0097565	0.00949525	-5.49742	613	0.248849	0.0091739	-5.54709	89	0.0392115	0.00134358	-8.31854	57723	24.0165	0.428938
	green = present in starter, absent in cultures		zOTU13	13	Bacteria	100	Proteobacteria	100	Alphaproteobacteria	100	Rhodospirillales	100	Acetobacteraceae	100	Acetobacter	100	Acetobacter estunensis	68.7	Acetobacter	78967	35	0.0155879	0.00749304	-5.13775	18	0.009243	0.0089955	-4.87409	1052	0.427062	0.0157438	-4.06659	141	0.0621217	0.00212859	-6.9534	35500	14.7703	0.263799
			zOTU5	5	Bacteria	100	Firmicutes	100	Bacilli	100	Lactobacillales	100	Lactobacillaceae	100	Pediococcus	100	Pediococcus damnosus	80.5833	Pediococcus damnosus	373643	0	0	0	0	0	0	0	0	0	0	0	0	0	0	0	0	0	0	0
			zOTU45	45	Bacteria	100	Proteobacteria	100	Alphaproteobacteria	100	Rhodospirillales	100	Acetobacteraceae	100	Acetobacter	100	Acetobacter farinalis	76	Acetobacter	3243	2	0.000890738	0.000428174	3.8485	1	0.0005135	0.00049975	4.07151	85	0.034506	0.00127207	5.41942	71	0.0312811	0.00107184	5.17233	4	0.00166426	2.97239e-05
			zOTU46	46	Bacteria	100	Proteobacteria	100	Alphaproteobacteria	100	Rhodospirillales	100	Acetobacteraceae	100	Acetobacter	100	Acetobacter farinalis	69.6	Acetobacter	6801	4	0.00178148	0.000856348	3.67858	6	0.003081	0.0029985	5.48655	137	0.0556155	0.00205028	4.93813	153	0.0674086	0.00230975	5.11004	9	0.00374459	6.68787e-05
			zOTU48	48	Bacteria	100	Proteobacteria	100	Alphaproteobacteria	100	Rhodospirillales	100	Acetobacteraceae	100	Acetobacter	100	Acetobacter farinalis	74.4	Acetobacter	3624	4	0.00178148	0.000856348	6.8485	4	0.002054	0.001999	8.07151	125	0.0507441	0.0018707	7.97581	148	0.0652057	0.00223427	8.23204	1	0.000416065	7.43097e-06
			zOTU62	62	Bacteria	100	Proteobacteria	100	Alphaproteobacteria	100	Rhodospirillales	100	Acetobacteraceae	100	Acetobacter	100	Acetobacter sicerae	71.2	Acetobacter	20619	8	0.00356295	0.0017127	-5.38691	1	0.0005135	0.00049975	-7.1639	328	0.133153	0.00490871	-3.86784	59	0.0259942	0.000890687	-6.33019	9644	4.01253	0.0716642
			zOTU94	94	Bacteria	100	Proteobacteria	100	Alphaproteobacteria	100	Rhodospirillales	100	Acetobacteraceae	100	Acetobacter	100	Acetobacter farinalis	59.2	Acetobacter	1334	0	0	0	0	0	0	0	0	2	0.000811906	2.99312e-05	2.01003	0	0	0	0	1	0.000416065	7.43097e-06
			zOTU11	11	Bacteria	100	Firmicutes	100	Bacilli	100	Lactobacillales	100	Lactobacillaceae	100	Pediococcus	100	Pediococcus damnosus	79.3333	Pediococcus	117159	0	0	0	0	0	0	0	0	0	0	0	0	0	0	0	0	0	0	0
			zOTU115	115	Bacteria	100	Proteobacteria	100	Alphaproteobacteria	100	Rhodospirillales	100	Acetobacteraceae	100	Acetobacter	100	Acetobacter tropicalis	87.9333	Acetobacter tropicalis	6889	40	0.0178148	0.00856348	2.33123	4	0.002054	0.001999	0.232309	404	0.164005	0.00604609	1.82903	253	0.111467	0.00381939	1.16637	229	0.0952789	0.00170169
			zOTU151	151	Bacteria	100	Proteobacteria	100	Alphaproteobacteria	100	Rhodospirillales	100	Acetobacteraceae	100	Acetobacter	95.75	Acetobacter tropicalis	47.6667	Acetobacter	801	0	0	0	0	0	0	0	0	0	0	0	0	0	0	0	0	17	0.00707311	0.000126326
			zOTU14	14	Bacteria	100	Firmicutes	100	Bacilli	100	Lactobacillales	100	Lactobacillaceae	100	Loigolactobacillus	100	Loigolactobacillus backii	84	Loigolactobacillus backii	165032	0	0	0	0	0	0	0	0	0	0	0	0	0	0	0	0	0	0	0
			zOTU211	211	Bacteria	100	Proteobacteria	100	Alphaproteobacteria	100	Rhodospirillales	100	Acetobacteraceae	100	Acetobacter	100	Acetobacter farinalis	69.6	Acetobacter	743	0	0	0	0	0	0	0	0	0	0	0	0	0	0	0	0	24	0.00998556	0.000178343
			zOTU16	16	Bacteria	100	Firmicutes	100	Bacilli	100	Lactobacillales	100	Lactobacillaceae	100	Levilactobacillus	100	Levilactobacillus brevis	98.8333	Levilactobacillus brevis	80387	0	0	0	0	0	0	0	0	1	0.000405953	1.49656e-05	0	0	0	0	0	0	0	0
			zOTU231	231	Bacteria	100	Proteobacteria	100	Alphaproteobacteria	100	Rhodospirillales	100	Acetobacteraceae	100	Acetobacter	100	Acetobacter farinalis	73.6	Acetobacter	641	0	0	0	0	0	0	0	0	1	0.000405953	1.49656e-05	-2.98997	1	0.000440579	1.50964e-05	-2.97742	16	0.00665704	0.000118895
			zOTU18	18	Bacteria	100	Firmicutes	100	Bacilli	100	Lactobacillales	100	Lactobacillaceae	100	Loigolactobacillus	100	Loigolactobacillus backii	87	Loigolactobacillus backii	54726	0	0	0	0	0	0	0	0	0	0	0	0	0	0	0	0	0	0	0
			zOTU19	19	Bacteria	100	Firmicutes	100	Bacilli	100	Lactobacillales	100	Lactobacillaceae	100	Loigolactobacillus	100	Loigolactobacillus backii	80.8333	Loigolactobacillus backii	53168	0	0	0	0	0	0	0	0	0	0	0	0	0	0	0	0	0	0	0
			zOTU247	247	Bacteria	100	Proteobacteria	100	Alphaproteobacteria	100	Rhodospirillales	100	Acetobacteraceae	100	Acetobacter	97.75	Acetobacter thailandicus	57.5833	Acetobacter	474	0	0	0	0	0	0	0	0	0	0	0	0	0	0	0	0	25	0.0104016	0.000185774
			zOTU21	21	Bacteria	100	Proteobacteria	100	Betaproteobacteria	100	Burkholderiales	100	Comamonadaceae	100	Delftia	100	Delftia acidovorans	100	Delftia acidovorans	31624	2	0.000890738	0.000428174	0	0	0	0	0	0	0	0	0	0	0	0	0	0	0	0
			zOTU264	264	Bacteria	100	Proteobacteria	100	Alphaproteobacteria	100	Rhodospirillales	100	Acetobacteraceae	100	Acetobacter	100	Acetobacter indonesiensis	66.4	Acetobacter	427	0	0	0	0	0	0	0	0	0	0	0	0	0	0	0	0	1	0.000416065	7.43097e-06
			zOTU77	77	Bacteria	100	Proteobacteria	100	Betaproteobacteria	100	Burkholderiales	100	Alcaligenaceae	100	Achromobacter	100	Achromobacter insolitus	68.7	Achromobacter	1506	0	0	0	0	0	0	0	0	0	0	0	0	0	0	0	0	7	0.00291246	5.20168e-05
			zOTU212	212	Bacteria	100	Proteobacteria	100	Gammaproteobacteria	100	Pseudomonadales	100	Moraxellaceae	100	Acinetobacter	100	Acinetobacter tjernbergiae	89.5	Acinetobacter tjernbergiae	210	0	0	0	0	0	0	0	0	0	0	0	0	0	0	0	0	6	0.00249639	4.45858e-05
			zOTU152	152	Bacteria	100	Firmicutes	100	Bacilli	100	Bacillales	100	Bacillaceae	100	Alkalihalobacillus	100	Alkalihalobacillus halodurans	94	Alkalihalobacillus halodurans	464	1	0.000445369	0.000214087	3.26354	0	0	0	0	0	0	0	0	0	0	0	0	3	0.0012482	2.22929e-05
			zOTU145	145	Bacteria	100	Firmicutes	100	Bacilli	100	Bacillales	100	Bacillaceae	100	Bacillus	100	Bacillus thaonhiensis	74.6667	Bacillus	647	1	0.000445369	0.000214087	3.8485	0	0	0	0	0	0	0	0	0	0	0	0	2	0.00083213	1.48619e-05
			zOTU69	69	Bacteria	100	Firmicutes	100	Bacilli	100	Bacillales	100	Bacillaceae	100	Caldalkalibacillus	100	Caldalkalibacillus uzonensis	76.5	Caldalkalibacillus	2052	0	0	0	0	0	0	0	0	0	0	0	0	1	0.000440579	1.50964e-05	1.02258	1	0.000416065	7.43097e-06
			zOTU28	28	Bacteria	100	Actinobacteria	100	Actinomycetia	100	Corynebacteriales	100	Dietziaceae	100	Dietzia	100	Dietzia cinnamea	81.5	Dietzia cinnamea	2901	0	0	0	0	0	0	0	0	0	0	0	0	0	0	0	0	0	0	0
			zOTU29	29	Bacteria	100	Firmicutes	100	Bacilli	100	Lactobacillales	100	Lactobacillaceae	100	Levilactobacillus	100	Levilactobacillus brevis	90.75	Levilactobacillus brevis	7579	2	0.000890738	0.000428174	0	1	0.0005135	0.00049975	0	2	0.000811906	2.99312e-05	0	0	0	0	0	0	0	0
			zOTU27	27	Bacteria	100	Actinobacteria	100	Actinomycetia	100	Propionibacteriales	100	Propionibacteriaceae	100	Cutibacterium	100	Cutibacterium acnes	97.4167	Cutibacterium acnes	9553	4	0.00178148	0.000856348	2.38907	3	0.0015405	0.00149925	3.19704	2	0.000811906	2.99312e-05	-2.44941	0	0	0	0	22	0.00915343	0.000163481
			zOTU35	35	Bacteria	100	Proteobacteria	100	Gammaproteobacteria	100	Enterobacterales	100	Enterobacteriaceae	80	Escherichia	40	Escherichia fergusonii	40	Enterobacterales	7268	0	0	0	0	2	0.001027	0.0009995	6.07151	0	0	0	0	0	0	0	0	2	0.00083213	1.48619e-05
			zOTU32	32	Bacteria	100	Firmicutes	100	Bacilli	100	Bacillales	100	Bacillaceae	100	Alkalihalobacillus	39.6167	Alkalihalobacillus macyae	39.6167	Bacillaceae	5424	0	0	0	0	0	0	0	0	0	0	0	0	0	0	0	0	0	0	0
			zOTU33	33	Bacteria	100	Actinobacteria	100	Actinomycetia	100	Corynebacteriales	100	Corynebacteriaceae	100	Corynebacterium	100	Corynebacterium lipophiloflavum	56.1667	Corynebacterium	5303	0	0	0	0	0	0	0	0	0	0	0	0	0	0	0	0	0	0	0
			zOTU34	34	Bacteria	100	Proteobacteria	100	Alphaproteobacteria	100	Hyphomicrobiales	100	Brucellaceae	100	Brucella	100	Brucella pseudogrignonensis	100	Brucella pseudogrignonensis	3484	0	0	0	0	0	0	0	0	0	0	0	0	0	0	0	0	0	0	0
			zOTU100	100	Bacteria	100	Proteobacteria	100	Gammaproteobacteria	100	Enterobacterales	100	Enterobacteriaceae	37.1667	Franconibacter	37.1667	Franconibacter pulveris	37.1667	Enterobacterales	625	0	0	0	0	0	0	0	0	0	0	0	0	0	0	0	0	1	0.000416065	7.43097e-06
			zOTU36	36	Bacteria	100	Firmicutes	100	Bacilli	100	Bacillales	100	Bacillaceae	100	Alkalihalobacillus	40.75	Alkalihalobacillus macyae	40.75	Bacillaceae	2830	0	0	0	0	0	0	0	0	0	0	0	0	0	0	0	0	0	0	0
			zOTU37	37	Bacteria	100	Actinobacteria	100	Actinomycetia	100	Corynebacteriales	100	Corynebacteriaceae	100	Corynebacterium	100	Corynebacterium mycetoides	80.8333	Corynebacterium mycetoides	2555	0	0	0	0	0	0	0	0	0	0	0	0	0	0	0	0	0	0	0
			zOTU38	38	Bacteria	100	Proteobacteria	100	Alphaproteobacteria	100	Hyphomicrobiales	100	Phyllobacteriaceae	100	Mesorhizobium	100	Mesorhizobium australicum	58.1333	Mesorhizobium	2054	0	0	0	0	0	0	0	0	0	0	0	0	0	0	0	0	0	0	0
			zOTU3	3	Bacteria	100	Firmicutes	100	Bacilli	100	Lactobacillales	100	Lactobacillaceae	100	Fructilactobacillus	100	Fructilactobacillus lindneri	98.5	Fructilactobacillus lindneri	569239	76559	34.097	16.3903	13.0284	68188	35.0145	34.077	14.0843	58206	23.6289	0.871087	8.79451	53371	23.5141	0.805709	8.68196	264	0.109841	0.00196178
			zOTU40	40	Bacteria	100	Actinobacteria	100	Actinomycetia	100	Corynebacteriales	100	Corynebacteriaceae	100	Corynebacterium	100	Corynebacterium lipophiloflavum	90	Corynebacterium lipophiloflavum	2778	0	0	0	0	0	0	0	0	0	0	0	0	0	0	0	0	0	0	0
			zOTU41	41	Bacteria	100	Proteobacteria	100	Gammaproteobacteria	100	Pseudomonadales	100	Moraxellaceae	100	Moraxella	100	Moraxella osloensis	100	Moraxella osloensis	3027	1	0.000445369	0.000214087	0	0	0	0	0	0	0	0	0	0	0	0	0	0	0	0
			zOTU4	4	Bacteria	100	Firmicutes	100	Bacilli	100	Lactobacillales	100	Lactobacillaceae	100	Fructilactobacillus	100	Fructilactobacillus lindneri	99	Fructilactobacillus lindneri	509320	59986	26.7159	12.8422	12.796	53926	27.691	26.9495	13.8654	46560	18.9012	0.696797	8.59202	43218	19.0409	0.652436	8.49711	243	0.101104	0.00180572
			zOTU43	43	Bacteria	100	Proteobacteria	100	Alphaproteobacteria	100	Sphingomonadales	100	Erythrobacteraceae	100	Pelagerythrobacter	90.7833	Pelagerythrobacter aerophilus	84.8167	Pelagerythrobacter aerophilus	2905	0	0	0	0	0	0	0	0	0	0	0	0	0	0	0	0	0	0	0
			zOTU44	44	Bacteria	100	Actinobacteria	100	Actinomycetia	100	Micrococcales	100	Micrococcaceae	100	Micrococcus	100	Micrococcus aloeverae	76.8	Micrococcus	2157	0	0	0	0	1	0.0005135	0.00049975	0	0	0	0	0	0	0	0	0	0	0	0
			zOTU7	7	Bacteria	100	Firmicutes	100	Bacilli	100	Lactobacillales	100	Lactobacillaceae	100	Fructilactobacillus	100	Fructilactobacillus lindneri	94	Fructilactobacillus lindneri	260542	31648	14.095	6.77542	14.8441	28032	14.3944	14.009	15.8921	24145	9.80173	0.361344	10.6153	22508	9.91655	0.33979	10.5265	31	0.012898	0.00023036
			zOTU8	8	Bacteria	100	Firmicutes	100	Bacilli	100	Lactobacillales	100	Lactobacillaceae	100	Fructilactobacillus	100	Fructilactobacillus lindneri	98.5	Fructilactobacillus lindneri	227802	24665	10.985	5.28045	13.1533	21592	11.0875	10.7906	14.1843	19331	7.84748	0.2893	8.96325	17753	7.8216	0.268006	8.85295	78	0.0324531	0.000579615
			zOTU47	47	Bacteria	100	Firmicutes	100	Bacilli	100	Lactobacillales	100	Lactobacillaceae	100	Pediococcus	78.55	Pediococcus damnosus	44.0333	Lactobacillaceae	2962	0	0	0	0	0	0	0	0	0	0	0	0	0	0	0	0	0	0	0
			zOTU9	9	Bacteria	100	Firmicutes	100	Bacilli	100	Lactobacillales	100	Lactobacillaceae	100	Fructilactobacillus	100	Fructilactobacillus lindneri	98.3333	Fructilactobacillus lindneri	223359	23501	10.4666	5.03126	13.2604	20092	10.3172	10.041	14.2573	16670	6.76723	0.249476	8.92647	15951	7.02768	0.240803	8.87542	69	0.0287085	0.000512737
			zOTU49	49	Bacteria	100	Proteobacteria	100	Alphaproteobacteria	100	Hyphomicrobiales	100	Rhizobiaceae	100	Pararhizobium	99.2	Pararhizobium haloflavum	99.2	Pararhizobium haloflavum	1497	0	0	0	0	0	0	0	0	0	0	0	0	0	0	0	0	0	0	0
			zOTU50	50	Bacteria	100	Firmicutes	100	Bacilli	100	Lactobacillales	100	Streptococcaceae	100	Streptococcus	100	Streptococcus oralis	40	Streptococcus	1285	1	0.000445369	0.000214087	0	0	0	0	0	0	0	0	0	0	0	0	0	0	0	0
			zOTU97	97	Bacteria	100	Firmicutes	100	Bacilli	100	Lactobacillales	100	Lactobacillaceae	100	Fructilactobacillus	100	Fructilactobacillus lindneri	95.5	Fructilactobacillus lindneri	3765	62	0.0276129	0.0132734	8.48077	13	0.0066755	0.00649675	7.45002	374	0.151826	0.00559713	7.23499	229	0.100893	0.00345707	6.53986	5	0.00208033	3.71548e-05
			zOTU52	52	Bacteria	100	Firmicutes	100	Bacilli	100	Bacillales	100	Staphylococcaceae	100	Staphylococcus	100	Staphylococcus epidermidis	47.1	Staphylococcus	1146	0	0	0	0	0	0	0	0	0	0	0	0	0	0	0	0	0	0	0
			zOTU53	53	Bacteria	100	Actinobacteria	100	Actinomycetia	100	Propionibacteriales	100	Propionibacteriaceae	100	Cutibacterium	100	Cutibacterium granulosum	100	Cutibacterium granulosum	925	0	0	0	0	0	0	0	0	0	0	0	0	0	0	0	0	0	0	0
			zOTU54	54	Bacteria	100	Proteobacteria	100	Gammaproteobacteria	100	Oceanospirillales	100	Alcanivoracaceae	100	Alcanivorax	100	Alcanivorax nanhaiticus	49	Alcanivorax	466	0	0	0	0	0	0	0	0	0	0	0	0	0	0	0	0	0	0	0
			zOTU55	55	Bacteria	100	Proteobacteria	100	Alphaproteobacteria	100	Hyphomicrobiales	100	Bradyrhizobiaceae	100	Rhodopseudomonas	77.25	Rhodopseudomonas rhenobacensis	37.0833	Bradyrhizobiaceae	373	0	0	0	0	0	0	0	0	0	0	0	0	0	0	0	0	0	0	0
			zOTU56	56	Bacteria	100	Proteobacteria	100	Alphaproteobacteria	100	Rhodospirillales	100	Acetobacteraceae	100	Komagataeibacter	100	Komagataeibacter medellinensis	93.4	Komagataeibacter medellinensis	7126	1	0.000445369	0.000214087	0	0	0	0	0	0	0	0	0	0	0	0	0	0	0	0
			zOTU57	57	Bacteria	100	Proteobacteria	100	Alphaproteobacteria	100	Rhodospirillales	100	Acetobacteraceae	100	Komagataeibacter	100	Komagataeibacter medellinensis	91	Komagataeibacter medellinensis	4554	0	0	0	0	0	0	0	0	0	0	0	0	0	0	0	0	0	0	0
			zOTU58	58	Bacteria	100	Firmicutes	100	Bacilli	100	Bacillales	100	Bacillaceae	100	Anaerobacillus	73.4167	Anaerobacillus alkaliphilus	64.25	Bacillaceae	2078	0	0	0	0	0	0	0	0	0	0	0	0	0	0	0	0	0	0	0
			zOTU59	59	Bacteria	100	Firmicutes	100	Bacilli	100	Bacillales	100	Staphylococcaceae	100	Staphylococcus	100	Staphylococcus hominis	76.8	Staphylococcus	4633	0	0	0	0	0	0	0	0	0	0	0	0	0	0	0	0	0	0	0
			zOTU60	60	Bacteria	100	Proteobacteria	100	Gammaproteobacteria	100	Oceanospirillales	100	Halomonadaceae	100	Halomonas	100	Halomonas lutea	44.6667	Halomonas	2003	0	0	0	0	0	0	0	0	0	0	0	0	0	0	0	0	0	0	0
			zOTU61	61	Bacteria	100	Proteobacteria	100	Alphaproteobacteria	100	Rhodospirillales	100	Rhodospirillaceae	74.5	Inquilinus	74.5	Inquilinus ginsengisoli	37.25	Rhodospirillales	2323	0	0	0	0	0	0	0	0	0	0	0	0	0	0	0	0	0	0	0
			zOTU144	144	Bacteria	100	Firmicutes	100	Bacilli	100	Lactobacillales	100	Lactobacillaceae	100	Fructilactobacillus	100	Fructilactobacillus lindneri	95.5	Fructilactobacillus lindneri	1449	8	0.00356295	0.0017127	6.8485	2	0.001027	0.0009995	6.07151	107	0.043437	0.00160132	6.75149	98	0.0431768	0.00147945	6.63729	2	0.00083213	1.48619e-05
			zOTU63	63	Bacteria	100	Firmicutes	100	Bacilli	100	Bacillales	100	Bacillaceae	100	Alkalihalobacillus	99.5	Alkalihalobacillus nanhaiisediminis	89.5	Alkalihalobacillus nanhaiisediminis	1260	0	0	0	0	0	0	0	0	0	0	0	0	0	0	0	0	0	0	0
			zOTU64	64	Bacteria	100	Actinobacteria	100	Actinomycetia	100	Micrococcales	100	Micrococcaceae	100	Micrococcus	100	Micrococcus luteus	60	Micrococcus	1512	0	0	0	0	0	0	0	0	0	0	0	0	0	0	0	0	0	0	0
			zOTU65	65	Bacteria	100	Proteobacteria	100	Alphaproteobacteria	100	Hyphomicrobiales	100	Bradyrhizobiaceae	100	Bradyrhizobium	100	Bradyrhizobium tropiciagri	20	Bradyrhizobium	1990	0	0	0	0	0	0	0	0	0	0	0	0	0	0	0	0	0	0	0
			zOTU66	66	Bacteria	100	Bacteroidetes	100	Flavobacteriia	100	Flavobacteriales	100	Weeksellaceae	100	Planobacterium	53	Chryseobacterium taklimakanense	53	Weeksellaceae	1405	0	0	0	0	0	0	0	0	0	0	0	0	0	0	0	0	0	0	0
			zOTU67	67	Bacteria	100	Proteobacteria	100	Alphaproteobacteria	100	Rhodospirillales	100	Geminicoccaceae	100	Geminicoccus	100	Geminicoccus roseus	100	Geminicoccus roseus	926	0	0	0	0	0	0	0	0	0	0	0	0	0	0	0	0	0	0	0
			zOTU68	68	Bacteria	100	Proteobacteria	100	Betaproteobacteria	100	Burkholderiales	100	Oxalobacteraceae	100	Janthinobacterium	100	Janthinobacterium lividum	63.8	Janthinobacterium	984	0	0	0	0	0	0	0	0	0	0	0	0	0	0	0	0	0	0	0
			zOTU160	160	Bacteria	100	Firmicutes	100	Bacilli	100	Lactobacillales	100	Lactobacillaceae	100	Fructilactobacillus	100	Fructilactobacillus lindneri	70.0833	Fructilactobacillus	4249	79	0.0351841	0.0169129	10.1523	35	0.0179725	0.0174913	10.2008	449	0.182273	0.00671955	8.8206	486	0.214121	0.00733685	8.94739	2	0.00083213	1.48619e-05
			zOTU70	70	Bacteria	100	Firmicutes	100	Bacilli	100	Lactobacillales	100	Lactobacillaceae	100	Loigolactobacillus	100	Loigolactobacillus backii	83.3333	Loigolactobacillus backii	924	0	0	0	0	0	0	0	0	0	0	0	0	0	0	0	0	0	0	0
			zOTU71	71	Bacteria	100	Firmicutes	100	Bacilli	100	Lactobacillales	100	Lactobacillaceae	100	Levilactobacillus	100	Levilactobacillus brevis	92	Levilactobacillus brevis	6259	0	0	0	0	0	0	0	0	0	0	0	0	0	0	0	0	0	0	0
			zOTU72	72	Bacteria	100	Proteobacteria	100	Alphaproteobacteria	100	Rhodospirillales	100	Rhodospirillaceae	71.4	Inquilinus	71.4	Inquilinus ginsengisoli	35.7	Rhodospirillales	1475	0	0	0	0	0	0	0	0	0	0	0	0	0	0	0	0	0	0	0
			zOTU73	73	Bacteria	100	Firmicutes	100	Bacilli	100	Lactobacillales	100	Lactobacillaceae	100	Pediococcus	100	Pediococcus damnosus	81.6667	Pediococcus damnosus	2571	0	0	0	0	0	0	0	0	0	0	0	0	0	0	0	0	0	0	0
			zOTU74	74	Bacteria	100	Proteobacteria	100	Gammaproteobacteria	100	Enterobacterales	100	Enterobacteriaceae	100	Raoultella	87	Raoultella planticola	82.5	Raoultella planticola	685	0	0	0	0	0	0	0	0	0	0	0	0	0	0	0	0	0	0	0
			zOTU75	75	Bacteria	100	Proteobacteria	100	Gammaproteobacteria	100	Enterobacterales	100	Enterobacteriaceae	100	Siccibacter	70.6667	Siccibacter turicensis	70.6667	Enterobacteriaceae	1061	0	0	0	0	0	0	0	0	0	0	0	0	0	0	0	0	0	0	0
			zOTU200	200	Bacteria	100	Firmicutes	100	Bacilli	100	Lactobacillales	100	Lactobacillaceae	100	Fructilactobacillus	100	Fructilactobacillus lindneri	77.8333	Fructilactobacillus	978	18	0.00801664	0.00385356	9.01843	4	0.002054	0.001999	8.07151	83	0.0336941	0.00124214	7.38507	67	0.0295188	0.00101146	7.08867	1	0.000416065	7.43097e-06
			zOTU89	89	Bacteria	100	Proteobacteria	100	Betaproteobacteria	100	Burkholderiales	100	Oxalobacteraceae	100	Herbaspirillum	100	Herbaspirillum aquaticum	83.8667	Herbaspirillum aquaticum	630	0	0	0	0	1	0.0005135	0.00049975	-0.42034	0	0	0	0	0	0	0	0	90	0.0374459	0.000668787
			zOTU78	78	Bacteria	100	Proteobacteria	100	Gammaproteobacteria	100	Pseudomonadales	100	Moraxellaceae	100	Moraxella	100	Moraxella osloensis	100	Moraxella osloensis	565	0	0	0	0	0	0	0	0	0	0	0	0	0	0	0	0	0	0	0
			zOTU79	79	Bacteria	100	Proteobacteria	100	Alphaproteobacteria	100	Rhodospirillales	100	Acetobacteraceae	100	Roseomonas	100	Roseomonas oryzae	100	Roseomonas oryzae	612	0	0	0	0	0	0	0	0	0	0	0	0	0	0	0	0	0	0	0
			zOTU165	165	Bacteria	100	Proteobacteria	100	Betaproteobacteria	100	Burkholderiales	100	Oxalobacteraceae	100	Herbaspirillum	100	Herbaspirillum rubrisubalbicans	94.5667	Herbaspirillum rubrisubalbicans	152	0	0	0	0	0	0	0	0	0	0	0	0	0	0	0	0	2	0.00083213	1.48619e-05
			zOTU81	81	Bacteria	100	Proteobacteria	100	Alphaproteobacteria	100	Hyphomicrobiales	100	Rhizobiaceae	100	Agrobacterium	82.8333	Agrobacterium fabrum	66.1667	Agrobacterium	542	0	0	0	0	0	0	0	0	0	0	0	0	0	0	0	0	0	0	0
			zOTU82	82	Bacteria	100	Firmicutes	100	Bacilli	100	Lactobacillales	100	Lactobacillaceae	100	Pediococcus	90.9667	Pediococcus damnosus	51.5333	Pediococcus	1814	0	0	0	0	0	0	0	0	0	0	0	0	0	0	0	0	0	0	0
			zOTU31	31	Bacteria	100	Proteobacteria	100	Betaproteobacteria	100	Burkholderiales	100	Oxalobacteraceae	100	Janthinobacterium	100	Janthinobacterium violaceinigrum	70.85	Janthinobacterium	2160	0	0	0	0	0	0	0	0	0	0	0	0	0	0	0	0	12	0.00499278	8.91716e-05
			zOTU84	84	Bacteria	100	Proteobacteria	100	Betaproteobacteria	100	Burkholderiales	100	Burkholderiaceae	100	Ralstonia	100	Ralstonia insidiosa	100	Ralstonia insidiosa	470	0	0	0	0	0	0	0	0	0	0	0	0	0	0	0	0	0	0	0
			zOTU85	85	Bacteria	100	Proteobacteria	100	Alphaproteobacteria	100	Sphingomonadales	100	Sphingomonadaceae	100	Sphingomonas	100	Sphingomonas echinoides	26.8667	Sphingomonas	646	27	0.012025	0.00578035	0	0	0	0	0	12	0.00487143	0.000179587	0	0	0	0	0	0	0	0
			zOTU86	86	Bacteria	100	Proteobacteria	100	Gammaproteobacteria	100	Enterobacterales	100	Enterobacteriaceae	100	Citrobacter	100	Citrobacter freundii	100	Citrobacter freundii	463	0	0	0	0	0	0	0	0	0	0	0	0	0	0	0	0	0	0	0
			zOTU87	87	Bacteria	100	Proteobacteria	100	Alphaproteobacteria	100	Rhodobacterales	100	Rhodobacteraceae	100	Paracoccus	100	Paracoccus chinensis	40	Paracoccus	694	0	0	0	0	0	0	0	0	0	0	0	0	0	0	0	0	0	0	0
			zOTU88	88	Bacteria	100	Actinobacteria	100	Actinomycetia	100	Corynebacteriales	100	Corynebacteriaceae	100	Corynebacterium	100	Corynebacterium tuberculostearicum	97.8333	Corynebacterium tuberculostearicum	553	0	0	0	0	0	0	0	0	0	0	0	0	0	0	0	0	0	0	0
			zOTU309	309	Bacteria	100	Proteobacteria	100	Betaproteobacteria	100	Burkholderiales	100	Oxalobacteraceae	100	Janthinobacterium	100	Janthinobacterium lividum	36.2667	Janthinobacterium	1130	0	0	0	0	0	0	0	0	0	0	0	0	0	0	0	0	5	0.00208033	3.71548e-05
			zOTU90	90	Bacteria	100	Bacteroidetes	100	Flavobacteriia	100	Flavobacteriales	100	Weeksellaceae	100	Planobacterium	100	Chryseobacterium taklimakanense	100	Chryseobacterium taklimakanense	643	0	0	0	0	0	0	0	0	0	0	0	0	0	0	0	0	0	0	0
			zOTU91	91	Bacteria	100	Actinobacteria	100	Actinomycetia	100	Micrococcales	100	Microbacteriaceae	100	Microbacterium	100	Microbacterium tumbae	36.5833	Microbacterium	505	0	0	0	0	0	0	0	0	0	0	0	0	0	0	0	0	0	0	0
			zOTU24	24	Bacteria	100	Proteobacteria	100	Alphaproteobacteria	100	Rhodospirillales	100	Acetobacteraceae	100	Komagataeibacter	100	Komagataeibacter medellinensis	96.4	Komagataeibacter medellinensis	17405	0	0	0	0	0	0	0	0	2	0.000811906	2.99312e-05	2.01003	0	0	0	0	1	0.000416065	7.43097e-06
			zOTU42	42	Bacteria	100	Proteobacteria	100	Alphaproteobacteria	100	Rhodospirillales	100	Acetobacteraceae	100	Komagataeibacter	100	Komagataeibacter medellinensis	92.8	Komagataeibacter medellinensis	4707	0	0	0	0	0	0	0	0	1	0.000405953	1.49656e-05	1.01003	0	0	0	0	1	0.000416065	7.43097e-06
			zOTU2	2	Bacteria	100	Firmicutes	100	Bacilli	100	Lactobacillales	100	Lactobacillaceae	100	Levilactobacillus	100	Levilactobacillus brevis	100	Levilactobacillus brevis	1090536	66	0.0293943	0.0141297	5.03492	115	0.0590525	0.0574713	7.05902	171	0.0694179	0.00255911	2.5699	84	0.0370086	0.0012681	1.55692	58	0.0241318	0.000430996
			zOTU95	95	Bacteria	100	Firmicutes	100	Bacilli	100	Lactobacillales	100	Streptococcaceae	100	Lactococcus	100	Lactococcus lactis	60	Lactococcus	1092	0	0	0	0	0	0	0	0	0	0	0	0	0	0	0	0	0	0	0
			zOTU10	10	Bacteria	100	Firmicutes	100	Bacilli	100	Lactobacillales	100	Lactobacillaceae	100	Levilactobacillus	100	Levilactobacillus brevis	100	Levilactobacillus brevis	134237	5	0.00222684	0.00107043	4.00051	7	0.0035945	0.00349825	5.70894	17	0.0069012	0.000254415	1.92756	10	0.00440579	0.000150964	1.17458	9	0.00374459	6.68787e-05
			zOTU153	153	Bacteria	100	Proteobacteria	100	Alphaproteobacteria	100	Hyphomicrobiales	100	Methylobacteriaceae	100	Methylobacterium	100	Methylobacterium bullatum	52.5	Methylobacterium	252	0	0	0	0	0	0	0	0	0	0	0	0	0	0	0	0	5	0.00208033	3.71548e-05
			zOTU98	98															Unclassified	396	0	0	0	0	0	0	0	0	0	0	0	0	0	0	0	0	0	0	0
			zOTU207	207	Bacteria	100	Firmicutes	100	Bacilli	100	Lactobacillales	100	Lactobacillaceae	100	Pediococcus	94	Pediococcus damnosus	56.75	Pediococcus	487	0	0	0	0	0	0	0	0	0	0	0	0	0	0	0	0	1	0.000416065	7.43097e-06
			zOTU93	93	Bacteria	100	Proteobacteria	100	Gammaproteobacteria	100	Enterobacterales	100	Enterobacteriaceae	100	Pseudocitrobacter	77.5	Pseudocitrobacter faecalis	77.5	Enterobacteriaceae	429	0	0	0	0	0	0	0	0	0	0	0	0	0	0	0	0	1	0.000416065	7.43097e-06
			zOTU101	101	Bacteria	100	Proteobacteria	100	Alphaproteobacteria	100	Rhodospirillales	100	Acetobacteraceae	100	Tanticharoenia	49.5	Tanticharoenia sakaeratensis	49.5	Acetobacteraceae	762	0	0	0	0	0	0	0	0	0	0	0	0	0	0	0	0	0	0	0
			zOTU102	102	Bacteria	100	Proteobacteria	100	Gammaproteobacteria	100	Enterobacterales	100	Yersiniaceae	100	Serratia	100	Serratia marcescens	48.7333	Serratia	361	0	0	0	0	0	0	0	0	0	0	0	0	0	0	0	0	0	0	0
			zOTU103	103	Bacteria	100	Proteobacteria	100	Alphaproteobacteria	100	Rhodospirillales	100	Acetobacteraceae	100	Acetobacter	100	Acetobacter farinalis	75.2	Acetobacter	649	0	0	0	0	0	0	0	0	0	0	0	0	1	0.000440579	1.50964e-05	0	0	0	0
			zOTU104	104	Bacteria	100	Actinobacteria	100	Actinomycetia	100	Micrococcales	100	Intrasporangiaceae	100	Knoellia	69.6	Knoellia aerolata	69.6	Intrasporangiaceae	647	0	0	0	0	0	0	0	0	0	0	0	0	0	0	0	0	0	0	0
			zOTU105	105	Bacteria	100	Proteobacteria	100	Gammaproteobacteria	100	Pseudomonadales	100	Pseudomonadaceae	100	Pseudomonas	100	Pseudomonas weihenstephanensis	30.3667	Pseudomonas	375	0	0	0	0	0	0	0	0	0	0	0	0	0	0	0	0	0	0	0
			zOTU106	106	Bacteria	100	Actinobacteria	100	Actinomycetia	100	Micrococcales	100	Kytococcaceae	100	Kytococcus	100	Kytococcus sedentarius	71.3333	Kytococcus	581	0	0	0	0	0	0	0	0	0	0	0	0	0	0	0	0	0	0	0
			zOTU107	107	Bacteria	100	Proteobacteria	100	Gammaproteobacteria	100	Oceanospirillales	100	Halomonadaceae	100	Halomonas	100	Halomonas lactosivorans	35.1667	Halomonas	351	0	0	0	0	0	0	0	0	0	0	0	0	0	0	0	0	0	0	0
			zOTU108	108	Bacteria	100	Firmicutes	100	Bacilli	100	Bacillales	100	Bacillaceae	100	Bacillus	41	Metabacillus herbersteinensis	35.8333	Bacillaceae	926	0	0	0	0	1	0.0005135	0.00049975	0	0	0	0	0	0	0	0	0	0	0	0
			zOTU109	109	Bacteria	100	Actinobacteria	100	Actinomycetia	100	Micrococcales	100	Micrococcaceae	100	Kocuria	100	Kocuria marina	52	Kocuria	827	0	0	0	0	0	0	0	0	0	0	0	0	0	0	0	0	0	0	0
			zOTU110	110	Bacteria	100	Firmicutes	100	Bacilli	100	Lactobacillales	100	Lactobacillaceae	100	Levilactobacillus	100	Levilactobacillus brevis	95.0833	Levilactobacillus brevis	954	0	0	0	0	0	0	0	0	0	0	0	0	1	0.000440579	1.50964e-05	0	0	0	0
			zOTU111	111	Bacteria	100	Firmicutes	100	Bacilli	100	Lactobacillales	100	Lactobacillaceae	100	Levilactobacillus	100	Levilactobacillus brevis	94.6667	Levilactobacillus brevis	1815	0	0	0	0	0	0	0	0	0	0	0	0	0	0	0	0	0	0	0
			zOTU112	112	Bacteria	100	Proteobacteria	100	Alphaproteobacteria	100	Rhodospirillales	100	Acetobacteraceae	100	Acetobacter	100	Acetobacter tropicalis	63.6	Acetobacter	676	0	0	0	0	0	0	0	0	0	0	0	0	0	0	0	0	0	0	0
			zOTU113	113	Bacteria	100	Firmicutes	100	Bacilli	100	Bacillales	100	Staphylococcaceae	100	Staphylococcus	100	Staphylococcus epidermidis	46.7	Staphylococcus	279	0	0	0	0	0	0	0	0	0	0	0	0	0	0	0	0	0	0	0
			zOTU114	114	Bacteria	100	Proteobacteria	100	Gammaproteobacteria	100	Enterobacterales	100	Enterobacteriaceae	100	Raoultella	93	Raoultella ornithinolytica	51.9167	Raoultella	313	0	0	0	0	0	0	0	0	0	0	0	0	0	0	0	0	0	0	0
			zOTU167	167	Bacteria	100	Proteobacteria	100	Gammaproteobacteria	100	Enterobacterales	100	Enterobacteriaceae	100	Pseudocitrobacter	79.0333	Pseudocitrobacter faecalis	79.0333	Enterobacteriaceae	188	0	0	0	0	0	0	0	0	0	0	0	0	0	0	0	0	2	0.00083213	1.48619e-05
			zOTU116	116	Bacteria	100	Proteobacteria	100	Alphaproteobacteria	100	Rhodospirillales	100	Acetobacteraceae	100	Gluconacetobacter	73.6	Gluconacetobacter entanii	73.6	Acetobacteraceae	679	0	0	0	0	0	0	0	0	0	0	0	0	0	0	0	0	0	0	0
			zOTU117	117	Bacteria	100	Proteobacteria	100	Alphaproteobacteria	100	Sphingomonadales	100	Sphingomonadaceae	100	Sphingomonas	100	Sphingomonas aerolata	20	Sphingomonas	247	0	0	0	0	0	0	0	0	0	0	0	0	0	0	0	0	0	0	0
			zOTU118	118	Bacteria	100	Proteobacteria	100	Gammaproteobacteria	100	Enterobacterales	100	Enterobacteriaceae	100	Raoultella	100	Raoultella planticola	61.2	Raoultella	285	0	0	0	0	0	0	0	0	0	0	0	0	0	0	0	0	0	0	0
			zOTU119	119	Bacteria	100	Firmicutes	100	Bacilli	100	Lactobacillales	100	Streptococcaceae	100	Streptococcus	100	Streptococcus sinensis	77.7	Streptococcus	417	0	0	0	0	0	0	0	0	0	0	0	0	0	0	0	0	0	0	0
			zOTU120	120	Bacteria	100	Firmicutes	100	Bacilli	100	Lactobacillales	100	Lactobacillaceae	100	Loigolactobacillus	100	Loigolactobacillus backii	80.3333	Loigolactobacillus backii	269	0	0	0	0	0	0	0	0	0	0	0	0	0	0	0	0	0	0	0
			zOTU121	121	Bacteria	100	Firmicutes	100	Bacilli	100	Lactobacillales	100	Lactobacillaceae	100	Loigolactobacillus	100	Loigolactobacillus backii	83.6667	Loigolactobacillus backii	294	0	0	0	0	0	0	0	0	0	0	0	0	0	0	0	0	0	0	0
			zOTU122	122	Bacteria	100	Proteobacteria	100	Gammaproteobacteria	100	Enterobacterales	100	Yersiniaceae	100	Serratia	100	Serratia surfactantfaciens	63.1	Serratia	308	0	0	0	0	0	0	0	0	0	0	0	0	0	0	0	0	0	0	0
			zOTU123	123	Bacteria	100	Proteobacteria	100	Alphaproteobacteria	100	Rhodospirillales	100	Acetobacteraceae	100	Acetobacter	100	Acetobacter tropicalis	69.4	Acetobacter	609	0	0	0	0	0	0	0	0	0	0	0	0	0	0	0	0	0	0	0
			zOTU124	124	Bacteria	100	Firmicutes	100	Bacilli	100	Lactobacillales	100	Streptococcaceae	100	Streptococcus	100	Streptococcus salivarius	69.0833	Streptococcus	287	0	0	0	0	0	0	0	0	0	0	0	0	0	0	0	0	0	0	0
			zOTU125	125	Bacteria	100	Firmicutes	100	Bacilli	100	Lactobacillales	100	Lactobacillaceae	100	Pediococcus	100	Pediococcus damnosus	77.3333	Pediococcus	1098	0	0	0	0	0	0	0	0	0	0	0	0	0	0	0	0	0	0	0
			zOTU126	126	Bacteria	100	Firmicutes	100	Bacilli	100	Bacillales	100	Bacillaceae	100	Anoxybacillus	100	Anoxybacillus rupiensis	34.3667	Anoxybacillus	769	0	0	0	0	0	0	0	0	0	0	0	0	0	0	0	0	0	0	0
			zOTU127	127	Bacteria	100	Firmicutes	100	Bacilli	100	Lactobacillales	100	Lactobacillaceae	100	Pediococcus	100	Pediococcus damnosus	77.1667	Pediococcus	779	0	0	0	0	0	0	0	0	0	0	0	0	0	0	0	0	0	0	0
			zOTU128	128	Bacteria	100	Proteobacteria	100	Gammaproteobacteria	100	Enterobacterales	100	Enterobacteriaceae	100	Citrobacter	100	Citrobacter freundii	100	Citrobacter freundii	212	0	0	0	0	0	0	0	0	0	0	0	0	0	0	0	0	0	0	0
			zOTU129	129	Bacteria	100	Proteobacteria	100	Alphaproteobacteria	100	Rhodospirillales	100	Acetobacteraceae	100	Komagataeibacter	100	Komagataeibacter intermedius	53.4	Komagataeibacter	469	0	0	0	0	0	0	0	0	0	0	0	0	0	0	0	0	0	0	0
			zOTU130	130	Bacteria	100	Proteobacteria	100	Alphaproteobacteria	100	Rhodospirillales	100	Acetobacteraceae	100	Tanticharoenia	50.5833	Tanticharoenia sakaeratensis	50.5833	Acetobacteraceae	478	0	0	0	0	0	0	0	0	0	0	0	0	0	0	0	0	0	0	0
			zOTU131	131	Bacteria	100	Proteobacteria	100	Gammaproteobacteria	100	Enterobacterales	100	Yersiniaceae	100	Serratia	100	Serratia nematodiphila	55.75	Serratia	251	0	0	0	0	0	0	0	0	0	0	0	0	0	0	0	0	0	0	0
			zOTU132	132	Bacteria	100	Proteobacteria	100	Betaproteobacteria	100	Burkholderiales	100	Oxalobacteraceae	100	Duganella	100	Duganella pernnla	99.5	Duganella pernnla	267	0	0	0	0	0	0	0	0	0	0	0	0	0	0	0	0	0	0	0
			zOTU15	15	Bacteria	100	Proteobacteria	100	Gammaproteobacteria	100	Pseudomonadales	100	Pseudomonadaceae	100	Pseudomonas	100	Pseudomonas aylmerense	38	Pseudomonas	81217	0	0	0	0	0	0	0	0	1	0.000405953	1.49656e-05	-8.06412	0	0	0	0	539	0.224259	0.00400529
			zOTU134	134	Bacteria	100	Firmicutes	100	Bacilli	100	Lactobacillales	100	Lactobacillaceae	100	Levilactobacillus	100	Levilactobacillus brevis	93	Levilactobacillus brevis	836	0	0	0	0	0	0	0	0	0	0	0	0	0	0	0	0	0	0	0
			zOTU135	135	Bacteria	100	Proteobacteria	100	Alphaproteobacteria	100	Rhodospirillales	100	Rhodospirillaceae	69.5	Inquilinus	69.5	Inquilinus ginsengisoli	34.75	Rhodospirillales	197	0	0	0	0	0	0	0	0	0	0	0	0	0	0	0	0	0	0	0
			zOTU136	136	Bacteria	100	Firmicutes	100	Bacilli	100	Lactobacillales	100	Lactobacillaceae	100	Lacticaseibacillus	75	Lacticaseibacillus brantae	51.75	Lactobacillaceae	665	0	0	0	0	0	0	0	0	0	0	0	0	0	0	0	0	0	0	0
			zOTU137	137	Bacteria	100	Firmicutes	100	Bacilli	100	Lactobacillales	66.5	Enterococcaceae	36.25	Bavariicoccus	36.25	Bavariicoccus seileri	36.25	Bacilli	682	0	0	0	0	0	0	0	0	0	0	0	0	0	0	0	0	0	0	0
			zOTU138	138															Unclassified	524	0	0	0	0	0	0	0	0	0	0	0	0	0	0	0	0	0	0	0
			zOTU139	139	Bacteria	100	Firmicutes	100	Bacilli	100	Bacillales	100	Bacillaceae	100	Geobacillus	100	Geobacillus kaustophilus	55.7667	Geobacillus	483	0	0	0	0	1	0.0005135	0.00049975	0	0	0	0	0	0	0	0	0	0	0	0
			zOTU140	140	Bacteria	100	Firmicutes	100	Bacilli	100	Lactobacillales	100	Lactobacillaceae	100	Pediococcus	80.2667	Pediococcus damnosus	40.5667	Pediococcus	655	0	0	0	0	0	0	0	0	0	0	0	0	0	0	0	0	0	0	0
			zOTU141	141	Bacteria	100	Firmicutes	100	Bacilli	100	Bacillales	100	Staphylococcaceae	100	Staphylococcus	100	Staphylococcus epidermidis	46.3	Staphylococcus	478	0	0	0	0	0	0	0	0	0	0	0	0	0	0	0	0	0	0	0
			zOTU142	142	Bacteria	100	Proteobacteria	100	Alphaproteobacteria	100	Rhodospirillales	100	Acetobacteraceae	100	Komagataeibacter	100	Komagataeibacter intermedius	55.8	Komagataeibacter	568	0	0	0	0	0	0	0	0	0	0	0	0	0	0	0	0	0	0	0
			zOTU143	143	Bacteria	100	Proteobacteria	100	Gammaproteobacteria	100	Enterobacterales	100	Yersiniaceae	100	Serratia	100	Serratia nematodiphila	48.5333	Serratia	244	0	0	0	0	0	0	0	0	0	0	0	0	0	0	0	0	0	0	0
			zOTU23	23	Bacteria	100	Proteobacteria	100	Gammaproteobacteria	100	Pseudomonadales	100	Pseudomonadaceae	100	Pseudomonas	100	Pseudomonas aylmerense	38.6	Pseudomonas	12250	0	0	0	0	0	0	0	0	0	0	0	0	0	0	0	0	51	0.0212193	0.000378979
			zOTU83	83	Bacteria	100	Proteobacteria	100	Gammaproteobacteria	100	Pseudomonadales	100	Pseudomonadaceae	100	Pseudomonas	100	Pseudomonas fluorescens	80	Pseudomonas	596	0	0	0	0	0	0	0	0	0	0	0	0	0	0	0	0	84	0.0349495	0.000624201
			zOTU146	146	Bacteria	100	Proteobacteria	100	Gammaproteobacteria	100	Oceanospirillales	100	Alcanivoracaceae	100	Alcanivorax	100	Alcanivorax nanhaiticus	47.1667	Alcanivorax	352	0	0	0	0	0	0	0	0	0	0	0	0	0	0	0	0	0	0	0
			zOTU147	147	Bacteria	100	Firmicutes	100	Bacilli	100	Lactobacillales	100	Lactobacillaceae	100	Lactobacillus	100	Lactobacillus iners	100	Lactobacillus iners	505	0	0	0	0	0	0	0	0	0	0	0	0	0	0	0	0	0	0	0
			zOTU148	148	Bacteria	100	Proteobacteria	100	Gammaproteobacteria	100	Pseudomonadales	100	Moraxellaceae	100	Moraxella	100	Moraxella atlantae	100	Moraxella atlantae	179	0	0	0	0	0	0	0	0	0	0	0	0	0	0	0	0	0	0	0
			zOTU149	149	Bacteria	100	Actinobacteria	100	Actinomycetia	100	Micrococcales	100	Micrococcaceae	100	Rothia	100	Rothia mucilaginosa	100	Rothia mucilaginosa	182	0	0	0	0	0	0	0	0	0	0	0	0	0	0	0	0	0	0	0
			zOTU150	150	Bacteria	100	Proteobacteria	100	Gammaproteobacteria	100	Oceanospirillales	100	Halomonadaceae	100	Halomonas	100	Halomonas lactosivorans	66.1667	Halomonas	179	0	0	0	0	0	0	0	0	0	0	0	0	0	0	0	0	0	0	0
			zOTU92	92	Bacteria	100	Proteobacteria	100	Gammaproteobacteria	100	Pseudomonadales	100	Pseudomonadaceae	100	Pseudomonas	100	Pseudomonas mucidolens	28.1333	Pseudomonas	416	0	0	0	0	0	0	0	0	0	0	0	0	0	0	0	0	2	0.00083213	1.48619e-05
			zOTU99	99	Bacteria	100	Proteobacteria	100	Gammaproteobacteria	100	Pseudomonadales	100	Pseudomonadaceae	100	Pseudomonas	100	Pseudomonas mucidolens	28.4	Pseudomonas	1018	0	0	0	0	0	0	0	0	0	0	0	0	0	0	0	0	2	0.00083213	1.48619e-05
			zOTU166	166	Bacteria	100	Proteobacteria	100	Gammaproteobacteria	100	Pseudomonadales	100	Pseudomonadaceae	100	Pseudomonas	100	Pseudomonas mucidolens	45	Pseudomonas	275	0	0	0	0	0	0	0	0	0	0	0	0	0	0	0	0	1	0.000416065	7.43097e-06
			zOTU154	154	Bacteria	100	Proteobacteria	100	Alphaproteobacteria	100	Rhodospirillales	100	Acetobacteraceae	100	Acetobacter	100	Acetobacter farinalis	83.2	Acetobacter farinalis	530	0	0	0	0	0	0	0	0	0	0	0	0	0	0	0	0	0	0	0
			zOTU155	155	Bacteria	100	Proteobacteria	100	Alphaproteobacteria	100	Rhodospirillales	100	Acetobacteraceae	100	Asaia	100	Asaia spathodeae	40	Asaia	162	0	0	0	0	0	0	0	0	0	0	0	0	0	0	0	0	0	0	0
			zOTU156	156	Bacteria	100	Proteobacteria	100	Alphaproteobacteria	100	Sphingomonadales	100	Sphingomonadaceae	100	Sphingomonas	100	Sphingomonas psychrolutea	48.75	Sphingomonas	210	0	0	0	0	0	0	0	0	0	0	0	0	0	0	0	0	0	0	0
			zOTU157	157	Bacteria	100	Proteobacteria	100	Gammaproteobacteria	100	Enterobacterales	100	Yersiniaceae	100	Serratia	100	Serratia marcescens	66.9333	Serratia	503	0	0	0	0	0	0	0	0	0	0	0	0	0	0	0	0	0	0	0
			zOTU158	158	Bacteria	100	Proteobacteria	100	Alphaproteobacteria	100	Rhodospirillales	100	Acetobacteraceae	100	Acetobacter	100	Acetobacter farinalis	64	Acetobacter	606	0	0	0	0	0	0	0	0	0	0	0	0	0	0	0	0	0	0	0
			zOTU159	159	Bacteria	100	Actinobacteria	100	Actinomycetia	100	Corynebacteriales	100	Lawsonellaceae	100	Lawsonella	100	Lawsonella clevelandensis	100	Lawsonella clevelandensis	486	1	0.000445369	0.000214087	0	0	0	0	0	0	0	0	0	0	0	0	0	0	0	0
			zOTU169	169	Bacteria	100	Proteobacteria	100	Gammaproteobacteria	100	Pseudomonadales	100	Pseudomonadaceae	100	Pseudomonas	100	Pseudomonas fluorescens	80	Pseudomonas	254	0	0	0	0	0	0	0	0	0	0	0	0	0	0	0	0	2	0.00083213	1.48619e-05
			zOTU161	161	Bacteria	100	Firmicutes	100	Bacilli	100	Lactobacillales	100	Carnobacteriaceae	98	Granulicatella	98	Granulicatella adiacens	98	Granulicatella adiacens	159	0	0	0	0	0	0	0	0	0	0	0	0	0	0	0	0	0	0	0
			zOTU162	162	Bacteria	100	Firmicutes	100	Bacilli	100	Bacillales	100	Staphylococcaceae	100	Staphylococcus	100	Staphylococcus hominis	70.4	Staphylococcus	421	0	0	0	0	0	0	0	0	0	0	0	0	0	0	0	0	0	0	0
			zOTU213	213	Bacteria	100	Proteobacteria	100	Gammaproteobacteria	100	Pseudomonadales	100	Pseudomonadaceae	100	Pseudomonas	100	Pseudomonas mucidolens	27.8667	Pseudomonas	101	0	0	0	0	0	0	0	0	0	0	0	0	0	0	0	0	2	0.00083213	1.48619e-05
			zOTU164	164	Bacteria	100	Firmicutes	100	Bacilli	100	Bacillales	100	Bacillaceae	100	Geobacillus	100	Geobacillus thermoleovorans	66.8	Geobacillus	325	0	0	0	0	0	0	0	0	0	0	0	0	0	0	0	0	0	0	0
			zOTU219	219	Bacteria	100	Proteobacteria	100	Gammaproteobacteria	100	Pseudomonadales	100	Pseudomonadaceae	100	Pseudomonas	100	Pseudomonas mucidolens	27.7333	Pseudomonas	155	0	0	0	0	0	0	0	0	0	0	0	0	0	0	0	0	2	0.00083213	1.48619e-05
			zOTU242	242	Bacteria	100	Proteobacteria	100	Gammaproteobacteria	100	Pseudomonadales	100	Pseudomonadaceae	100	Pseudomonas	100	Pseudomonas fluorescens	80	Pseudomonas	132	0	0	0	0	0	0	0	0	0	0	0	0	0	0	0	0	26	0.0108177	0.000193205
			zOTU270	270	Bacteria	100	Proteobacteria	100	Gammaproteobacteria	100	Pseudomonadales	100	Pseudomonadaceae	100	Pseudomonas	100	Pseudomonas mucidolens	28	Pseudomonas	278	0	0	0	0	0	0	0	0	0	0	0	0	0	0	0	0	2	0.00083213	1.48619e-05
			zOTU168	168	Bacteria	100	Proteobacteria	100	Alphaproteobacteria	100	Hyphomicrobiales	100	Rhizobiaceae	100	Rhizobium	66.5	Rhizobium subbaraonis	31.3333	Rhizobiaceae	370	0	0	0	0	0	0	0	0	0	0	0	0	0	0	0	0	0	0	0
			zOTU289	289	Bacteria	100	Proteobacteria	100	Gammaproteobacteria	100	Pseudomonadales	100	Pseudomonadaceae	100	Pseudomonas	100	Pseudomonas tolaasii	69.45	Pseudomonas	252	0	0	0	0	0	0	0	0	0	0	0	0	0	0	0	0	14	0.00582491	0.000104034
			zOTU170	170	Bacteria	100	Proteobacteria	100	Gammaproteobacteria	100	Pseudomonadales	100	Pseudomonadaceae	100	Pseudomonas	100	Pseudomonas tolaasii	85	Pseudomonas tolaasii	648	0	0	0	0	0	0	0	0	0	0	0	0	0	0	0	0	0	0	0
			zOTU171	171	Bacteria	100	Proteobacteria	100	Alphaproteobacteria	100	Rhodospirillales	100	Acetobacteraceae	100	Acetobacter	100	Acetobacter farinalis	75.2	Acetobacter	640	0	0	0	0	0	0	0	0	0	0	0	0	0	0	0	0	0	0	0
			zOTU172	172	Bacteria	100	Proteobacteria	100	Alphaproteobacteria	100	Rhodospirillales	100	Acetobacteraceae	100	Tanticharoenia	55.5833	Tanticharoenia sakaeratensis	55.5833	Acetobacteraceae	357	0	0	0	0	0	0	0	0	0	0	0	0	0	0	0	0	0	0	0
			zOTU173	173	Bacteria	100	Firmicutes	100	Bacilli	100	Lactobacillales	100	Streptococcaceae	100	Streptococcus	100	Streptococcus gordonii	36.2	Streptococcus	492	0	0	0	0	0	0	0	0	0	0	0	0	0	0	0	0	0	0	0
			zOTU174	174	Bacteria	100	Proteobacteria	100	Betaproteobacteria	100	Burkholderiales	100	Oxalobacteraceae	100	Duganella	100	Duganella pernnla	95.5	Duganella pernnla	196	0	0	0	0	0	0	0	0	0	0	0	0	0	0	0	0	0	0	0
			zOTU175	175	Bacteria	100	Proteobacteria	100	Alphaproteobacteria	100	Rhodospirillales	100	Acetobacteraceae	100	Acetobacter	100	Acetobacter farinalis	63.2	Acetobacter	566	3	0.00133611	0.000642261	0	0	0	0	0	3	0.00121786	4.48967e-05	0	0	0	0	0	0	0	0
			zOTU176	176	Bacteria	100	Proteobacteria	100	Alphaproteobacteria	100	Hyphomicrobiales	100	Aurantimonadaceae	95	Aureimonas	95	Aureimonas leprariae	34.0833	Aureimonas	492	0	0	0	0	0	0	0	0	0	0	0	0	0	0	0	0	0	0	0
			zOTU177	177	Bacteria	100	Firmicutes	100	Bacilli	100	Bacillales	100	Bacillaceae	100	Bacillus	100	Bacillus thaonhiensis	76.6667	Bacillus	379	0	0	0	0	0	0	0	0	0	0	0	0	0	0	0	0	0	0	0
			zOTU178	178	Bacteria	100	Proteobacteria	100	Alphaproteobacteria	100	Hyphomicrobiales	100	Methylobacteriaceae	100	Methylobacterium	100	Methylobacterium radiotolerans	20	Methylobacterium	230	0	0	0	0	0	0	0	0	0	0	0	0	0	0	0	0	0	0	0
			zOTU179	179	Bacteria	100	Firmicutes	100	Bacilli	100	Lactobacillales	100	Lactobacillaceae	100	Levilactobacillus	100	Levilactobacillus brevis	88.3333	Levilactobacillus brevis	540	0	0	0	0	0	0	0	0	2	0.000811906	2.99312e-05	0	0	0	0	0	0	0	0
			zOTU180	180	Bacteria	100	Firmicutes	100	Bacilli	100	Lactobacillales	100	Streptococcaceae	100	Streptococcus	100	Streptococcus gordonii	96.4	Streptococcus gordonii	158	0	0	0	0	0	0	0	0	0	0	0	0	0	0	0	0	0	0	0
			zOTU181	181	Bacteria	100	Firmicutes	100	Bacilli	100	Lactobacillales	100	Aerococcaceae	100	Abiotrophia	100	Abiotrophia defectiva	100	Abiotrophia defectiva	133	0	0	0	0	0	0	0	0	0	0	0	0	0	0	0	0	0	0	0
			zOTU182	182	Bacteria	100	Actinobacteria	100	Actinomycetia	100	Micrococcales	100	Micrococcaceae	100	Kocuria	100	Kocuria palustris	77.4167	Kocuria	482	0	0	0	0	0	0	0	0	0	0	0	0	0	0	0	0	0	0	0
			zOTU183	183	Bacteria	100	Actinobacteria	100	Actinomycetia	100	Micrococcales	100	Dermabacteraceae	100	Brachybacterium	100	Brachybacterium squillarum	38.2333	Brachybacterium	168	0	0	0	0	0	0	0	0	0	0	0	0	0	0	0	0	0	0	0
			zOTU184	184	Bacteria	100	Proteobacteria	100	Alphaproteobacteria	100	Rhodospirillales	100	Rhodospirillaceae	80	Inquilinus	80	Inquilinus ginsengisoli	40	Rhodospirillales	218	0	0	0	0	0	0	0	0	0	0	0	0	0	0	0	0	0	0	0
			zOTU185	185	Bacteria	100	Proteobacteria	100	Gammaproteobacteria	100	Enterobacterales	100	Yersiniaceae	100	Serratia	100	Serratia marcescens	69.8667	Serratia	154	0	0	0	0	0	0	0	0	0	0	0	0	0	0	0	0	0	0	0
			zOTU186	186	Bacteria	100	Proteobacteria	100	Alphaproteobacteria	100	Caulobacterales	100	Caulobacteraceae	100	Brevundimonas	100	Brevundimonas vesicularis	53.1	Brevundimonas	171	1	0.000445369	0.000214087	0	0	0	0	0	3	0.00121786	4.48967e-05	0	0	0	0	0	0	0	0
			zOTU187	187	Bacteria	100	Actinobacteria	100	Actinomycetia	100	Propionibacteriales	100	Propionibacteriaceae	100	Microlunatus	53.7333	Luteococcus peritonei	36.0333	Propionibacteriaceae	153	0	0	0	0	0	0	0	0	0	0	0	0	0	0	0	0	0	0	0
			zOTU188	188	Bacteria	100	Firmicutes	100	Bacilli	100	Lactobacillales	100	Lactobacillaceae	100	Pediococcus	100	Pediococcus damnosus	75.0833	Pediococcus	336	0	0	0	0	0	0	0	0	0	0	0	0	0	0	0	0	0	0	0
			zOTU189	189	Bacteria	100	Proteobacteria	100	Betaproteobacteria	100	Burkholderiales	100	Alcaligenaceae	100	Achromobacter	100	Achromobacter spanius	40	Achromobacter	132	0	0	0	0	0	0	0	0	0	0	0	0	0	0	0	0	0	0	0
			zOTU190	190	Bacteria	100	Proteobacteria	100	Alphaproteobacteria	100	Hyphomicrobiales	100	Bradyrhizobiaceae	100	Bradyrhizobium	100	Bradyrhizobium kavangense	23.15	Bradyrhizobium	201	0	0	0	0	1	0.0005135	0.00049975	0	2	0.000811906	2.99312e-05	0	2	0.000881158	3.01928e-05	0	0	0	0
			zOTU191	191	Bacteria	100	Proteobacteria	100	Gammaproteobacteria	100	Pseudomonadales	100	Pseudomonadaceae	100	Pseudomonas	100	Pseudomonas proteolytica	29.9667	Pseudomonas	180	0	0	0	0	0	0	0	0	0	0	0	0	0	0	0	0	0	0	0
			zOTU192	192	Bacteria	100	Firmicutes	100	Bacilli	100	Lactobacillales	100	Lactobacillaceae	100	Lentilactobacillus	47.15	Lentilactobacillus rapi	47.15	Lactobacillaceae	557	0	0	0	0	0	0	0	0	1	0.000405953	1.49656e-05	0	0	0	0	0	0	0	0
			zOTU51	51	Bacteria	100	Proteobacteria	100	Betaproteobacteria	100	Burkholderiales	100	Burkholderiaceae	100	Ralstonia	100	Ralstonia pickettii	100	Ralstonia pickettii	807	0	0	0	0	0	0	0	0	0	0	0	0	0	0	0	0	12	0.00499278	8.91716e-05
			zOTU194	194	Bacteria	100	Proteobacteria	100	Alphaproteobacteria	100	Rhodospirillales	100	Acetobacteraceae	100	Komagataeibacter	100	Komagataeibacter medellinensis	91.6	Komagataeibacter medellinensis	652	0	0	0	0	0	0	0	0	0	0	0	0	0	0	0	0	0	0	0
			zOTU195	195	Bacteria	100	Proteobacteria	100	Alphaproteobacteria	100	Rhodospirillales	100	Acetobacteraceae	100	Acetobacter	79.0833	Acetobacter tropicalis	67.75	Acetobacteraceae	254	0	0	0	0	0	0	0	0	0	0	0	0	0	0	0	0	0	0	0
			zOTU25	25	Bacteria	100	Proteobacteria	100	Gammaproteobacteria	100	Enterobacterales	100	Enterobacteriaceae	100	Raoultella	100	Raoultella ornithinolytica	93.1667	Raoultella ornithinolytica	10334	0	0	0	0	0	0	0	0	0	0	0	0	0	0	0	0	11	0.00457672	8.17406e-05
			zOTU197	197	Bacteria	100	Firmicutes	100	Bacilli	100	Lactobacillales	100	Lactobacillaceae	100	Levilactobacillus	30.6667	Levilactobacillus spicheri	30.6667	Lactobacillaceae	559	0	0	0	0	0	0	0	0	0	0	0	0	0	0	0	0	0	0	0
			zOTU198	198	Bacteria	100	Bacteroidetes	100	Flavobacteriia	100	Flavobacteriales	100	Weeksellaceae	100	Cloacibacterium	100	Cloacibacterium normanense	98.5833	Cloacibacterium normanense	235	0	0	0	0	0	0	0	0	0	0	0	0	0	0	0	0	0	0	0
			zOTU199	199	Bacteria	100	Actinobacteria	100	Actinomycetia	100	Micrococcales	100	Microbacteriaceae	100	Microbacterium	100	Microbacterium petrolearium	36.5167	Microbacterium	150	0	0	0	0	0	0	0	0	0	0	0	0	0	0	0	0	0	0	0
			zOTU26	26	Bacteria	100	Proteobacteria	100	Gammaproteobacteria	100	Enterobacterales	100	Enterobacteriaceae	100	Raoultella	100	Raoultella ornithinolytica	92.3333	Raoultella ornithinolytica	10311	0	0	0	0	0	0	0	0	0	0	0	0	0	0	0	0	20	0.0083213	0.000148619
			zOTU201	201	Bacteria	100	Proteobacteria	100	Alphaproteobacteria	100	Rhodobacterales	100	Rhodobacteraceae	100	Paracoccus	100	Paracoccus laeviglucosivorans	45.55	Paracoccus	107	0	0	0	0	0	0	0	0	0	0	0	0	0	0	0	0	0	0	0
			zOTU202	202	Bacteria	100	Actinobacteria	100	Actinomycetia	100	Micrococcales	100	Dermabacteraceae	100	Brachybacterium	100	Brachybacterium nesterenkovii	29.4	Brachybacterium	122	0	0	0	0	0	0	0	0	0	0	0	0	0	0	0	0	0	0	0
			zOTU203	203	Bacteria	100	Firmicutes	100	Bacilli	100	Lactobacillales	100	Lactobacillaceae	100	Levilactobacillus	100	Levilactobacillus brevis	94.6667	Levilactobacillus brevis	245	0	0	0	0	0	0	0	0	0	0	0	0	0	0	0	0	0	0	0
			zOTU204	204	Bacteria	100	Proteobacteria	100	Betaproteobacteria	100	Rhodocyclales	87.9167	Zoogloeaceae	86.9167	Zoogloea	54.8333	Zoogloea oryzae	54.8333	Zoogloeaceae	265	0	0	0	0	0	0	0	0	0	0	0	0	0	0	0	0	0	0	0
			zOTU30	30	Bacteria	100	Proteobacteria	100	Gammaproteobacteria	100	Enterobacterales	100	Enterobacteriaceae	100	Raoultella	71.75	Raoultella electrica	52.9167	Enterobacteriaceae	6808	0	0	0	0	0	0	0	0	0	0	0	0	0	0	0	0	8	0.00332852	5.94477e-05
			zOTU206	206	Bacteria	100	Actinobacteria	100	Actinomycetia	100	Micrococcales	100	Intrasporangiaceae	100	Knoellia	89.8	Knoellia remsis	49.4	Knoellia	136	0	0	0	0	0	0	0	0	0	0	0	0	0	0	0	0	0	0	0
			zOTU76	76	Bacteria	100	Proteobacteria	100	Gammaproteobacteria	100	Enterobacterales	100	Enterobacteriaceae	100	Raoultella	94	Raoultella planticola	85.5	Raoultella planticola	686	0	0	0	0	0	0	0	0	0	0	0	0	0	0	0	0	1	0.000416065	7.43097e-06
			zOTU208	208	Bacteria	100	Proteobacteria	100	Alphaproteobacteria	100	Hyphomicrobiales	100	Methylobacteriaceae	100	Methylobacterium	100	Methylobacterium gossipiicola	72.1667	Methylobacterium	126	0	0	0	0	0	0	0	0	0	0	0	0	0	0	0	0	0	0	0
			zOTU209	209	Bacteria	100	Proteobacteria	100	Gammaproteobacteria	100	Enterobacterales	100	Enterobacteriaceae	100	Citrobacter	98.5	Citrobacter murliniae	86.8333	Citrobacter murliniae	133	0	0	0	0	2	0.001027	0.0009995	0	0	0	0	0	0	0	0	0	0	0	0
			zOTU210	210	Bacteria	100	Proteobacteria	100	Alphaproteobacteria	100	Rhodospirillales	100	Acetobacteraceae	100	Tanticharoenia	53.5	Tanticharoenia sakaeratensis	53.5	Acetobacteraceae	178	0	0	0	0	0	0	0	0	0	0	0	0	0	0	0	0	0	0	0
			zOTU196	196	Bacteria	100	Bacteroidetes	100	Chitinophagia	100	Chitinophagales	100	Chitinophagaceae	100	Sediminibacterium	93.5	Sediminibacterium magnilacihabitans	93.5	Sediminibacterium magnilacihabitans	296	0	0	0	0	0	0	0	0	0	0	0	0	0	0	0	0	10	0.00416065	7.43097e-05
			zOTU17	17	Bacteria	100	Proteobacteria	100	Gammaproteobacteria	100	Enterobacterales	100	Yersiniaceae	100	Serratia	100	Serratia surfactantfaciens	64.3	Serratia	45224	0	0	0	0	0	0	0	0	0	0	0	0	1	0.000440579	1.50964e-05	-5.66392	103	0.0428547	0.00076539
			zOTU20	20	Bacteria	100	Proteobacteria	100	Gammaproteobacteria	100	Enterobacterales	100	Yersiniaceae	100	Serratia	100	Serratia nematodiphila	64.7	Serratia	32240	0	0	0	0	0	0	0	0	0	0	0	0	0	0	0	0	54	0.0224675	0.000401272
			zOTU214	214	Bacteria	100	Proteobacteria	100	Betaproteobacteria	100	Rhodocyclales	100	Rhodocyclaceae	66.8333	Azovibrio	47.5833	Azovibrio restrictus	47.5833	Rhodocyclales	434	0	0	0	0	1	0.0005135	0.00049975	0	0	0	0	0	0	0	0	0	0	0	0
			zOTU22	22	Bacteria	100	Proteobacteria	100	Gammaproteobacteria	100	Enterobacterales	100	Yersiniaceae	100	Serratia	100	Serratia marcescens	74.5333	Serratia	27404	0	0	0	0	0	0	0	0	0	0	0	0	0	0	0	0	19	0.00790524	0.000141188
			zOTU216	216															Unclassified	91	0	0	0	0	0	0	0	0	0	0	0	0	0	0	0	0	0	0	0
			zOTU217	217	Bacteria	100	Proteobacteria	100	Alphaproteobacteria	100	Rhodospirillales	100	Acetobacteraceae	100	Acetobacter	100	Acetobacter farinalis	72	Acetobacter	420	0	0	0	0	0	0	0	0	0	0	0	0	1	0.000440579	1.50964e-05	0	0	0	0
			zOTU218	218	Bacteria	100	Proteobacteria	100	Alphaproteobacteria	100	Rhodospirillales	100	Acetobacteraceae	100	Komagataeibacter	52.6	Komagataeibacter medellinensis	52.6	Acetobacteraceae	820	0	0	0	0	0	0	0	0	0	0	0	0	1	0.000440579	1.50964e-05	0	0	0	0
			zOTU80	80	Bacteria	100	Proteobacteria	100	Gammaproteobacteria	100	Enterobacterales	100	Yersiniaceae	100	Serratia	100	Serratia surfactantfaciens	55.9833	Serratia	612	0	0	0	0	0	0	0	0	0	0	0	0	0	0	0	0	1	0.000416065	7.43097e-06
			zOTU220	220	Bacteria	100	Actinobacteria	100	Actinomycetia	100	Micrococcales	100	Micrococcaceae	100	Rothia	100	Rothia mucilaginosa	99.5	Rothia mucilaginosa	102	0	0	0	0	0	0	0	0	0	0	0	0	0	0	0	0	0	0	0
			zOTU221	221	Bacteria	100	Proteobacteria	100	Gammaproteobacteria	100	Pseudomonadales	100	Pseudomonadaceae	100	Pseudomonas	100	Pseudomonas mucidolens	28.4	Pseudomonas	250	0	0	0	0	0	0	0	0	0	0	0	0	0	0	0	0	0	0	0
			zOTU222	222	Bacteria	100	Actinobacteria	100	Actinomycetia	100	Micrococcales	100	Micrococcaceae	100	Kocuria	100	Kocuria salsicia	44.85	Kocuria	542	0	0	0	0	0	0	0	0	0	0	0	0	0	0	0	0	0	0	0
			zOTU223	223	Bacteria	100	Firmicutes	100	Bacilli	100	Bacillales	100	Bacillaceae	100	Niallia	74.05	Bacillus circulans	37.1	Bacillaceae	236	0	0	0	0	0	0	0	0	0	0	0	0	0	0	0	0	0	0	0
			zOTU224	224	Bacteria	100	Firmicutes	100	Bacilli	100	Bacillales	100	Bacillaceae	100	Alkalihalobacillus	100	Alkalihalobacillus nanhaiisediminis	92	Alkalihalobacillus nanhaiisediminis	104	0	0	0	0	0	0	0	0	0	0	0	0	0	0	0	0	0	0	0
			zOTU225	225	Bacteria	100	Firmicutes	100	Bacilli	100	Lactobacillales	100	Aerococcaceae	100	Facklamia	100	Facklamia tabacinasalis	99.5	Facklamia tabacinasalis	92	0	0	0	0	0	0	0	0	0	0	0	0	0	0	0	0	0	0	0
			zOTU226	226	Bacteria	100	Actinobacteria	100	Actinomycetia	100	Micrococcales	100	Micrococcaceae	100	Micrococcus	80.5	Micrococcus terreus	58	Micrococcus	282	0	0	0	0	0	0	0	0	0	0	0	0	0	0	0	0	0	0	0
			zOTU227	227	Bacteria	100	Proteobacteria	100	Alphaproteobacteria	100	Rhodospirillales	100	Acetobacteraceae	100	Acetobacter	100	Acetobacter farinalis	72	Acetobacter	306	0	0	0	0	0	0	0	0	0	0	0	0	0	0	0	0	0	0	0
			zOTU228	228	Bacteria	100	Proteobacteria	100	Alphaproteobacteria	100	Rhodospirillales	100	Acetobacteraceae	100	Komagataeibacter	100	Komagataeibacter intermedius	50.6	Komagataeibacter	279	0	0	0	0	0	0	0	0	0	0	0	0	0	0	0	0	0	0	0
			zOTU229	229	Bacteria	100	Proteobacteria	100	Gammaproteobacteria	100	Enterobacterales	58.1	Yersiniaceae	58.1	Serratia	58.1	Serratia ureilytica	58.1	Gammaproteobacteria	114	0	0	0	0	0	0	0	0	0	0	0	0	0	0	0	0	0	0	0
			zOTU230	230	Bacteria	100	Firmicutes	100	Bacilli	100	Lactobacillales	100	Lactobacillaceae	100	Pediococcus	100	Pediococcus damnosus	79.3333	Pediococcus	895	0	0	0	0	0	0	0	0	0	0	0	0	0	0	0	0	0	0	0
			zOTU96	96	Bacteria	100	Proteobacteria	100	Gammaproteobacteria	100	Enterobacterales	100	Yersiniaceae	100	Serratia	100	Serratia ureilytica	52.3667	Serratia	410	0	0	0	0	0	0	0	0	0	0	0	0	0	0	0	0	1	0.000416065	7.43097e-06
			zOTU232	232	Bacteria	100	Firmicutes	100	Bacilli	100	Bacillales	100	Bacillaceae	100	Bacillus	100	Bacillus licheniformis	40	Bacillus	450	0	0	0	0	0	0	0	0	0	0	0	0	0	0	0	0	0	0	0
			zOTU233	233	Bacteria	100	Firmicutes	100	Bacilli	100	Bacillales	100	Bacillaceae	100	Weizmannia	100	Weizmannia coagulans	100	Weizmannia coagulans	216	0	0	0	0	0	0	0	0	0	0	0	0	0	0	0	0	0	0	0
			zOTU234	234	Bacteria	100	Proteobacteria	100	Alphaproteobacteria	100	Hyphomicrobiales	83	Reyranellaceae	83	Reyranella	83	Reyranella massiliensis	48.3333	Reyranella	172	0	0	0	0	0	0	0	0	0	0	0	0	0	0	0	0	0	0	0
			zOTU235	235	Bacteria	100	Firmicutes	100	Bacilli	100	Lactobacillales	100	Lactobacillaceae	54.65	Lactococcus	45.35	Lentilactobacillus senioris	34.45	Lactobacillales	435	0	0	0	0	0	0	0	0	0	0	0	0	0	0	0	0	0	0	0
			zOTU236	236	Bacteria	100	Firmicutes	100	Bacilli	100	Bacillales	100	Staphylococcaceae	100	Staphylococcus	100	Staphylococcus capitis	69.6	Staphylococcus	224	0	0	0	0	0	0	0	0	0	0	0	0	0	0	0	0	0	0	0
			zOTU237	237	Bacteria	100	Proteobacteria	100	Gammaproteobacteria	100	Pseudomonadales	100	Pseudomonadaceae	100	Pseudomonas	96.1667	Pseudomonas thermotolerans	67.8333	Pseudomonas	89	0	0	0	0	0	0	0	0	0	0	0	0	0	0	0	0	0	0	0
			zOTU238	238	Bacteria	100	Firmicutes	100	Bacilli	100	Bacillales	100	Staphylococcaceae	100	Staphylococcus	100	Staphylococcus aureus	100	Staphylococcus aureus	486	0	0	0	0	0	0	0	0	0	0	0	0	0	0	0	0	0	0	0
			zOTU239	239	Bacteria	100	Firmicutes	100	Bacilli	100	Lactobacillales	100	Lactobacillaceae	100	Levilactobacillus	100	Levilactobacillus brevis	93.5	Levilactobacillus brevis	234	0	0	0	0	0	0	0	0	0	0	0	0	0	0	0	0	0	0	0
			zOTU240	240	Bacteria	100	Firmicutes	100	Bacilli	100	Bacillales	100	Bacillaceae	100	Anoxybacillus	73.9333	Anoxybacillus tepidamans	49.0667	Bacillaceae	306	0	0	0	0	0	0	0	0	0	0	0	0	0	0	0	0	0	0	0
			zOTU241	241	Bacteria	100	Proteobacteria	100	Alphaproteobacteria	100	Sphingomonadales	100	Sphingomonadaceae	100	Sphingomonas	100	Sphingomonas leidyi	47.8333	Sphingomonas	94	2	0.000890738	0.000428174	0	0	0	0	0	0	0	0	0	0	0	0	0	0	0	0
			zOTU133	133	Bacteria	100	Proteobacteria	100	Gammaproteobacteria	100	Enterobacterales	100	Yersiniaceae	100	Serratia	100	Serratia odorifera	72.3	Serratia	2897	0	0	0	0	0	0	0	0	0	0	0	0	0	0	0	0	8	0.00332852	5.94477e-05
			zOTU243	243	Bacteria	100	Actinobacteria	100	Actinomycetia	100	Micrococcales	100	Micrococcaceae	100	Nesterenkonia	100	Nesterenkonia flava	87.6667	Nesterenkonia flava	205	0	0	0	0	0	0	0	0	0	0	0	0	0	0	0	0	0	0	0
			zOTU244	244	Bacteria	100	Actinobacteria	100	Actinomycetia	100	Corynebacteriales	100	Corynebacteriaceae	100	Corynebacterium	100	Corynebacterium suicordis	64.2	Corynebacterium	280	0	0	0	0	0	0	0	0	0	0	0	0	0	0	0	0	0	0	0
			zOTU245	245	Bacteria	100	Proteobacteria	100	Gammaproteobacteria	100	Enterobacterales	100	Enterobacteriaceae	100	Kosakonia	100	Kosakonia oryziphila	46.25	Kosakonia	177	0	0	0	0	0	0	0	0	0	0	0	0	0	0	0	0	0	0	0
			zOTU246	246	Bacteria	100	Proteobacteria	100	Alphaproteobacteria	100	Rhodospirillales	100	Rhodospirillaceae	99	Inquilinus	99	Inquilinus ginsengisoli	49.5	Inquilinus	157	0	0	0	0	0	0	0	0	0	0	0	0	0	0	0	0	0	0	0
			zOTU215	215	Bacteria	100	Proteobacteria	100	Gammaproteobacteria	100	Enterobacterales	100	Yersiniaceae	100	Serratia	100	Serratia nematodiphila	65.5	Serratia	288	0	0	0	0	0	0	0	0	0	0	0	0	0	0	0	0	1	0.000416065	7.43097e-06
			zOTU248	248	Bacteria	100	Proteobacteria	100	Gammaproteobacteria	100	Xanthomonadales	100	Xanthomonadaceae	100	Luteimonas	99.6667	Luteimonas panaciterrae	52.5	Luteimonas	84	0	0	0	0	0	0	0	0	0	0	0	0	0	0	0	0	0	0	0
			zOTU249	249	Bacteria	100	Proteobacteria	100	Alphaproteobacteria	100	Hyphomicrobiales	100	Boseaceae	100	Bosea	100	Bosea thiooxidans	32.3	Bosea	86	0	0	0	0	0	0	0	0	0	0	0	0	0	0	0	0	0	0	0
			zOTU250	250	Bacteria	100	Proteobacteria	100	Alphaproteobacteria	100	Rhodospirillales	100	Acetobacteraceae	100	Acetobacter	100	Acetobacter farinalis	68.8	Acetobacter	287	1	0.000445369	0.000214087	0	0	0	0	0	0	0	0	0	1	0.000440579	1.50964e-05	0	0	0	0
			zOTU251	251	Bacteria	100	Proteobacteria	100	Gammaproteobacteria	100	Enterobacterales	100	Bruguierivoracaceae	94.5	Biostraticola	94.5	Biostraticola tofi	94.5	Biostraticola tofi	95	0	0	0	0	0	0	0	0	0	0	0	0	0	0	0	0	0	0	0
			zOTU252	252	Bacteria	100	Proteobacteria	100	Betaproteobacteria	100	Burkholderiales	100	NA	100	Tepidimonas	100	Tepidimonas ignava	96.5	Tepidimonas ignava	100	0	0	0	0	0	0	0	0	0	0	0	0	0	0	0	0	0	0	0
			zOTU253	253	Bacteria	100	Firmicutes	100	Bacilli	100	Bacillales	100	Bacillaceae	100	Neobacillus	70.5	Neobacillus niacini	32	Bacillaceae	232	0	0	0	0	0	0	0	0	0	0	0	0	0	0	0	0	0	0	0
			zOTU254	254	Bacteria	100	Firmicutes	100	Bacilli	100	Lactobacillales	100	Lactobacillaceae	100	Levilactobacillus	100	Levilactobacillus brevis	99.5	Levilactobacillus brevis	300	0	0	0	0	0	0	0	0	2	0.000811906	2.99312e-05	0	0	0	0	0	0	0	0
			zOTU255	255	Bacteria	100	Firmicutes	100	Bacilli	100	Lactobacillales	100	Lactobacillaceae	69.5833	Pediococcus	69.5833	Pediococcus damnosus	41.4167	Lactobacillales	378	0	0	0	0	0	0	0	0	0	0	0	0	0	0	0	0	0	0	0
			zOTU256	256	Bacteria	100	Proteobacteria	100	Alphaproteobacteria	100	Rhodospirillales	100	Acetobacteraceae	100	Acetobacter	100	Acetobacter tropicalis	87.2	Acetobacter tropicalis	189	0	0	0	0	0	0	0	0	0	0	0	0	1	0.000440579	1.50964e-05	0	0	0	0
			zOTU257	257	Bacteria	100	Proteobacteria	100	Gammaproteobacteria	100	Pseudomonadales	100	Moraxellaceae	100	Acinetobacter	100	Acinetobacter junii	100	Acinetobacter junii	89	0	0	0	0	0	0	0	0	0	0	0	0	0	0	0	0	0	0	0
			zOTU258	258	Bacteria	100	Proteobacteria	100	Alphaproteobacteria	100	Hyphomicrobiales	100	Methylobacteriaceae	100	Methylobacterium	100	Methylobacterium komagatae	99.5	Methylobacterium komagatae	126	0	0	0	0	0	0	0	0	0	0	0	0	0	0	0	0	0	0	0
			zOTU259	259	Bacteria	100	Firmicutes	100	Bacilli	100	Lactobacillales	100	Lactobacillaceae	100	Pediococcus	100	Pediococcus damnosus	52.4167	Pediococcus	401	0	0	0	0	0	0	0	0	0	0	0	0	0	0	0	0	0	0	0
			zOTU39	39	Bacteria	100	Proteobacteria	100	Gammaproteobacteria	100	Xanthomonadales	100	Xanthomonadaceae	100	Stenotrophomonas	99.55	Stenotrophomonas maltophilia	98.15	Stenotrophomonas maltophilia	6183	3	0.00133611	0.000642261	3.26354	0	0	0	0	0	0	0	0	0	0	0	0	9	0.00374459	6.68787e-05
			zOTU261	261	Bacteria	100	Proteobacteria	100	Alphaproteobacteria	100	Rhodospirillales	100	Acetobacteraceae	100	Acetobacter	100	Acetobacter farinalis	69.6	Acetobacter	380	0	0	0	0	0	0	0	0	0	0	0	0	0	0	0	0	0	0	0
			zOTU262	262	Bacteria	100	Proteobacteria	100	Alphaproteobacteria	100	Rhodospirillales	100	Acetobacteraceae	100	Roseomonas	100	Roseomonas gilardii	69.6667	Roseomonas	100	0	0	0	0	0	0	0	0	0	0	0	0	0	0	0	0	0	0	0
			zOTU263	263	Bacteria	100	Firmicutes	100	Bacilli	100	Bacillales	100	Staphylococcaceae	100	Staphylococcus	100	Staphylococcus saprophyticus	56.7	Staphylococcus	314	0	0	0	0	0	0	0	0	0	0	0	0	0	0	0	0	0	0	0
			zOTU193	193	Bacteria	100	Firmicutes	100	Bacilli	100	Lactobacillales	100	Streptococcaceae	100	Streptococcus	100	Streptococcus thermophilus	78.5	Streptococcus	445	3	0.00133611	0.000642261	3.43347	0	0	0	0	0	0	0	0	0	0	0	0	8	0.00332852	5.94477e-05
			zOTU265	265	Bacteria	100	Proteobacteria	100	Gammaproteobacteria	100	Pseudomonadales	100	Pseudomonadaceae	100	Pseudomonas	100	Pseudomonas tolaasii	80	Pseudomonas	426	0	0	0	0	0	0	0	0	0	0	0	0	0	0	0	0	0	0	0
			zOTU266	266	Bacteria	100	Proteobacteria	100	Gammaproteobacteria	100	Pseudomonadales	100	Pseudomonadaceae	100	Pseudomonas	100	Pseudomonas tolaasii	83.9	Pseudomonas tolaasii	144	0	0	0	0	0	0	0	0	0	0	0	0	0	0	0	0	0	0	0
			zOTU267	267	Bacteria	100	Proteobacteria	100	Alphaproteobacteria	100	Rhodospirillales	100	Acetobacteraceae	100	Acetobacter	100	Acetobacter syzygii	52	Acetobacter	889	0	0	0	0	0	0	0	0	0	0	0	0	0	0	0	0	0	0	0
			zOTU268	268	Bacteria	100	Firmicutes	100	Bacilli	100	Lactobacillales	100	Lactobacillaceae	100	Levilactobacillus	100	Levilactobacillus brevis	87.4167	Levilactobacillus brevis	278	0	0	0	0	0	0	0	0	0	0	0	0	0	0	0	0	0	0	0
			zOTU269	269	Bacteria	100	Proteobacteria	100	Alphaproteobacteria	100	Caulobacterales	100	Caulobacteraceae	100	Phenylobacterium	79.8333	Phenylobacterium koreense	44.6667	Caulobacteraceae	172	2	0.000890738	0.000428174	0	0	0	0	0	0	0	0	0	1	0.000440579	1.50964e-05	0	0	0	0
			zOTU163	163															Unclassified	573	0	0	0	0	0	0	0	0	0	0	0	0	0	0	0	0	32	0.0133141	0.000237791
			zOTU271	271	Bacteria	100	Proteobacteria	100	Gammaproteobacteria	100	Pseudomonadales	100	Pseudomonadaceae	100	Pseudomonas	100	Pseudomonas mucidolens	28.4	Pseudomonas	146	0	0	0	0	0	0	0	0	0	0	0	0	0	0	0	0	0	0	0
			zOTU272	272	Bacteria	100	Proteobacteria	100	Gammaproteobacteria	100	Oceanospirillales	100	Halomonadaceae	100	Halomonas	100	Halomonas desiderata	39	Halomonas	71	0	0	0	0	0	0	0	0	0	0	0	0	0	0	0	0	0	0	0
			zOTU273	273															Unclassified	288	0	0	0	0	0	0	0	0	0	0	0	0	0	0	0	0	0	0	0
			zOTU274	274	Bacteria	100	Firmicutes	100	Bacilli	100	Lactobacillales	100	Lactobacillaceae	100	Pediococcus	100	Pediococcus damnosus	81.5	Pediococcus damnosus	694	0	0	0	0	0	0	0	0	0	0	0	0	0	0	0	0	0	0	0
			zOTU275	275	Bacteria	100	Proteobacteria	100	Gammaproteobacteria	100	Enterobacterales	64.25	Yersiniaceae	64.25	Serratia	64.25	Serratia marcescens	64.25	Gammaproteobacteria	230	0	0	0	0	0	0	0	0	0	0	0	0	0	0	0	0	0	0	0
			zOTU276	276	Bacteria	100	Firmicutes	100	Bacilli	100	Bacillales	100	Staphylococcaceae	100	Staphylococcus	100	Staphylococcus hominis	61.6	Staphylococcus	222	0	0	0	0	0	0	0	0	0	0	0	0	0	0	0	0	0	0	0
			zOTU277	277	Bacteria	100	Proteobacteria	100	Alphaproteobacteria	100	Caulobacterales	100	Caulobacteraceae	100	Caulobacter	100	Caulobacter segnis	60	Caulobacter	80	0	0	0	0	0	0	0	0	0	0	0	0	0	0	0	0	0	0	0
			zOTU278	278	Bacteria	100	Firmicutes	100	Tissierellia	100	Tissierellales	100	Peptoniphilaceae	100	Peptoniphilus	100	Peptoniphilus lacydonensis	33.9667	Peptoniphilus	89	0	0	0	0	0	0	0	0	0	0	0	0	0	0	0	0	0	0	0
			zOTU279	279	Bacteria	100	Proteobacteria	100	Alphaproteobacteria	100	Rhodospirillales	100	Acetobacteraceae	100	Komagataeibacter	100	Komagataeibacter medellinensis	95.2	Komagataeibacter medellinensis	223	0	0	0	0	0	0	0	0	0	0	0	0	0	0	0	0	0	0	0
			zOTU280	280	Bacteria	100	Bacteroidetes	100	Flavobacteriia	100	Flavobacteriales	100	Weeksellaceae	100	Chryseobacterium	98.8833	Chryseobacterium arachidis	85.2	Chryseobacterium arachidis	85	0	0	0	0	0	0	0	0	0	0	0	0	0	0	0	0	0	0	0
			zOTU281	281	Bacteria	100	Firmicutes	100	Tissierellia	100	Tissierellales	100	Peptoniphilaceae	100	Finegoldia	100	Finegoldia magna	100	Finegoldia magna	169	0	0	0	0	0	0	0	0	0	0	0	0	0	0	0	0	0	0	0
			zOTU282	282	Bacteria	100	Proteobacteria	100	Gammaproteobacteria	100	Enterobacterales	100	Yersiniaceae	100	Serratia	100	Serratia marcescens	70.1	Serratia	410	0	0	0	0	0	0	0	0	0	0	0	0	0	0	0	0	0	0	0
			zOTU283	283															Unclassified	249	0	0	0	0	0	0	0	0	0	0	0	0	0	0	0	0	0	0	0
			zOTU284	284	Bacteria	100	Firmicutes	100	Bacilli	100	Lactobacillales	100	Lactobacillaceae	100	Levilactobacillus	100	Levilactobacillus brevis	90.6667	Levilactobacillus brevis	219	0	0	0	0	0	0	0	0	0	0	0	0	0	0	0	0	0	0	0
			zOTU285	285	Bacteria	100	Firmicutes	100	Bacilli	100	Lactobacillales	100	Lactobacillaceae	100	Pediococcus	100	Pediococcus damnosus	74.5	Pediococcus	247	0	0	0	0	0	0	0	0	0	0	0	0	0	0	0	0	0	0	0
			zOTU286	286	Bacteria	100	Firmicutes	100	Bacilli	100	Bacillales	100	Bacillaceae	100	Metabacillus	45	Metabacillus herbersteinensis	43.4167	Bacillaceae	199	0	0	0	0	0	0	0	0	0	0	0	0	0	0	0	0	0	0	0
			zOTU287	287	Bacteria	100	Firmicutes	100	Bacilli	100	Bacillales	100	Bacillaceae	100	Bacillus	100	Bacillus thaonhiensis	73	Bacillus	179	0	0	0	0	0	0	0	0	0	0	0	0	0	0	0	0	0	0	0
			zOTU288	288	Bacteria	100	Firmicutes	100	Bacilli	100	Lactobacillales	100	Lactobacillaceae	100	Lentilactobacillus	35.5	Lentilactobacillus rapi	35.5	Lactobacillaceae	202	0	0	0	0	0	0	0	0	0	0	0	0	0	0	0	0	0	0	0
			zOTU205	205															Unclassified	372	0	0	0	0	0	0	0	0	0	0	0	0	0	0	0	0	11	0.00457672	8.17406e-05
			zOTU290	290	Bacteria	100	Firmicutes	100	Bacilli	100	Lactobacillales	100	Lactobacillaceae	100	Pediococcus	100	Pediococcus damnosus	76.5833	Pediococcus	482	0	0	0	0	0	0	0	0	0	0	0	0	0	0	0	0	0	0	0
			zOTU291	291	Bacteria	100	Firmicutes	100	Bacilli	100	Lactobacillales	100	Lactobacillaceae	100	Levilactobacillus	100	Levilactobacillus brevis	89.3333	Levilactobacillus brevis	373	1	0.000445369	0.000214087	0	0	0	0	0	1	0.000405953	1.49656e-05	0	0	0	0	0	0	0	0
			zOTU292	292	Bacteria	100	Proteobacteria	100	Epsilonproteobacteria	100	Campylobacterales	100	Campylobacteraceae	100	Sulfurospirillum	100	Sulfurospirillum multivorans	51.8333	Sulfurospirillum	265	0	0	0	0	0	0	0	0	0	0	0	0	0	0	0	0	0	0	0
			zOTU293	293	Bacteria	100	Firmicutes	100	Bacilli	100	Bacillales	100	Staphylococcaceae	100	Staphylococcus	100	Staphylococcus cohnii	36.8	Staphylococcus	512	0	0	0	0	0	0	0	0	0	0	0	0	0	0	0	0	0	0	0
			zOTU294	294	Bacteria	100	Proteobacteria	100	Alphaproteobacteria	100	Rhodospirillales	100	Acetobacteraceae	100	Acetobacter	100	Acetobacter tropicalis	88.1	Acetobacter tropicalis	171	0	0	0	0	0	0	0	0	0	0	0	0	0	0	0	0	0	0	0
			zOTU295	295	Bacteria	100	Firmicutes	100	Bacilli	100	Lactobacillales	100	Streptococcaceae	100	Streptococcus	100	Streptococcus sanguinis	98.85	Streptococcus sanguinis	221	0	0	0	0	0	0	0	0	0	0	0	0	0	0	0	0	0	0	0
			zOTU296	296	Bacteria	100	Bacteroidetes	100	Chitinophagia	100	Chitinophagales	100	Chitinophagaceae	100	Flavisolibacter	100	Flavisolibacter ginsenosidimutans	94	Flavisolibacter ginsenosidimutans	188	0	0	0	0	0	0	0	0	0	0	0	0	0	0	0	0	0	0	0
			zOTU297	297															Unclassified	80	0	0	0	0	0	0	0	0	0	0	0	0	0	0	0	0	0	0	0
			zOTU298	298	Bacteria	100	Proteobacteria	100	Alphaproteobacteria	100	Hyphomicrobiales	100	Methylobacteriaceae	100	Methylobacterium	100	Methylobacterium goesingense	95.2	Methylobacterium goesingense	80	0	0	0	0	0	0	0	0	0	0	0	0	0	0	0	0	0	0	0
			zOTU299	299	Bacteria	100	Firmicutes	100	Bacilli	100	Lactobacillales	100	Carnobacteriaceae	100	Carnobacterium	100	Carnobacterium jeotgali	31.4833	Carnobacterium	1399	0	0	0	0	0	0	0	0	0	0	0	0	0	0	0	0	0	0	0
			zOTU300	300	Bacteria	100	Proteobacteria	100	Gammaproteobacteria	100	Xanthomonadales	100	Xanthomonadaceae	100	Stenotrophomonas	100	Stenotrophomonas maltophilia	99.5	Stenotrophomonas maltophilia	1385	0	0	0	0	0	0	0	0	0	0	0	0	0	0	0	0	0	0	0
			zOTU301	301	Bacteria	100	Proteobacteria	100	Gammaproteobacteria	100	Pseudomonadales	100	Pseudomonadaceae	100	Pseudomonas	100	Pseudomonas azotoformans	27.6	Pseudomonas	1480	0	0	0	0	0	0	0	0	0	0	0	0	0	0	0	0	0	0	0
			zOTU302	302	Bacteria	100	Proteobacteria	100	Alphaproteobacteria	100	Rhodospirillales	100	Acetobacteraceae	100	Tanticharoenia	100	Tanticharoenia sakaeratensis	100	Tanticharoenia sakaeratensis	2107	0	0	0	0	0	0	0	0	0	0	0	0	0	0	0	0	0	0	0
			zOTU303	303	Bacteria	100	Firmicutes	100	Bacilli	100	Bacillales	100	Bacillaceae	100	Anaerobacillus	73.6833	Anaerobacillus alkaliphilus	63.7833	Bacillaceae	1267	0	0	0	0	0	0	0	0	0	0	0	0	0	0	0	0	0	0	0
			zOTU304	304	Bacteria	100	Proteobacteria	100	Alphaproteobacteria	100	Rhodobacterales	100	Rhodobacteraceae	100	Paracoccus	100	Paracoccus angustae	32.85	Paracoccus	1135	0	0	0	0	0	0	0	0	0	0	0	0	0	0	0	0	0	0	0
			zOTU305	305	Bacteria	100	Actinobacteria	100	Actinomycetia	100	Corynebacteriales	100	Nocardiaceae	100	Rhodococcus	100	Rhodococcus erythropolis	40	Rhodococcus	1174	0	0	0	0	0	0	0	0	0	0	0	0	0	0	0	0	0	0	0
			zOTU306	306	Bacteria	100	Firmicutes	100	Bacilli	100	Bacillales	100	Bacillaceae	100	Anaerobacillus	70	Anaerobacillus alkaliphilus	60.6667	Bacillaceae	1013	0	0	0	0	0	0	0	0	0	0	0	0	0	0	0	0	0	0	0
			zOTU307	307	Bacteria	100	Firmicutes	100	Bacilli	100	Bacillales	100	Bacillaceae	100	Alkalihalobacillus	100	Alkalihalobacillus pseudofirmus	99.5	Alkalihalobacillus pseudofirmus	1030	0	0	0	0	0	0	0	0	0	0	0	0	0	0	0	0	0	0	0
			zOTU308	308	Bacteria	100	Firmicutes	100	Bacilli	100	Bacillales	100	Bacillaceae	100	Alkalihalobacillus	74.6667	Alkalihalobacillus macyae	74.6667	Bacillaceae	953	0	0	0	0	0	0	0	0	0	0	0	0	0	0	0	0	0	0	0
			zOTU260	260															Unclassified	359	0	0	0	0	0	0	0	0	0	0	0	0	0	0	0	0	22	0.00915343	0.000163481

## Sheet: Lager_Starter_Genus
Genera present in the lager starter. The sequence read counts of each genus were combined and a percentage of the total was calculated. Those sums were then ranked to identify those present at greater than 1% of the total.
											for sorting
	ID	genus	read count		genera - removed duplicates	genus reads	percent		total_sum		genera - removed duplicates	genus reads	percent
	1	Acetobacter	134572		Acetobacter	238363	99.1745		240347		Acetobacter	238363	99.1745
	12	Acetobacter	57723		Achromobacter	7	0.00291246				Pseudomonas	727	0.302479		>1%
	13	Acetobacter	35500		Acinetobacter	6	0.00249639				Fructilactobacillus	695	0.289165		<1%
	62	Acetobacter	9644		Alkalihalobacillus	3	0.0012482		total genera		Serratia	187	0.0778042
	6	Acetobacter	597		Bacillus	2	0.00083213		25		Herbaspirillum	92	0.038278
	115	Acetobacter	229		Caldalkalibacillus	1	0.000416065				Levilactobacillus	67	0.0278764
	247	Acetobacter	25		Cutibacterium	22	0.00915343				Unclassified	65	0.0270442
	211	Acetobacter	24		Escherichia	2	0.00083213				Raoultella	40	0.0166426
	151	Acetobacter	17		Franconibacter	1	0.000416065				Cutibacterium	22	0.00915343
	231	Acetobacter	16		Fructilactobacillus	695	0.289165				Janthinobacterium	17	0.00707311
	46	Acetobacter	9		Herbaspirillum	92	0.038278				Ralstonia	12	0.00499278
	45	Acetobacter	4		Janthinobacterium	17	0.00707311				Sediminibacterium	10	0.00416065
	48	Acetobacter	1		Komagataeibacter	2	0.00083213				Stenotrophomonas	9	0.00374459
	94	Acetobacter	1		Levilactobacillus	67	0.0278764				Streptococcus	8	0.00332852
	264	Acetobacter	1		Methylobacterium	5	0.00208033				Achromobacter	7	0.00291246
	77	Achromobacter	7		Pediococcus	1	0.000416065				Acinetobacter	6	0.00249639
	212	Acinetobacter	6		Pseudocitrobacter	3	0.0012482				Methylobacterium	5	0.00208033
	152	Alkalihalobacillus	3		Pseudomonas	727	0.302479				Alkalihalobacillus	3	0.00124819
	145	Bacillus	2		Ralstonia	12	0.00499278				Pseudocitrobacter	3	0.00124819
	69	Caldalkalibacillus	1		Raoultella	40	0.0166426				Bacillus	2	0.00083213
	27	Cutibacterium	22		Sediminibacterium	10	0.00416065				Escherichia	2	0.00083213
	35	Escherichia	2		Serratia	187	0.0778042				Komagataeibacter	2	0.00083213
	100	Franconibacter	1		Stenotrophomonas	9	0.00374459				Caldalkalibacillus	1	0.000416065
	3	Fructilactobacillus	264		Streptococcus	8	0.00332852				Franconibacter	1	0.000416065
	4	Fructilactobacillus	243		Unclassified	65	0.0270442				Pediococcus	1	0.000416065
	7	Fructilactobacillus	31
	8	Fructilactobacillus	78
	9	Fructilactobacillus	69
	97	Fructilactobacillus	5
	160	Fructilactobacillus	2
	144	Fructilactobacillus	2
	200	Fructilactobacillus	1
	89	Herbaspirillum	90
	165	Herbaspirillum	2
	31	Janthinobacterium	12
	309	Janthinobacterium	5
	24	Komagataeibacter	1
	42	Komagataeibacter	1
	2	Levilactobacillus	58
	10	Levilactobacillus	9
	153	Methylobacterium	5
	207	Pediococcus	1
	167	Pseudocitrobacter	2
	93	Pseudocitrobacter	1
	15	Pseudomonas	539
	83	Pseudomonas	84
	23	Pseudomonas	51
	242	Pseudomonas	26
	289	Pseudomonas	14
	92	Pseudomonas	2
	99	Pseudomonas	2
	169	Pseudomonas	2
	213	Pseudomonas	2
	219	Pseudomonas	2
	270	Pseudomonas	2
	166	Pseudomonas	1
	51	Ralstonia	12
	26	Raoultella	20
	25	Raoultella	11
	30	Raoultella	8
	76	Raoultella	1
	196	Sediminibacterium	10
	17	Serratia	103
	20	Serratia	54
	22	Serratia	19
	133	Serratia	8
	80	Serratia	1
	96	Serratia	1
	215	Serratia	1
	39	Stenotrophomonas	9
	193	Streptococcus	8
	163	Unclassified	32
	260	Unclassified	22
	205	Unclassified	11

## Sheet: Lager_Starter_Species
Species present in the lager starter. The sequence read counts of each species were combined and a percentage of the total was calculated. Those sums were then ranked to identify those present at greater than 1% of the total.
											for sorting
	ID	species	read count		species - removed duplicates	species reads	percent		total_sum		species - removed duplicates	species reads	percent
	6	Acetobacter aceti	597		Acetobacter aceti	597	0.248391		240347		Acetobacter farinalis	134627	56.0136
	13	Acetobacter estunensis	35500		Acetobacter estunensis	35500	14.7703				Acetobacter sicerae	67367	28.0291		>1%
	1	Acetobacter farinalis	134572		Acetobacter farinalis	134627	56.0136				Acetobacter estunensis	35500	14.7703		<1%
	211	Acetobacter farinalis	24		Acetobacter indonesiensis	1	0.000416065		total species		Fructilactobacillus lindneri	695	0.289165
	231	Acetobacter farinalis	16		Acetobacter sicerae	67367	28.0291		42		Acetobacter aceti	597	0.248391
	46	Acetobacter farinalis	9		Acetobacter thailandicus	25	0.0104016				Pseudomonas aylmerense	590	0.245478
	45	Acetobacter farinalis	4		Acetobacter tropicalis	246	0.102352				Acetobacter tropicalis	246	0.102352
	48	Acetobacter farinalis	1		Achromobacter insolitus	7	0.00291246				Pseudomonas fluorescens	112	0.0465993
	94	Acetobacter farinalis	1		Acinetobacter tjernbergiae	6	0.00249639				Serratia surfactantfaciens	104	0.0432708
	264	Acetobacter indonesiensis	1		Alkalihalobacillus halodurans	3	0.0012482				Herbaspirillum aquaticum	90	0.0374459
	12	Acetobacter sicerae	57723		Bacillus thaonhiensis	2	0.00083213				Levilactobacillus brevis	67	0.0278764
	62	Acetobacter sicerae	9644		Caldalkalibacillus uzonensis	1	0.000416065				Unclassified	65	0.0270442
	247	Acetobacter thailandicus	25		Cutibacterium acnes	22	0.00915343				Serratia nematodiphila	55	0.0228836
	115	Acetobacter tropicalis	229		Escherichia fergusonii	2	0.00083213				Raoultella ornithinolytica	31	0.012898
	151	Acetobacter tropicalis	17		Franconibacter pulveris	1	0.000416065				Acetobacter thailandicus	25	0.0104016
	77	Achromobacter insolitus	7		Fructilactobacillus lindneri	695	0.289165				Cutibacterium acnes	22	0.00915343
	212	Acinetobacter tjernbergiae	6		Herbaspirillum aquaticum	90	0.0374459				Serratia marcescens	19	0.00790524
	152	Alkalihalobacillus halodurans	3		Herbaspirillum rubrisubalbicans	2	0.00083213				Pseudomonas tolaasii	14	0.00582491
	145	Bacillus thaonhiensis	2		Janthinobacterium lividum	5	0.00208033				Janthinobacterium violaceinigrum	12	0.00499278
	69	Caldalkalibacillus uzonensis	1		Janthinobacterium violaceinigrum	12	0.00499278				Ralstonia pickettii	12	0.00499278
	27	Cutibacterium acnes	22		Komagataeibacter medellinensis	2	0.00083213				Pseudomonas mucidolens	11	0.00457672
	35	Escherichia fergusonii	2		Levilactobacillus brevis	67	0.0278764				Sediminibacterium magnilacihabitans	10	0.00416065
	100	Franconibacter pulveris	1		Methylobacterium bullatum	5	0.00208033				Stenotrophomonas maltophilia	9	0.00374459
	3	Fructilactobacillus lindneri	264		Pediococcus damnosus	1	0.000416065				Raoultella electrica	8	0.00332852
	4	Fructilactobacillus lindneri	243		Pseudocitrobacter faecalis	3	0.0012482				Serratia odorifera	8	0.00332852
	7	Fructilactobacillus lindneri	31		Pseudomonas aylmerense	590	0.245478				Streptococcus thermophilus	8	0.00332852
	8	Fructilactobacillus lindneri	78		Pseudomonas fluorescens	112	0.0465993				Achromobacter insolitus	7	0.00291246
	9	Fructilactobacillus lindneri	69		Pseudomonas mucidolens	11	0.00457672				Acinetobacter tjernbergiae	6	0.00249639
	97	Fructilactobacillus lindneri	5		Pseudomonas tolaasii	14	0.00582491				Janthinobacterium lividum	5	0.00208033
	160	Fructilactobacillus lindneri	2		Ralstonia pickettii	12	0.00499278				Methylobacterium bullatum	5	0.00208033
	144	Fructilactobacillus lindneri	2		Raoultella electrica	8	0.00332852				Alkalihalobacillus halodurans	3	0.00124819
	200	Fructilactobacillus lindneri	1		Raoultella ornithinolytica	31	0.012898				Pseudocitrobacter faecalis	3	0.00124819
	89	Herbaspirillum aquaticum	90		Raoultella planticola	1	0.000416065				Bacillus thaonhiensis	2	0.00083213
	165	Herbaspirillum rubrisubalbicans	2		Sediminibacterium magnilacihabitans	10	0.00416065				Escherichia fergusonii	2	0.00083213
	309	Janthinobacterium lividum	5		Serratia marcescens	19	0.00790524				Herbaspirillum rubrisubalbicans	2	0.00083213
	31	Janthinobacterium violaceinigrum	12		Serratia nematodiphila	55	0.0228836				Komagataeibacter medellinensis	2	0.00083213
	24	Komagataeibacter medellinensis	1		Serratia odorifera	8	0.00332852				Acetobacter indonesiensis	1	0.000416065
	42	Komagataeibacter medellinensis	1		Serratia surfactantfaciens	104	0.0432708				Caldalkalibacillus uzonensis	1	0.000416065
	2	Levilactobacillus brevis	58		Serratia ureilytica	1	0.000416065				Franconibacter pulveris	1	0.000416065
	10	Levilactobacillus brevis	9		Stenotrophomonas maltophilia	9	0.00374459				Pediococcus damnosus	1	0.000416065
	153	Methylobacterium bullatum	5		Streptococcus thermophilus	8	0.00332852				Raoultella planticola	1	0.000416065
	207	Pediococcus damnosus	1		Unclassified	65	0.0270442				Serratia ureilytica	1	0.000416065
	167	Pseudocitrobacter faecalis	2
	93	Pseudocitrobacter faecalis	1
	15	Pseudomonas aylmerense	539
	23	Pseudomonas aylmerense	51
	83	Pseudomonas fluorescens	84
	242	Pseudomonas fluorescens	26
	169	Pseudomonas fluorescens	2
	92	Pseudomonas mucidolens	2
	99	Pseudomonas mucidolens	2
	213	Pseudomonas mucidolens	2
	219	Pseudomonas mucidolens	2
	270	Pseudomonas mucidolens	2
	166	Pseudomonas mucidolens	1
	289	Pseudomonas tolaasii	14
	51	Ralstonia pickettii	12
	30	Raoultella electrica	8
	26	Raoultella ornithinolytica	20
	25	Raoultella ornithinolytica	11
	76	Raoultella planticola	1
	196	Sediminibacterium magnilacihabitans	10
	22	Serratia marcescens	19
	20	Serratia nematodiphila	54
	215	Serratia nematodiphila	1
	133	Serratia odorifera	8
	17	Serratia surfactantfaciens	103
	80	Serratia surfactantfaciens	1
	96	Serratia ureilytica	1
	39	Stenotrophomonas maltophilia	9
	193	Streptococcus thermophilus	8
	163	Unclassified	32
	260	Unclassified	22
	205	Unclassified	11

## Sheet: Lager Abundance Filter
Relative differentials of biofilm and planktonic bacterial growth from the year 2 lager starter. The zOTU read counts in each sample were normalized to the read counts of the zOTU1 reference. The relative abundance in each culture was then compared to the relative abundance in the starter to obtain a relative differential (presented as log2). A filter was applied to each set (the starter, three b…																																	Relative Abundance Filter
					Year2_Biofilm_1				Year2_Biofilm_2				Year2_Biofilm_3				Year1_Lager_Planktonic_1				Year2_Planktonic_2				Year2_Planktonic_3				Year2_Starter				Threshold
	zOTU#	ID	genus	species	Reads	Read % Abundance	Read Relative Abundance	Read Relative Differential	Reads6	Read % Abundance7	Read Relative Abundance8	Read Relative Differential9	Reads14	Read % Abundance15	Read Relative Abundance16	Read Relative Differential17	Reads2	Read % Abundance3	Read Relative Abundance4	Read Relative Differential5	Reads10	Read % Abundance11	Read Relative Abundance12	Read Relative Differential13	Reads18	Read % Abundance19	Read Relative Abundance20	Read Relative Differential21	Reads22	Read % Abundance23	Read Relative Abundance24		0.001	Result		B1	B2	B3	P1	P2	P3
	zOTU1	1	Acetobacter	Acetobacter farinalis	4671	2.0803	1	0	2001	1.02751	1	0					66820	27.1258	1	0	66241	29.1844	1	0					134572	55.9907	1			include		0	0	0	0	0	0
	zOTU2	2	Levilactobacillus	Levilactobacillus brevis	66	0.0294	0.0141297	5.03492	115	0.0590525	0.0574713	7.05902	No Data - Samples Lost During Processing				171	0.0694179	0.00255911	2.5699	84	0.0370086	0.0012681	1.55692					58	0.0241318	0.000430996			exclude		0	0	0	0	0	0
	zOTU3	3	Fructilactobacillus	Fructilactobacillus lindneri	76559	34.097	16.3903	13.0284	68188	35.0145	34.077	14.0843					58206	23.6289	0.871087	8.79451	53371	23.5141	0.805709	8.68196		No Data - Samples Lost During Processing			264	0.109841	0.00196177			include		13.0284	14.0843	0	8.79451	8.68196	0
	zOTU4	4	Fructilactobacillus	Fructilactobacillus lindneri	59986	26.7159	12.8422	12.796	53926	27.691	26.9495	13.8654					46560	18.9012	0.696797	8.59202	43218	19.0409	0.652436	8.49711					243	0.101104	0.00180572			include		12.796	13.8654	0	8.59202	8.49711	0
	zOTU6	6	Acetobacter	Acetobacter aceti	3086	1.3744	0.660672	7.21844	668	0.343018	0.333833	6.23363					10619	4.31081	0.158919	5.1628	6032	2.65757	0.0910614	4.35942					597	0.248391	0.00443629			include		7.21844	6.23363	0	5.1628	4.35942	0
	zOTU7	7	Fructilactobacillus	Fructilactobacillus lindneri	31648	14.095	6.77542	14.8441	28032	14.3944	14.009	15.8921					24145	9.80173	0.361344	10.6153	22508	9.91655	0.33979	10.5265					31	0.012898	0.00023036			exclude		0	0	0	0	0	0
	zOTU8	8	Fructilactobacillus	Fructilactobacillus lindneri	24665	10.985	5.28045	13.1533	21592	11.0875	10.7906	14.1843					19331	7.84748	0.2893	8.96325	17753	7.8216	0.268006	8.85295					78	0.0324531	0.000579615			exclude		0	0	0	0	0	0
	zOTU9	9	Fructilactobacillus	Fructilactobacillus lindneri	23501	10.4666	5.03126	13.2604	20092	10.3172	10.041	14.2573					16670	6.76723	0.249476	8.92647	15951	7.02768	0.240803	8.87542					69	0.0287085	0.000512737			exclude		0	0	0	0	0	0
	zOTU10	10	Levilactobacillus	Levilactobacillus brevis	5	0.0022	0.00107044	4.00051	7	0.0035945	0.00349825	5.70894					17	0.0069012	0.000254415	1.92756	10	0.00440579	0.000150964	1.17458					9	0.00374459	6.68787e-05			exclude		0	0	0	0	0	0
	zOTU12	12	Acetobacter	Acetobacter sicerae	29	0.0129	0.00620852	-6.11037	19	0.0097565	0.00949525	-5.49742					613	0.248849	0.0091739	-5.54709	89	0.0392115	0.00134358	-8.31854					57723	24.0165	0.428938			include		-6.11037	-5.49742	0	-5.54709	-8.31854	0
	zOTU13	13	Acetobacter	Acetobacter estunensis	35	0.0156	0.00749304	-5.13775	18	0.009243	0.0089955	-4.87409					1052	0.427062	0.0157438	-4.06659	141	0.0621217	0.00212859	-6.9534					35500	14.7703	0.263799			include		-5.13775	-4.87409	0	-4.06659	-6.9534	0
	zOTU15	15	Pseudomonas	Pseudomonas aylmerense	0	0	0	0	0	0	0	0					1	0.000405953	1.49656e-05	-8.06412	0	0	0	0					539	0.224259	0.00400529			exclude		0	0	0	0	0	0
	zOTU17	17	Serratia	Serratia surfactantfaciens	0	0	0	0	0	0	0	0					0	0	0	0	1	0.000440579	1.50964e-05	-5.66392					103	0.0428547	0.00076539			exclude		0	0	0	0	0	0
	zOTU20	20	Serratia	Serratia nematodiphila	0	0	0	0	0	0	0	0					0	0	0	0	0	0	0	0					54	0.0224675	0.000401272			exclude		0	0	0	0	0	0
	zOTU22	22	Serratia	Serratia marcescens	0	0	0	0	0	0	0	0					0	0	0	0	0	0	0	0					19	0.00790524	0.000141188			exclude		0	0	0	0	0	0
	zOTU23	23	Pseudomonas	Pseudomonas aylmerense	0	0	0	0	0	0	0	0					0	0	0	0	0	0	0	0					51	0.0212193	0.000378979			exclude		0	0	0	0	0	0
	zOTU24	24	Komagataeibacter	Komagataeibacter medellinensis	0	0	0	0	0	0	0	0					2	0.000811906	2.99312e-05	2.01003	0	0	0	0					1	0.000416065	7.43097e-06			exclude		0	0	0	0	0	0
	zOTU25	25	Raoultella	Raoultella ornithinolytica	0	0	0	0	0	0	0	0					0	0	0	0	0	0	0	0					11	0.00457672	8.17406e-05			exclude		0	0	0	0	0	0
	zOTU26	26	Raoultella	Raoultella ornithinolytica	0	0	0	0	0	0	0	0					0	0	0	0	0	0	0	0					20	0.0083213	0.000148619			exclude		0	0	0	0	0	0
	zOTU27	27	Cutibacterium	Cutibacterium acnes	4	0.0018	0.000856348	2.38907	3	0.0015405	0.00149925	3.19704					2	0.000811906	2.99312e-05	-2.44941	0	0	0	0					22	0.00915343	0.000163481			exclude		0	0	0	0	0	0
	zOTU30	30	Raoultella	Raoultella electrica	0	0	0	0	0	0	0	0					0	0	0	0	0	0	0	0					8	0.00332852	5.94477e-05			exclude		0	0	0	0	0	0
	zOTU31	31	Janthinobacterium	Janthinobacterium violaceinigrum	0	0	0	0	0	0	0	0					0	0	0	0	0	0	0	0					12	0.00499278	8.91716e-05			exclude		0	0	0	0	0	0
	zOTU35	35	Escherichia	Escherichia fergusonii	0	0	0	0	2	0.001027	0.0009995	6.07151					0	0	0	0	0	0	0	0					2	0.00083213	1.48619e-05			exclude		0	0	0	0	0	0
	zOTU39	39	Stenotrophomonas	Stenotrophomonas maltophilia	3	0.0013	0.000642261	3.26354	0	0	0	0					0	0	0	0	0	0	0	0					9	0.00374459	6.68787e-05			exclude		0	0	0	0	0	0
	zOTU42	42	Komagataeibacter	Komagataeibacter medellinensis	0	0	0	0	0	0	0	0					1	0.000405953	1.49656e-05	1.01003	0	0	0	0					1	0.000416065	7.43097e-06			exclude		0	0	0	0	0	0
	zOTU45	45	Acetobacter	Acetobacter farinalis	2	0.0009	0.000428174	3.8485	1	0.0005135	0.00049975	4.07151					85	0.034506	0.00127207	5.41942	71	0.0312811	0.00107184	5.17233					4	0.00166426	2.97239e-05			exclude		0	0	0	0	0	0
	zOTU46	46	Acetobacter	Acetobacter farinalis	4	0.0018	0.000856348	3.67858	6	0.003081	0.0029985	5.48655					137	0.0556155	0.00205028	4.93813	153	0.0674086	0.00230975	5.11004					9	0.00374459	6.68787e-05			exclude		0	0	0	0	0	0
	zOTU48	48	Acetobacter	Acetobacter farinalis	4	0.0018	0.000856348	6.8485	4	0.002054	0.001999	8.07151					125	0.0507441	0.0018707	7.97581	148	0.0652057	0.00223427	8.23204					1	0.000416065	7.43097e-06			exclude		0	0	0	0	0	0
	zOTU51	51	Ralstonia	Ralstonia pickettii	0	0	0	0	0	0	0	0					0	0	0	0	0	0	0	0					12	0.00499278	8.91716e-05			exclude		0	0	0	0	0	0
	zOTU62	62	Acetobacter	Acetobacter sicerae	8	0.0036	0.00171269	-5.38691	1	0.0005135	0.00049975	-7.1639					328	0.133153	0.00490871	-3.86784	59	0.0259942	0.000890687	-6.33019					9644	4.01253	0.0716642			exclude		0	0	0	0	0	0
	zOTU69	69	Caldalkalibacillus	Caldalkalibacillus uzonensis	0	0	0	0	0	0	0	0					0	0	0	0	1	0.000440579	1.50964e-05	1.02258					1	0.000416065	7.43097e-06			exclude		0	0	0	0	0	0
	zOTU76	76	Raoultella	Raoultella planticola	0	0	0	0	0	0	0	0					0	0	0	0	0	0	0	0					1	0.000416065	7.43097e-06			exclude		0	0	0	0	0	0
	zOTU77	77	Achromobacter	Achromobacter insolitus	0	0	0	0	0	0	0	0					0	0	0	0	0	0	0	0					7	0.00291246	5.20168e-05			exclude		0	0	0	0	0	0
	zOTU80	80	Serratia	Serratia surfactantfaciens	0	0	0	0	0	0	0	0					0	0	0	0	0	0	0	0					1	0.000416065	7.43097e-06			exclude		0	0	0	0	0	0
	zOTU83	83	Pseudomonas	Pseudomonas fluorescens	0	0	0	0	0	0	0	0					0	0	0	0	0	0	0	0					84	0.0349495	0.000624201			exclude		0	0	0	0	0	0
	zOTU89	89	Herbaspirillum	Herbaspirillum aquaticum	0	0	0	0	1	0.0005135	0.00049975	-0.42034					0	0	0	0	0	0	0	0					90	0.0374459	0.000668787			exclude		0	0	0	0	0	0
	zOTU92	92	Pseudomonas	Pseudomonas mucidolens	0	0	0	0	0	0	0	0					0	0	0	0	0	0	0	0					2	0.00083213	1.48619e-05			exclude		0	0	0	0	0	0
	zOTU93	93	Pseudocitrobacter	Pseudocitrobacter faecalis	0	0	0	0	0	0	0	0					0	0	0	0	0	0	0	0					1	0.000416065	7.43097e-06			exclude		0	0	0	0	0	0
	zOTU94	94	Acetobacter	Acetobacter farinalis	0	0	0	0	0	0	0	0					2	0.000811906	2.99312e-05	2.01003	0	0	0	0					1	0.000416065	7.43097e-06			exclude		0	0	0	0	0	0
	zOTU96	96	Serratia	Serratia ureilytica	0	0	0	0	0	0	0	0					0	0	0	0	0	0	0	0					1	0.000416065	7.43097e-06			exclude		0	0	0	0	0	0
	zOTU97	97	Fructilactobacillus	Fructilactobacillus lindneri	62	0.0276	0.0132734	8.48077	13	0.0066755	0.00649675	7.45002					374	0.151826	0.00559713	7.23499	229	0.100893	0.00345707	6.53986					5	0.00208033	3.71548e-05			exclude		0	0	0	0	0	0
	zOTU99	99	Pseudomonas	Pseudomonas mucidolens	0	0	0	0	0	0	0	0					0	0	0	0	0	0	0	0					2	0.00083213	1.48619e-05			exclude		0	0	0	0	0	0
	zOTU100	100	Franconibacter	Franconibacter pulveris	0	0	0	0	0	0	0	0					0	0	0	0	0	0	0	0					1	0.000416065	7.43097e-06			exclude		0	0	0	0	0	0
	zOTU115	115	Acetobacter	Acetobacter tropicalis	40	0.0178	0.00856348	2.33123	4	0.002054	0.001999	0.232309					404	0.164005	0.00604609	1.82903	253	0.111467	0.00381939	1.16637					229	0.0952789	0.00170169			include		2.33123	0.232309	0	1.82903	1.16637	0
	zOTU133	133	Serratia	Serratia odorifera	0	0	0	0	0	0	0	0					0	0	0	0	0	0	0	0					8	0.00332852	5.94477e-05			exclude		0	0	0	0	0	0
	zOTU144	144	Fructilactobacillus	Fructilactobacillus lindneri	8	0.0036	0.00171269	6.8485	2	0.001027	0.0009995	6.07151					107	0.043437	0.00160132	6.75149	98	0.0431768	0.00147945	6.63729					2	0.00083213	1.48619e-05			exclude		0	0	0	0	0	0
	zOTU145	145	Bacillus	Bacillus thaonhiensis	1	0.0004	0.000214087	3.8485	0	0	0	0					0	0	0	0	0	0	0	0					2	0.00083213	1.48619e-05			exclude		0	0	0	0	0	0
	zOTU151	151	Acetobacter	Acetobacter tropicalis	0	0	0	0	0	0	0	0					0	0	0	0	0	0	0	0					17	0.00707311	0.000126326			exclude		0	0	0	0	0	0
	zOTU152	152	Alkalihalobacillus	Alkalihalobacillus halodurans	1	0.0004	0.000214087	3.26354	0	0	0	0					0	0	0	0	0	0	0	0					3	0.00124819	2.22929e-05			exclude		0	0	0	0	0	0
	zOTU153	153	Methylobacterium	Methylobacterium bullatum	0	0	0	0	0	0	0	0					0	0	0	0	0	0	0	0					5	0.00208033	3.71548e-05			exclude		0	0	0	0	0	0
	zOTU160	160	Fructilactobacillus	Fructilactobacillus lindneri	79	0.0352	0.0169129	10.1523	35	0.0179725	0.0174913	10.2008					449	0.182273	0.00671955	8.8206	486	0.214121	0.00733685	8.94739					2	0.00083213	1.48619e-05			exclude		0	0	0	0	0	0
	zOTU163	163			0	0	0	0	0	0	0	0					0	0	0	0	0	0	0	0					32	0.0133141	0.000237791			exclude		0	0	0	0	0	0
	zOTU165	165	Herbaspirillum	Herbaspirillum rubrisubalbicans	0	0	0	0	0	0	0	0					0	0	0	0	0	0	0	0					2	0.00083213	1.48619e-05			exclude		0	0	0	0	0	0
	zOTU166	166	Pseudomonas	Pseudomonas mucidolens	0	0	0	0	0	0	0	0					0	0	0	0	0	0	0	0					1	0.000416065	7.43097e-06			exclude		0	0	0	0	0	0
	zOTU167	167	Pseudocitrobacter	Pseudocitrobacter faecalis	0	0	0	0	0	0	0	0					0	0	0	0	0	0	0	0					2	0.00083213	1.48619e-05			exclude		0	0	0	0	0	0
	zOTU169	169	Pseudomonas	Pseudomonas fluorescens	0	0	0	0	0	0	0	0					0	0	0	0	0	0	0	0					2	0.00083213	1.48619e-05			exclude		0	0	0	0	0	0
	zOTU193	193	Streptococcus	Streptococcus thermophilus	3	0.0013	0.000642261	3.43347	0	0	0	0					0	0	0	0	0	0	0	0					8	0.00332852	5.94477e-05			exclude		0	0	0	0	0	0
	zOTU196	196	Sediminibacterium	Sediminibacterium magnilacihabitans	0	0	0	0	0	0	0	0					0	0	0	0	0	0	0	0					10	0.00416065	7.43097e-05			exclude		0	0	0	0	0	0
	zOTU200	200	Fructilactobacillus	Fructilactobacillus lindneri	18	0.008	0.00385357	9.01843	4	0.002054	0.001999	8.07151					83	0.0336941	0.00124214	7.38507	67	0.0295188	0.00101146	7.08867					1	0.000416065	7.43097e-06			exclude		0	0	0	0	0	0
	zOTU205	205			0	0	0	0	0	0	0	0					0	0	0	0	0	0	0	0					11	0.00457672	8.17406e-05			exclude		0	0	0	0	0	0
	zOTU207	207	Pediococcus	Pediococcus damnosus	0	0	0	0	0	0	0	0					0	0	0	0	0	0	0	0					1	0.000416065	7.43097e-06			exclude		0	0	0	0	0	0
	zOTU211	211	Acetobacter	Acetobacter farinalis	0	0	0	0	0	0	0	0					0	0	0	0	0	0	0	0					24	0.00998556	0.000178343			exclude		0	0	0	0	0	0
	zOTU212	212	Acinetobacter	Acinetobacter tjernbergiae	0	0	0	0	0	0	0	0					0	0	0	0	0	0	0	0					6	0.00249639	4.45858e-05			exclude		0	0	0	0	0	0
	zOTU213	213	Pseudomonas	Pseudomonas mucidolens	0	0	0	0	0	0	0	0					0	0	0	0	0	0	0	0					2	0.00083213	1.48619e-05			exclude		0	0	0	0	0	0
	zOTU215	215	Serratia	Serratia nematodiphila	0	0	0	0	0	0	0	0					0	0	0	0	0	0	0	0					1	0.000416065	7.43097e-06			exclude		0	0	0	0	0	0
	zOTU219	219	Pseudomonas	Pseudomonas mucidolens	0	0	0	0	0	0	0	0					0	0	0	0	0	0	0	0					2	0.00083213	1.48619e-05			exclude		0	0	0	0	0	0
	zOTU231	231	Acetobacter	Acetobacter farinalis	0	0	0	0	0	0	0	0					1	0.000405953	1.49656e-05	-2.98997	1	0.000440579	1.50964e-05	-2.97742					16	0.00665704	0.000118895			exclude		0	0	0	0	0	0
	zOTU242	242	Pseudomonas	Pseudomonas fluorescens	0	0	0	0	0	0	0	0					0	0	0	0	0	0	0	0					26	0.0108177	0.000193205			exclude		0	0	0	0	0	0
	zOTU247	247	Acetobacter	Acetobacter thailandicus	0	0	0	0	0	0	0	0					0	0	0	0	0	0	0	0					25	0.0104016	0.000185774			exclude		0	0	0	0	0	0
	zOTU260	260			0	0	0	0	0	0	0	0					0	0	0	0	0	0	0	0					22	0.00915343	0.000163481			exclude		0	0	0	0	0	0
	zOTU264	264	Acetobacter	Acetobacter indonesiensis	0	0	0	0	0	0	0	0					0	0	0	0	0	0	0	0					1	0.000416065	7.43097e-06			exclude		0	0	0	0	0	0
	zOTU270	270	Pseudomonas	Pseudomonas mucidolens	0	0	0	0	0	0	0	0					0	0	0	0	0	0	0	0					2	0.00083213	1.48619e-05
	zOTU289	289	Pseudomonas	Pseudomonas tolaasii	0	0	0	0	0	0	0	0					0	0	0	0	0	0	0	0					14	0.00582491	0.000104034
	zOTU309	309	Janthinobacterium	Janthinobacterium lividum	0	0	0	0	0	0	0	0					0	0	0	0	0	0	0	0					5	0.00208033	3.71548e-05

## Sheet: Lager delta t-tests
Deltas between biofilm and planktonic samples. The relative differentials from the preceding worksheet were analyzed to determine if the growth in the biofilms was significantly different than the growth in the planktonic communities (t-test P value > 0.05).
		Sort-ranked by delta log2 ratios			Relative Differentials
	zOTU	Sample ID	Plotting name	Putative species	B1	B2	B3	P1	P2	P3		t-test	Significant?		Biofilm Average	Biofilm S_Dev	Planktonic Average	Planktonic SDev	n	Delta	Delta_SDev		2^delta	2^Sdev
	zOTU3	3	zOTU3 - Fructilactobacillus	Fructilactobacillus lindneri	13.0284	14.0843	0	8.79451	8.68196	0		0.0119277	YES		13.5564	0.746674	8.73823	0.0795893	2	4.81814	0.750904		28.21	1.68285
	zOTU4	4	zOTU4 - Fructilactobacillus	Fructilactobacillus lindneri	12.796	13.8654	0	8.59202	8.49711	0		0.012346	YES		13.3307	0.756156	8.54457	0.0671067	2	4.78615	0.759128		27.5914	1.69247
	zOTU6	6	zOTU6 - Acetobacter	Acetobacter aceti	7.21844	6.23363	0	5.1628	4.35942	0		0.0906014	NO		6.72603	0.696364	4.76111	0.568078	2	1.96493	0.898686		3.90393	1.86437
	zOTU12	12	zOTU12 - Acetobacter	Acetobacter sicerae	-6.11037	-5.49742	0	-5.54709	-8.31854	0		0.509758	NO		-5.8039	0.433426	-6.93282	1.95971	2	1.12892	2.00707		2.18695	4.01966
	zOTU13	13	zOTU13 - Acetobacter	Acetobacter estunensis	-5.13775	-4.87409	0	-4.06659	-6.9534	0		0.761199	NO		-5.00592	0.18643	-5.50999	2.04128	2	0.504073	2.04978		1.41821	4.14043
	zOTU115	115	zOTU115 - Acetobacter	Acetobacter tropicalis	2.33123	0.232309	0	1.82903	1.16637	0		0.862574	NO		1.28177	1.48416	1.4977	0.468573	2	-0.215934	1.55637		0.860988	2.94113

## Sheet: IPA
	Bacterial V3-V4 zOTU read counts in the IPA starter and in each culture. Sortable columns contain: the zOTU designations; a sequence ID that matches the zOTU number (to allow numerical sorting); the taxonomic assignments provided by the BCLA software along with the BCLA confidence score at each taxonomic level; a final classification assigned with confidence scores >80%; the overall read count in…
																						Year2_IPA_Biofilm_1				Year2_IPA_Biofilm_2				Year2_IPA_Biofilm_3				Year2_IPA_Planktonic_1				Year2_IPA_Planktonic_2				Year2_IPA_Planktonic_3				Year2_IPA_Starter
				zOTU#	ID	superkingdom	superkingdom_c	phylum	phylum_c	class	class_c	order	order_c	family	family_c	genus	genus_c	species	species_c	Final Classification	Total Abundance	Reads	Read % Abundance	Read Relative Abundance	Read Relative Differential	Reads6	Read % Abundance7	Read Relative Abundance8	Read Relative Differential9	Reads14	Read % Abundance15	Read Relative Abundance16	Read Relative Differential17	Reads2	Read % Abundance3	Read Relative Abundance4	Read Relative Differential5	Reads10	Read % Abundance11	Read Relative Abundance12	Read Relative Differential13	Reads18	Read % Abundance19	Read Relative Abundance20	Read Relative Differential21	Reads22	Read % Abundance23	Read Relative Abundance24
	yellow highlight = reference zOTU for log ratios			zOTU1	1	Bacteria	100	Proteobacteria	100	Alphaproteobacteria	100	Rhodospirillales	100	Acetobacteraceae	100	Acetobacter	100	Acetobacter farinalis	65.6	Acetobacter	4153156	59550	83.7164	1	0	276081	89.625	1	0	165651	77.8245	1	0	276922	99.1472	1	0	244860	74.9366	1	0	54531	29.2	1	0	247126	97.7749	1
	red = present in starter and in a cultured sample			zOTU6	6	Bacteria	100	Proteobacteria	100	Alphaproteobacteria	100	Rhodospirillales	100	Acetobacteraceae	100	Acetobacter	100	Acetobacter aceti	80	Acetobacter	360376	714	1.00375	0.0119899	2.92923	10352	3.3606	0.0374962	4.57415	343	0.161145	0.00207062	0.395538	1374	0.491937	0.00496169	1.65631	41878	12.8163	0.171028	6.76357	60	0.0321285	0.00110029	-0.516637	389	0.153907	0.0015741
	green = present in starter, absent in cultures			zOTU12	12	Bacteria	100	Proteobacteria	100	Alphaproteobacteria	100	Rhodospirillales	100	Acetobacteraceae	100	Acetobacter	100	Acetobacter sicerae	66.4	Acetobacter	113788	521	0.732431	0.00874895	1.27893	7442	2.41592	0.0269559	2.90235	1288	0.605115	0.00777538	1.10874	65	0.0232721	0.000234723	-3.94115	169	0.0517205	0.00069019	-2.38511	24	0.0128514	0.000440117	-3.03422	891	0.352522	0.00360545
				zOTU13	13	Bacteria	100	Proteobacteria	100	Alphaproteobacteria	100	Rhodospirillales	100	Acetobacteraceae	100	Acetobacter	100	Acetobacter estunensis	68.7	Acetobacter	78967	419	0.589037	0.0070361	0.00315988	7323	2.37729	0.0265248	1.91765	1528	0.71787	0.00922421	0.393809	86	0.0307908	0.000310557	-4.49869	181	0.055393	0.000739198	-3.24758	45	0.0240964	0.000825219	-3.08877	1735	0.686449	0.00702071
				zOTU5	5	Bacteria	100	Firmicutes	100	Bacilli	100	Lactobacillales	100	Lactobacillaceae	100	Pediococcus	100	Pediococcus damnosus	80.5833	Pediococcus damnosus	373643	4	0.00562327	6.71704e-05	0	6	0.0019478	2.17328e-05	0	0	0	0	0	22	0.00787672	7.94448e-05	0	1	0.000306039	4.08397e-06	0	0	0	0	0	0	0	0
				zOTU24	24	Bacteria	100	Proteobacteria	100	Alphaproteobacteria	100	Rhodospirillales	100	Acetobacteraceae	100	Komagataeibacter	100	Komagataeibacter medellinensis	96.4	Komagataeibacter medellinensis	17405	1	0.00140582	1.67926e-05	0.468111	1085	0.352227	0.00393001	8.33867	0	0	0	0	39	0.0139633	0.000140834	3.53621	16268	4.97864	0.066438	12.4181	6	0.00321285	0.000110029	3.1801	3	0.00118694	1.21396e-05
				zOTU42	42	Bacteria	100	Proteobacteria	100	Alphaproteobacteria	100	Rhodospirillales	100	Acetobacteraceae	100	Komagataeibacter	100	Komagataeibacter medellinensis	92.8	Komagataeibacter medellinensis	4707	0	0	0	0	338	0.109726	0.00122428	6.65607	0	0	0	0	24	0.00859279	8.6667e-05	2.83577	4333	1.32607	0.0176958	10.5095	7	0.00374833	0.000128367	3.40249	3	0.00118694	1.21396e-05
				zOTU45	45	Bacteria	100	Proteobacteria	100	Alphaproteobacteria	100	Rhodospirillales	100	Acetobacteraceae	100	Acetobacter	100	Acetobacter farinalis	76	Acetobacter	3243	0	0	0	0	7	0.00227243	2.53549e-05	-1.35249	92	0.0432225	0.000555385	3.10066	1	0.000358033	3.61113e-06	-4.16423	1	0.000306039	4.08397e-06	-3.98671	234	0.125301	0.00429114	6.05046	16	0.00633037	6.47443e-05
				zOTU46	46	Bacteria	100	Proteobacteria	100	Alphaproteobacteria	100	Rhodospirillales	100	Acetobacteraceae	100	Acetobacter	100	Acetobacter farinalis	69.6	Acetobacter	6801	1	0.00140582	1.67926e-05	-3.03439	8	0.00259707	2.8977e-05	-2.24731	92	0.0432225	0.000555385	2.0132	3	0.0010741	1.08334e-05	-3.66673	3	0.000918116	1.22519e-05	-3.48921	303	0.162249	0.00555647	5.33581	34	0.013452	0.000137582
				zOTU48	48	Bacteria	100	Proteobacteria	100	Alphaproteobacteria	100	Rhodospirillales	100	Acetobacteraceae	100	Acetobacter	100	Acetobacter farinalis	74.4	Acetobacter	3624	0	0	0	0	0	0	0	0	69	0.0324169	0.000416538	1.77873	0	0	0	0	0	0	0	0	220	0.117805	0.0040344	5.05457	30	0.0118694	0.000121396
				zOTU11	11	Bacteria	100	Firmicutes	100	Bacilli	100	Lactobacillales	100	Lactobacillaceae	100	Pediococcus	100	Pediococcus damnosus	79.3333	Pediococcus	117159	3	0.00421745	5.03778e-05	0	3	0.000973899	1.08664e-05	0	0	0	0	0	2	0.000716066	7.22225e-06	0	0	0	0	0	0	0	0	0	0	0	0
				zOTU56	56	Bacteria	100	Proteobacteria	100	Alphaproteobacteria	100	Rhodospirillales	100	Acetobacteraceae	100	Komagataeibacter	100	Komagataeibacter medellinensis	93.4	Komagataeibacter medellinensis	7126	0	0	0	0	566	0.183742	0.00205012	5.98481	0	0	0	0	29	0.010383	0.000104723	1.69375	6514	1.99354	0.026603	9.68262	8	0.0042838	0.000146706	2.1801	8	0.00316518	3.23722e-05
				zOTU57	57	Bacteria	100	Proteobacteria	100	Alphaproteobacteria	100	Rhodospirillales	100	Acetobacteraceae	100	Komagataeibacter	100	Komagataeibacter medellinensis	91	Komagataeibacter medellinensis	4554	1	0.00140582	1.67926e-05	-0.531889	310	0.100636	0.00112286	5.53132	0	0	0	0	7	0.00250623	2.52779e-05	0.0581596	4223	1.2924	0.0172466	9.47238	7	0.00374833	0.000128367	2.40249	6	0.00237389	2.42791e-05
				zOTU14	14	Bacteria	100	Firmicutes	100	Bacilli	100	Lactobacillales	100	Lactobacillaceae	100	Loigolactobacillus	100	Loigolactobacillus backii	84	Loigolactobacillus backii	165032	0	0	0	0	0	0	0	0	0	0	0	0	0	0	0	0	0	0	0	0	0	0	0	0	0	0	0
				zOTU62	62	Bacteria	100	Proteobacteria	100	Alphaproteobacteria	100	Rhodospirillales	100	Acetobacteraceae	100	Acetobacter	100	Acetobacter sicerae	71.2	Acetobacter	20619	122	0.17151	0.0020487	0.336352	1797	0.583366	0.00650896	2.00407	558	0.262154	0.00336853	1.05376	40	0.0143213	0.000144445	-3.48976	101	0.0309099	0.000412481	-1.97596	18	0.00963855	0.000330087	-2.29744	401	0.158655	0.00162265
				zOTU16	16	Bacteria	100	Firmicutes	100	Bacilli	100	Lactobacillales	100	Lactobacillaceae	100	Levilactobacillus	100	Levilactobacillus brevis	98.8333	Levilactobacillus brevis	80387	0	0	0	0	0	0	0	0	58	0.027249	0.000350134	0	0	0	0	0	0	0	0	0	138	0.0738956	0.00253067	0	0	0	0
				zOTU17	17	Bacteria	100	Proteobacteria	100	Gammaproteobacteria	100	Enterobacterales	100	Yersiniaceae	100	Serratia	100	Serratia surfactantfaciens	64.3	Serratia	45224	364	0.511717	0.00611251	0	0	0	0	0	0	0	0	0	6	0.0021482	2.16668e-05	0	1	0.000306039	4.08397e-06	0	0	0	0	0	0	0	0
				zOTU18	18	Bacteria	100	Firmicutes	100	Bacilli	100	Lactobacillales	100	Lactobacillaceae	100	Loigolactobacillus	100	Loigolactobacillus backii	87	Loigolactobacillus backii	54726	0	0	0	0	0	0	0	0	0	0	0	0	0	0	0	0	0	0	0	0	0	0	0	0	0	0	0
				zOTU19	19	Bacteria	100	Firmicutes	100	Bacilli	100	Lactobacillales	100	Lactobacillaceae	100	Loigolactobacillus	100	Loigolactobacillus backii	80.8333	Loigolactobacillus backii	53168	0	0	0	0	0	0	0	0	0	0	0	0	0	0	0	0	0	0	0	0	0	0	0	0	0	0	0
				zOTU20	20	Bacteria	100	Proteobacteria	100	Gammaproteobacteria	100	Enterobacterales	100	Yersiniaceae	100	Serratia	100	Serratia nematodiphila	64.7	Serratia	32240	461	0.648082	0.00774139	0	0	0	0	0	0	0	0	0	6	0.0021482	2.16668e-05	0	0	0	0	0	0	0	0	0	0	0	0
				zOTU101	101	Bacteria	100	Proteobacteria	100	Alphaproteobacteria	100	Rhodospirillales	100	Acetobacteraceae	100	Tanticharoenia	49.5	Tanticharoenia sakaeratensis	49.5	Acetobacteraceae	762	0	0	0	0	0	0	0	0	0	0	0	0	6	0.0021482	2.16668e-05	-1.8272	0	0	0	0	2	0.00107095	3.66764e-05	-1.06783	19	0.00751731	7.68839e-05
				zOTU22	22	Bacteria	100	Proteobacteria	100	Gammaproteobacteria	100	Enterobacterales	100	Yersiniaceae	100	Serratia	100	Serratia marcescens	74.5333	Serratia	27404	7	0.00984072	0.000117548	0	0	0	0	0	0	0	0	0	0	0	0	0	0	0	0	0	0	0	0	0	0	0	0
				zOTU115	115	Bacteria	100	Proteobacteria	100	Alphaproteobacteria	100	Rhodospirillales	100	Acetobacteraceae	100	Acetobacter	100	Acetobacter tropicalis	87.9333	Acetobacter tropicalis	6889	53	0.0745083	0.000890008	1.8268	433	0.140566	0.00156838	2.64418	43	0.0202018	0.000259582	0.0491683	110	0.0393836	0.000397224	0.662931	2132	0.652475	0.00870702	5.11709	17	0.00910308	0.000311749	0.313365	62	0.0245302	0.000250884
				zOTU116	116	Bacteria	100	Proteobacteria	100	Alphaproteobacteria	100	Rhodospirillales	100	Acetobacteraceae	100	Gluconacetobacter	73.6	Gluconacetobacter entanii	73.6	Acetobacteraceae	679	0	0	0	0	0	0	0	0	0	0	0	0	9	0.0032223	3.25001e-05	-2.69475	0	0	0	0	0	0	0	0	52	0.0205737	0.000210419
				zOTU25	25	Bacteria	100	Proteobacteria	100	Gammaproteobacteria	100	Enterobacterales	100	Enterobacteriaceae	100	Raoultella	100	Raoultella ornithinolytica	93.1667	Raoultella ornithinolytica	10334	0	0	0	0	0	0	0	0	0	0	0	0	0	0	0	0	0	0	0	0	0	0	0	0	0	0	0
				zOTU26	26	Bacteria	100	Proteobacteria	100	Gammaproteobacteria	100	Enterobacterales	100	Enterobacteriaceae	100	Raoultella	100	Raoultella ornithinolytica	92.3333	Raoultella ornithinolytica	10311	0	0	0	0	0	0	0	0	0	0	0	0	0	0	0	0	0	0	0	0	0	0	0	0	0	0	0
				zOTU123	123	Bacteria	100	Proteobacteria	100	Alphaproteobacteria	100	Rhodospirillales	100	Acetobacteraceae	100	Acetobacter	100	Acetobacter tropicalis	69.4	Acetobacter	609	0	0	0	0	64	0.0207765	0.000231816	5.84016	0	0	0	0	3	0.0010741	1.08334e-05	1.42073	528	0.161588	0.00215633	9.05768	0	0	0	0	1	0.000395648	4.04652e-06
				zOTU28	28	Bacteria	100	Actinobacteria	100	Actinomycetia	100	Corynebacteriales	100	Dietziaceae	100	Dietzia	100	Dietzia cinnamea	81.5	Dietzia cinnamea	2901	245	0.344425	0.00411419	0	0	0	0	0	0	0	0	0	0	0	0	0	0	0	0	0	0	0	0	0	0	0	0
				zOTU130	130	Bacteria	100	Proteobacteria	100	Alphaproteobacteria	100	Rhodospirillales	100	Acetobacteraceae	100	Tanticharoenia	50.5833	Tanticharoenia sakaeratensis	50.5833	Acetobacteraceae	478	0	0	0	0	0	0	0	0	0	0	0	0	6	0.0021482	2.16668e-05	-1.57927	0	0	0	0	1	0.000535475	1.83382e-05	-1.8199	16	0.00633037	6.47443e-05
				zOTU30	30	Bacteria	100	Proteobacteria	100	Gammaproteobacteria	100	Enterobacterales	100	Enterobacteriaceae	100	Raoultella	71.75	Raoultella electrica	52.9167	Enterobacteriaceae	6808	0	0	0	0	0	0	0	0	0	0	0	0	0	0	0	0	0	0	0	0	0	0	0	0	0	0	0
				zOTU31	31	Bacteria	100	Proteobacteria	100	Betaproteobacteria	100	Burkholderiales	100	Oxalobacteraceae	100	Janthinobacterium	100	Janthinobacterium violaceinigrum	70.85	Janthinobacterium	2160	0	0	0	0	0	0	0	0	0	0	0	0	0	0	0	0	0	0	0	0	0	0	0	0	0	0	0
				zOTU32	32	Bacteria	100	Firmicutes	100	Bacilli	100	Bacillales	100	Bacillaceae	100	Alkalihalobacillus	39.6167	Alkalihalobacillus macyae	39.6167	Bacillaceae	5424	0	0	0	0	0	0	0	0	0	0	0	0	0	0	0	0	0	0	0	0	0	0	0	0	0	0	0
				zOTU33	33	Bacteria	100	Actinobacteria	100	Actinomycetia	100	Corynebacteriales	100	Corynebacteriaceae	100	Corynebacterium	100	Corynebacterium lipophiloflavum	56.1667	Corynebacterium	5303	116	0.163075	0.00194794	0	0	0	0	0	0	0	0	0	0	0	0	0	0	0	0	0	0	0	0	0	0	0	0
				zOTU34	34	Bacteria	100	Proteobacteria	100	Alphaproteobacteria	100	Hyphomicrobiales	100	Brucellaceae	100	Brucella	100	Brucella pseudogrignonensis	100	Brucella pseudogrignonensis	3484	0	0	0	0	0	0	0	0	0	0	0	0	0	0	0	0	0	0	0	0	0	0	0	0	0	0	0
				zOTU151	151	Bacteria	100	Proteobacteria	100	Alphaproteobacteria	100	Rhodospirillales	100	Acetobacteraceae	100	Acetobacter	95.75	Acetobacter tropicalis	47.6667	Acetobacter	801	257	0.361295	0.0043157	10.0587	0	0	0	0	268	0.125909	0.00161786	8.64319	8	0.00286426	2.8889e-05	2.83577	0	0	0	0	0	0	0	0	1	0.000395648	4.04652e-06
				zOTU36	36	Bacteria	100	Firmicutes	100	Bacilli	100	Bacillales	100	Bacillaceae	100	Alkalihalobacillus	40.75	Alkalihalobacillus macyae	40.75	Bacillaceae	2830	0	0	0	0	0	0	0	0	0	0	0	0	0	0	0	0	0	0	0	0	0	0	0	0	0	0	0
				zOTU37	37	Bacteria	100	Actinobacteria	100	Actinomycetia	100	Corynebacteriales	100	Corynebacteriaceae	100	Corynebacterium	100	Corynebacterium mycetoides	80.8333	Corynebacterium mycetoides	2555	26	0.0365512	0.000436608	0	0	0	0	0	0	0	0	0	0	0	0	0	0	0	0	0	0	0	0	0	0	0	0
				zOTU38	38	Bacteria	100	Proteobacteria	100	Alphaproteobacteria	100	Hyphomicrobiales	100	Phyllobacteriaceae	100	Mesorhizobium	100	Mesorhizobium australicum	58.1333	Mesorhizobium	2054	0	0	0	0	0	0	0	0	0	0	0	0	0	0	0	0	0	0	0	0	0	0	0	0	0	0	0
				zOTU172	172	Bacteria	100	Proteobacteria	100	Alphaproteobacteria	100	Rhodospirillales	100	Acetobacteraceae	100	Tanticharoenia	55.5833	Tanticharoenia sakaeratensis	55.5833	Acetobacteraceae	357	0	0	0	0	0	0	0	0	0	0	0	0	1	0.000358033	3.61113e-06	-3.48616	0	0	0	0	1	0.000535475	1.83382e-05	-1.14183	10	0.00395648	4.04652e-05
				zOTU40	40	Bacteria	100	Actinobacteria	100	Actinomycetia	100	Corynebacteriales	100	Corynebacteriaceae	100	Corynebacterium	100	Corynebacterium lipophiloflavum	90	Corynebacterium lipophiloflavum	2778	2	0.00281163	3.35852e-05	0	0	0	0	0	0	0	0	0	0	0	0	0	0	0	0	0	0	0	0	0	0	0	0
				zOTU210	210	Bacteria	100	Proteobacteria	100	Alphaproteobacteria	100	Rhodospirillales	100	Acetobacteraceae	100	Tanticharoenia	53.5	Tanticharoenia sakaeratensis	53.5	Acetobacteraceae	178	0	0	0	0	0	0	0	0	0	0	0	0	0	0	0	0	0	0	0	0	0	0	0	0	5	0.00197824	2.02326e-05
				zOTU211	211	Bacteria	100	Proteobacteria	100	Alphaproteobacteria	100	Rhodospirillales	100	Acetobacteraceae	100	Acetobacter	100	Acetobacter farinalis	69.6	Acetobacter	743	241	0.338802	0.00404702	8.96596	0	0	0	0	132	0.0620149	0.000796856	6.62149	5	0.00179016	1.80556e-05	1.1577	3	0.000918116	1.22519e-05	0.598252	2	0.00107095	3.66764e-05	2.1801	2	0.000791296	8.09304e-06
				zOTU43	43	Bacteria	100	Proteobacteria	100	Alphaproteobacteria	100	Sphingomonadales	100	Erythrobacteraceae	100	Pelagerythrobacter	90.7833	Pelagerythrobacter aerophilus	84.8167	Pelagerythrobacter aerophilus	2905	114	0.160263	0.00191436	0	0	0	0	0	421	0.19779	0.00254149	0	18	0.00644459	6.50003e-05	0	0	0	0	0	0	0	0	0	0	0	0
				zOTU227	227	Bacteria	100	Proteobacteria	100	Alphaproteobacteria	100	Rhodospirillales	100	Acetobacteraceae	100	Acetobacter	100	Acetobacter farinalis	72	Acetobacter	306	0	0	0	0	30	0.00973899	0.000108664	4.74705	0	0	0	0	2	0.000716066	7.22225e-06	0.835767	269	0.0823244	0.00109859	8.08475	1	0.000535475	1.83382e-05	2.1801	1	0.000395648	4.04652e-06
				zOTU231	231	Bacteria	100	Proteobacteria	100	Alphaproteobacteria	100	Rhodospirillales	100	Acetobacteraceae	100	Acetobacter	100	Acetobacter farinalis	73.6	Acetobacter	641	254	0.357078	0.00426532	10.0418	0	0	0	0	140	0.0657734	0.00084515	7.70638	5	0.00179016	1.80556e-05	2.1577	0	0	0	0	0	0	0	0	1	0.000395648	4.04652e-06
				zOTU264	264	Bacteria	100	Proteobacteria	100	Alphaproteobacteria	100	Rhodospirillales	100	Acetobacteraceae	100	Acetobacter	100	Acetobacter indonesiensis	66.4	Acetobacter	427	6	0.0084349	0.000100756	3.63804	22	0.00714193	7.96868e-05	3.29959	7	0.00328867	4.22575e-05	2.38445	3	0.0010741	1.08334e-05	0.42073	3	0.000918116	1.22519e-05	0.598252	0	0	0	0	2	0.000791296	8.09304e-06
				zOTU47	47	Bacteria	100	Firmicutes	100	Bacilli	100	Lactobacillales	100	Lactobacillaceae	100	Pediococcus	78.55	Pediococcus damnosus	44.0333	Lactobacillaceae	2962	0	0	0	0	0	0	0	0	0	0	0	0	0	0	0	0	0	0	0	0	0	0	0	0	0	0	0
				zOTU267	267	Bacteria	100	Proteobacteria	100	Alphaproteobacteria	100	Rhodospirillales	100	Acetobacteraceae	100	Acetobacter	100	Acetobacter syzygii	52	Acetobacter	889	0	0	0	0	0	0	0	0	0	0	0	0	10	0.00358033	3.61113e-05	-2.05176	0	0	0	0	3	0.00160643	5.50146e-05	-1.44439	37	0.014639	0.000149721
				zOTU49	49	Bacteria	100	Proteobacteria	100	Alphaproteobacteria	100	Hyphomicrobiales	100	Rhizobiaceae	100	Pararhizobium	99.2	Pararhizobium haloflavum	99.2	Pararhizobium haloflavum	1497	131	0.184162	0.00219983	0	7	0.00227243	2.53549e-05	0	1053	0.49471	0.00635674	0	0	0	0	0	1	0.000306039	4.08397e-06	0	0	0	0	0	0	0	0
				zOTU302	302	Bacteria	100	Proteobacteria	100	Alphaproteobacteria	100	Rhodospirillales	100	Acetobacteraceae	100	Tanticharoenia	100	Tanticharoenia sakaeratensis	100	Tanticharoenia sakaeratensis	2107	0	0	0	0	0	0	0	0	0	0	0	0	7	0.00250623	2.52779e-05	-2.67881	0	0	0	0	2	0.00107095	3.66764e-05	-2.14183	40	0.0158259	0.000161861
				zOTU51	51	Bacteria	100	Proteobacteria	100	Betaproteobacteria	100	Burkholderiales	100	Burkholderiaceae	100	Ralstonia	100	Ralstonia pickettii	100	Ralstonia pickettii	807	57	0.0801316	0.000957179	0	144	0.0467472	0.000521586	0	4	0.00187924	2.41472e-05	0	12	0.00429639	4.33335e-05	0	0	0	0	0	0	0	0	0	0	0	0
				zOTU52	52	Bacteria	100	Firmicutes	100	Bacilli	100	Bacillales	100	Staphylococcaceae	100	Staphylococcus	100	Staphylococcus epidermidis	47.1	Staphylococcus	1146	21	0.0295222	0.000352645	0	0	0	0	0	572	0.268731	0.00345304	0	0	0	0	0	2	0.000612078	8.16793e-06	0	0	0	0	0	0	0	0
				zOTU53	53	Bacteria	100	Actinobacteria	100	Actinomycetia	100	Propionibacteriales	100	Propionibacteriaceae	100	Cutibacterium	100	Cutibacterium granulosum	100	Cutibacterium granulosum	925	0	0	0	0	0	0	0	0	0	0	0	0	0	0	0	0	0	0	0	0	0	0	0	0	0	0	0
				zOTU54	54	Bacteria	100	Proteobacteria	100	Gammaproteobacteria	100	Oceanospirillales	100	Alcanivoracaceae	100	Alcanivorax	100	Alcanivorax nanhaiticus	49	Alcanivorax	466	0	0	0	0	0	0	0	0	0	0	0	0	0	0	0	0	0	0	0	0	0	0	0	0	0	0	0
				zOTU55	55	Bacteria	100	Proteobacteria	100	Alphaproteobacteria	100	Hyphomicrobiales	100	Bradyrhizobiaceae	100	Rhodopseudomonas	77.25	Rhodopseudomonas rhenobacensis	37.0833	Bradyrhizobiaceae	373	0	0	0	0	0	0	0	0	0	0	0	0	0	0	0	0	0	0	0	0	0	0	0	0	0	0	0
				zOTU108	108	Bacteria	100	Firmicutes	100	Bacilli	100	Bacillales	100	Bacillaceae	100	Bacillus	41	Metabacillus herbersteinensis	35.8333	Bacillaceae	926	0	0	0	0	35	0.0113622	0.000126774	4.96944	0	0	0	0	10	0.00358033	3.61113e-05	3.1577	7	0.00214227	2.85878e-05	2.82064	0	0	0	0	1	0.000395648	4.04652e-06
				zOTU21	21	Bacteria	100	Proteobacteria	100	Betaproteobacteria	100	Burkholderiales	100	Comamonadaceae	100	Delftia	100	Delftia acidovorans	100	Delftia acidovorans	31624	59	0.0829432	0.000990764	6.35075	52	0.0168809	0.000188351	3.95563	27	0.0126849	0.000162993	3.74702	7	0.00250623	2.52779e-05	1.05816	8	0.00244831	3.26717e-05	1.42833	0	0	0	0	3	0.00118694	1.21396e-05
				zOTU58	58	Bacteria	100	Firmicutes	100	Bacilli	100	Bacillales	100	Bacillaceae	100	Anaerobacillus	73.4167	Anaerobacillus alkaliphilus	64.25	Bacillaceae	2078	0	0	0	0	0	0	0	0	0	0	0	0	0	0	0	0	0	0	0	0	0	0	0	0	0	0	0
				zOTU88	88	Bacteria	100	Actinobacteria	100	Actinomycetia	100	Corynebacteriales	100	Corynebacteriaceae	100	Corynebacterium	100	Corynebacterium tuberculostearicum	97.8333	Corynebacterium tuberculostearicum	553	7	0.00984072	0.000117548	4.86043	0	0	0	0	17	0.00798677	0.000102625	4.66456	0	0	0	0	0	0	0	0	0	0	0	0	1	0.000395648	4.04652e-06
				zOTU60	60	Bacteria	100	Proteobacteria	100	Gammaproteobacteria	100	Oceanospirillales	100	Halomonadaceae	100	Halomonas	100	Halomonas lutea	44.6667	Halomonas	2003	9	0.0126524	0.000151134	0	0	0	0	0	70	0.0328867	0.000422575	0	1	0.000358033	3.61113e-06	0	0	0	0	0	1	0.000535475	1.83382e-05	0	0	0	0
				zOTU61	61	Bacteria	100	Proteobacteria	100	Alphaproteobacteria	100	Rhodospirillales	100	Rhodospirillaceae	74.5	Inquilinus	74.5	Inquilinus ginsengisoli	37.25	Rhodospirillales	2323	217	0.305062	0.003644	0	0	0	0	0	199	0.0934922	0.00120132	0	14	0.00501246	5.05558e-05	0	0	0	0	0	0	0	0	0	0	0	0
				zOTU35	35	Bacteria	100	Proteobacteria	100	Gammaproteobacteria	100	Enterobacterales	100	Enterobacteriaceae	80	Escherichia	40	Escherichia fergusonii	40	Enterobacterales	7268	3469	4.87678	0.0582536	13.8134	0	0	0	0	975	0.458065	0.00588587	10.5064	6	0.0021482	2.16668e-05	2.42073	0	0	0	0	0	0	0	0	1	0.000395648	4.04652e-06
				zOTU63	63	Bacteria	100	Firmicutes	100	Bacilli	100	Bacillales	100	Bacillaceae	100	Alkalihalobacillus	99.5	Alkalihalobacillus nanhaiisediminis	89.5	Alkalihalobacillus nanhaiisediminis	1260	0	0	0	0	0	0	0	0	0	0	0	0	0	0	0	0	0	0	0	0	0	0	0	0	0	0	0
				zOTU64	64	Bacteria	100	Actinobacteria	100	Actinomycetia	100	Micrococcales	100	Micrococcaceae	100	Micrococcus	100	Micrococcus luteus	60	Micrococcus	1512	24	0.0337396	0.000403023	0	0	0	0	0	0	0	0	0	0	0	0	0	0	0	0	0	0	0	0	0	0	0	0
				zOTU65	65	Bacteria	100	Proteobacteria	100	Alphaproteobacteria	100	Hyphomicrobiales	100	Bradyrhizobiaceae	100	Bradyrhizobium	100	Bradyrhizobium tropiciagri	20	Bradyrhizobium	1990	0	0	0	0	71	0.023049	0.000257171	0	0	0	0	0	3	0.0010741	1.08334e-05	0	8	0.00244831	3.26717e-05	0	0	0	0	0	0	0	0
				zOTU66	66	Bacteria	100	Bacteroidetes	100	Flavobacteriia	100	Flavobacteriales	100	Weeksellaceae	100	Planobacterium	53	Chryseobacterium taklimakanense	53	Weeksellaceae	1405	0	0	0	0	0	0	0	0	0	0	0	0	0	0	0	0	0	0	0	0	0	0	0	0	0	0	0
				zOTU67	67	Bacteria	100	Proteobacteria	100	Alphaproteobacteria	100	Rhodospirillales	100	Geminicoccaceae	100	Geminicoccus	100	Geminicoccus roseus	100	Geminicoccus roseus	926	0	0	0	0	0	0	0	0	0	0	0	0	0	0	0	0	0	0	0	0	0	0	0	0	0	0	0
				zOTU68	68	Bacteria	100	Proteobacteria	100	Betaproteobacteria	100	Burkholderiales	100	Oxalobacteraceae	100	Janthinobacterium	100	Janthinobacterium lividum	63.8	Janthinobacterium	984	0	0	0	0	0	0	0	0	0	0	0	0	0	0	0	0	0	0	0	0	0	0	0	0	0	0	0
				zOTU69	69	Bacteria	100	Firmicutes	100	Bacilli	100	Bacillales	100	Bacillaceae	100	Caldalkalibacillus	100	Caldalkalibacillus uzonensis	76.5	Caldalkalibacillus	2052	47	0.0660734	0.000789253	0	0	0	0	0	25	0.0117453	0.00015092	0	1	0.000358033	3.61113e-06	0	0	0	0	0	0	0	0	0	0	0	0
				zOTU70	70	Bacteria	100	Firmicutes	100	Bacilli	100	Lactobacillales	100	Lactobacillaceae	100	Loigolactobacillus	100	Loigolactobacillus backii	83.3333	Loigolactobacillus backii	924	0	0	0	0	0	0	0	0	0	0	0	0	0	0	0	0	0	0	0	0	0	0	0	0	0	0	0
				zOTU2	2	Bacteria	100	Firmicutes	100	Bacilli	100	Lactobacillales	100	Lactobacillaceae	100	Levilactobacillus	100	Levilactobacillus brevis	100	Levilactobacillus brevis	1090536	13	0.0182756	0.000218304	-1.06667	18	0.0058434	6.51983e-05	-2.8101	26464	12.4331	0.159758	8.44866	23	0.00823475	8.30559e-05	-2.46085	7	0.00214227	2.85878e-05	-3.99953	129495	69.3414	2.3747	12.3425	113	0.0447082	0.000457257
				zOTU72	72	Bacteria	100	Proteobacteria	100	Alphaproteobacteria	100	Rhodospirillales	100	Rhodospirillaceae	71.4	Inquilinus	71.4	Inquilinus ginsengisoli	35.7	Rhodospirillales	1475	0	0	0	0	0	0	0	0	0	0	0	0	0	0	0	0	0	0	0	0	0	0	0	0	0	0	0
				zOTU73	73	Bacteria	100	Firmicutes	100	Bacilli	100	Lactobacillales	100	Lactobacillaceae	100	Pediococcus	100	Pediococcus damnosus	81.6667	Pediococcus damnosus	2571	0	0	0	0	0	0	0	0	0	0	0	0	0	0	0	0	0	0	0	0	0	0	0	0	0	0	0
				zOTU74	74	Bacteria	100	Proteobacteria	100	Gammaproteobacteria	100	Enterobacterales	100	Enterobacteriaceae	100	Raoultella	87	Raoultella planticola	82.5	Raoultella planticola	685	0	0	0	0	0	0	0	0	0	0	0	0	0	0	0	0	0	0	0	0	0	0	0	0	0	0	0
				zOTU75	75	Bacteria	100	Proteobacteria	100	Gammaproteobacteria	100	Enterobacterales	100	Enterobacteriaceae	100	Siccibacter	70.6667	Siccibacter turicensis	70.6667	Enterobacteriaceae	1061	95	0.133553	0.0015953	0	0	0	0	0	0	0	0	0	0	0	0	0	0	0	0	0	0	0	0	0	0	0	0
				zOTU76	76	Bacteria	100	Proteobacteria	100	Gammaproteobacteria	100	Enterobacterales	100	Enterobacteriaceae	100	Raoultella	94	Raoultella planticola	85.5	Raoultella planticola	686	3	0.00421745	5.03778e-05	0	0	0	0	0	0	0	0	0	0	0	0	0	0	0	0	0	0	0	0	0	0	0	0
				zOTU77	77	Bacteria	100	Proteobacteria	100	Betaproteobacteria	100	Burkholderiales	100	Alcaligenaceae	100	Achromobacter	100	Achromobacter insolitus	68.7	Achromobacter	1506	29	0.0407687	0.000486986	0	0	0	0	0	8	0.00375848	4.82943e-05	0	13	0.00465443	4.69446e-05	0	0	0	0	0	0	0	0	0	0	0	0
				zOTU78	78	Bacteria	100	Proteobacteria	100	Gammaproteobacteria	100	Pseudomonadales	100	Moraxellaceae	100	Moraxella	100	Moraxella osloensis	100	Moraxella osloensis	565	0	0	0	0	0	0	0	0	0	0	0	0	0	0	0	0	0	0	0	0	0	0	0	0	0	0	0
				zOTU79	79	Bacteria	100	Proteobacteria	100	Alphaproteobacteria	100	Rhodospirillales	100	Acetobacteraceae	100	Roseomonas	100	Roseomonas oryzae	100	Roseomonas oryzae	612	0	0	0	0	0	0	0	0	0	0	0	0	0	0	0	0	0	0	0	0	0	0	0	0	0	0	0
				zOTU80	80	Bacteria	100	Proteobacteria	100	Gammaproteobacteria	100	Enterobacterales	100	Yersiniaceae	100	Serratia	100	Serratia surfactantfaciens	55.9833	Serratia	612	0	0	0	0	0	0	0	0	0	0	0	0	0	0	0	0	0	0	0	0	0	0	0	0	0	0	0
				zOTU81	81	Bacteria	100	Proteobacteria	100	Alphaproteobacteria	100	Hyphomicrobiales	100	Rhizobiaceae	100	Agrobacterium	82.8333	Agrobacterium fabrum	66.1667	Agrobacterium	542	0	0	0	0	0	0	0	0	0	0	0	0	0	0	0	0	0	0	0	0	0	0	0	0	0	0	0
				zOTU3	3	Bacteria	100	Firmicutes	100	Bacilli	100	Lactobacillales	100	Lactobacillaceae	100	Fructilactobacillus	100	Fructilactobacillus lindneri	98.5	Fructilactobacillus lindneri	569239	45	0.0632618	0.000755668	-1.36196	25	0.00811583	9.05531e-05	-4.42288	23	0.0108056	0.000138846	-3.80623	33	0.0118151	0.000119167	-4.02673	18	0.0055087	7.35114e-05	-4.72368	19	0.010174	0.000348426	-2.47886	480	0.189911	0.00194233
				zOTU83	83	Bacteria	100	Proteobacteria	100	Gammaproteobacteria	100	Pseudomonadales	100	Pseudomonadaceae	100	Pseudomonas	100	Pseudomonas fluorescens	80	Pseudomonas	596	0	0	0	0	0	0	0	0	0	0	0	0	0	0	0	0	0	0	0	0	0	0	0	0	0	0	0
				zOTU84	84	Bacteria	100	Proteobacteria	100	Betaproteobacteria	100	Burkholderiales	100	Burkholderiaceae	100	Ralstonia	100	Ralstonia insidiosa	100	Ralstonia insidiosa	470	0	0	0	0	0	0	0	0	0	0	0	0	0	0	0	0	0	0	0	0	0	0	0	0	0	0	0
				zOTU85	85	Bacteria	100	Proteobacteria	100	Alphaproteobacteria	100	Sphingomonadales	100	Sphingomonadaceae	100	Sphingomonas	100	Sphingomonas echinoides	26.8667	Sphingomonas	646	14	0.0196814	0.000235097	0	0	0	0	0	0	0	0	0	1	0.000358033	3.61113e-06	0	0	0	0	0	0	0	0	0	0	0	0
				zOTU86	86	Bacteria	100	Proteobacteria	100	Gammaproteobacteria	100	Enterobacterales	100	Enterobacteriaceae	100	Citrobacter	100	Citrobacter freundii	100	Citrobacter freundii	463	0	0	0	0	0	0	0	0	0	0	0	0	0	0	0	0	0	0	0	0	0	0	0	0	0	0	0
				zOTU87	87	Bacteria	100	Proteobacteria	100	Alphaproteobacteria	100	Rhodobacterales	100	Rhodobacteraceae	100	Paracoccus	100	Paracoccus chinensis	40	Paracoccus	694	0	0	0	0	134	0.0435008	0.000485365	0	0	0	0	0	0	0	0	0	8	0.00244831	3.26717e-05	0	0	0	0	0	0	0	0
				zOTU4	4	Bacteria	100	Firmicutes	100	Bacilli	100	Lactobacillales	100	Lactobacillaceae	100	Fructilactobacillus	100	Fructilactobacillus lindneri	99	Fructilactobacillus lindneri	509320	28	0.0393629	0.000470193	-1.84001	21	0.0068173	7.60646e-05	-4.46797	14	0.00657734	8.4515e-05	-4.31598	34	0.0121731	0.000122778	-3.77721	9	0.00275435	3.67557e-05	-5.51723	21	0.011245	0.000385102	-2.12802	416	0.16459	0.00168335
				zOTU7	7	Bacteria	100	Firmicutes	100	Bacilli	100	Lactobacillales	100	Lactobacillaceae	100	Fructilactobacillus	100	Fructilactobacillus lindneri	94	Fructilactobacillus lindneri	260542	20	0.0281163	0.000335852	-1.24705	11	0.00357096	3.98434e-05	-4.32247	10	0.0046981	6.03679e-05	-3.72302	14	0.00501246	5.05558e-05	-3.97893	7	0.00214227	2.85878e-05	-4.80141	13	0.00696118	0.000238397	-1.74151	197	0.0779426	0.000797164
				zOTU90	90	Bacteria	100	Bacteroidetes	100	Flavobacteriia	100	Flavobacteriales	100	Weeksellaceae	100	Planobacterium	100	Chryseobacterium taklimakanense	100	Chryseobacterium taklimakanense	643	0	0	0	0	0	0	0	0	0	0	0	0	0	0	0	0	0	0	0	0	0	0	0	0	0	0	0
				zOTU91	91	Bacteria	100	Actinobacteria	100	Actinomycetia	100	Micrococcales	100	Microbacteriaceae	100	Microbacterium	100	Microbacterium tumbae	36.5833	Microbacterium	505	0	0	0	0	0	0	0	0	0	0	0	0	0	0	0	0	0	0	0	0	0	0	0	0	0	0	0
				zOTU92	92	Bacteria	100	Proteobacteria	100	Gammaproteobacteria	100	Pseudomonadales	100	Pseudomonadaceae	100	Pseudomonas	100	Pseudomonas mucidolens	28.1333	Pseudomonas	416	0	0	0	0	0	0	0	0	0	0	0	0	0	0	0	0	0	0	0	0	0	0	0	0	0	0	0
				zOTU93	93	Bacteria	100	Proteobacteria	100	Gammaproteobacteria	100	Enterobacterales	100	Enterobacteriaceae	100	Pseudocitrobacter	77.5	Pseudocitrobacter faecalis	77.5	Enterobacteriaceae	429	1	0.00140582	1.67926e-05	0	0	0	0	0	0	0	0	0	0	0	0	0	0	0	0	0	0	0	0	0	0	0	0
				zOTU94	94	Bacteria	100	Proteobacteria	100	Alphaproteobacteria	100	Rhodospirillales	100	Acetobacteraceae	100	Acetobacter	100	Acetobacter farinalis	59.2	Acetobacter	1334	145	0.203844	0.00243493	0	7	0.00227243	2.53549e-05	0	1039	0.488133	0.00627222	0	0	0	0	0	2	0.000612078	8.16793e-06	0	1	0.000535475	1.83382e-05	0	0	0	0
				zOTU8	8	Bacteria	100	Firmicutes	100	Bacilli	100	Lactobacillales	100	Lactobacillaceae	100	Fructilactobacillus	100	Fructilactobacillus lindneri	98.5	Fructilactobacillus lindneri	227802	7	0.00984072	0.000117548	-3.04646	12	0.0038956	4.34655e-05	-4.48177	7	0.00328867	4.22575e-05	-4.52244	15	0.00537049	5.41669e-05	-4.16423	4	0.00122416	1.63359e-05	-5.8936	10	0.00535475	0.000183382	-2.40486	240	0.0949555	0.000971165
				zOTU96	96	Bacteria	100	Proteobacteria	100	Gammaproteobacteria	100	Enterobacterales	100	Yersiniaceae	100	Serratia	100	Serratia ureilytica	52.3667	Serratia	410	3	0.00421745	5.03778e-05	0	0	0	0	0	0	0	0	0	0	0	0	0	0	0	0	0	0	0	0	0	0	0	0
				zOTU9	9	Bacteria	100	Firmicutes	100	Bacilli	100	Lactobacillales	100	Lactobacillaceae	100	Fructilactobacillus	100	Fructilactobacillus lindneri	98.3333	Fructilactobacillus lindneri	223359	4	0.00562327	6.71704e-05	-3.70181	8	0.00259707	2.8977e-05	-4.91473	6	0.00281886	3.62207e-05	-4.59283	6	0.0021482	2.16668e-05	-5.33416	5	0.00153019	2.04198e-05	-5.41967	5	0.00267738	9.1691e-05	-3.25286	216	0.0854599	0.000874048
				zOTU98	98															Unclassified	396	0	0	0	0	0	0	0	0	0	0	0	0	0	0	0	0	0	0	0	0	0	0	0	0	0	0	0
				zOTU99	99	Bacteria	100	Proteobacteria	100	Gammaproteobacteria	100	Pseudomonadales	100	Pseudomonadaceae	100	Pseudomonas	100	Pseudomonas mucidolens	28.4	Pseudomonas	1018	0	0	0	0	0	0	0	0	0	0	0	0	0	0	0	0	0	0	0	0	0	0	0	0	0	0	0
				zOTU100	100	Bacteria	100	Proteobacteria	100	Gammaproteobacteria	100	Enterobacterales	100	Enterobacteriaceae	37.1667	Franconibacter	37.1667	Franconibacter pulveris	37.1667	Enterobacterales	625	0	0	0	0	0	0	0	0	0	0	0	0	0	0	0	0	0	0	0	0	0	0	0	0	0	0	0
				zOTU10	10	Bacteria	100	Firmicutes	100	Bacilli	100	Lactobacillales	100	Lactobacillaceae	100	Levilactobacillus	100	Levilactobacillus brevis	100	Levilactobacillus brevis	134237	0	0	0	0	0	0	0	0	121	0.056847	0.000730451	3.79552	0	0	0	0	0	0	0	0	436	0.233467	0.00799545	7.24784	13	0.00514342	5.26047e-05
				zOTU102	102	Bacteria	100	Proteobacteria	100	Gammaproteobacteria	100	Enterobacterales	100	Yersiniaceae	100	Serratia	100	Serratia marcescens	48.7333	Serratia	361	0	0	0	0	0	0	0	0	0	0	0	0	0	0	0	0	0	0	0	0	0	0	0	0	0	0	0
				zOTU103	103	Bacteria	100	Proteobacteria	100	Alphaproteobacteria	100	Rhodospirillales	100	Acetobacteraceae	100	Acetobacter	100	Acetobacter farinalis	75.2	Acetobacter	649	136	0.191191	0.0022838	0	8	0.00259707	2.8977e-05	0	253	0.118862	0.00152731	0	24	0.00859279	8.6667e-05	0	1	0.000306039	4.08397e-06	0	0	0	0	0	0	0	0
				zOTU104	104	Bacteria	100	Actinobacteria	100	Actinomycetia	100	Micrococcales	100	Intrasporangiaceae	100	Knoellia	69.6	Knoellia aerolata	69.6	Intrasporangiaceae	647	0	0	0	0	0	0	0	0	0	0	0	0	0	0	0	0	0	0	0	0	0	0	0	0	0	0	0
				zOTU105	105	Bacteria	100	Proteobacteria	100	Gammaproteobacteria	100	Pseudomonadales	100	Pseudomonadaceae	100	Pseudomonas	100	Pseudomonas weihenstephanensis	30.3667	Pseudomonas	375	0	0	0	0	0	0	0	0	0	0	0	0	0	0	0	0	0	0	0	0	0	0	0	0	0	0	0
				zOTU106	106	Bacteria	100	Actinobacteria	100	Actinomycetia	100	Micrococcales	100	Kytococcaceae	100	Kytococcus	100	Kytococcus sedentarius	71.3333	Kytococcus	581	0	0	0	0	0	0	0	0	0	0	0	0	0	0	0	0	0	0	0	0	0	0	0	0	0	0	0
				zOTU107	107	Bacteria	100	Proteobacteria	100	Gammaproteobacteria	100	Oceanospirillales	100	Halomonadaceae	100	Halomonas	100	Halomonas lactosivorans	35.1667	Halomonas	351	0	0	0	0	0	0	0	0	9	0.00422829	5.43311e-05	0	0	0	0	0	0	0	0	0	0	0	0	0	0	0	0
				zOTU29	29	Bacteria	100	Firmicutes	100	Bacilli	100	Lactobacillales	100	Lactobacillaceae	100	Levilactobacillus	100	Levilactobacillus brevis	90.75	Levilactobacillus brevis	7579	1	0.00140582	1.67926e-05	2.05307	0	0	0	0	625	0.293631	0.00377299	9.86481	1	0.000358033	3.61113e-06	-0.164233	0	0	0	0	1096	0.586881	0.0200987	12.2781	1	0.000395648	4.04652e-06
				zOTU109	109	Bacteria	100	Actinobacteria	100	Actinomycetia	100	Micrococcales	100	Micrococcaceae	100	Kocuria	100	Kocuria marina	52	Kocuria	827	0	0	0	0	0	0	0	0	0	0	0	0	0	0	0	0	0	0	0	0	0	0	0	0	0	0	0
				zOTU110	110	Bacteria	100	Firmicutes	100	Bacilli	100	Lactobacillales	100	Lactobacillaceae	100	Levilactobacillus	100	Levilactobacillus brevis	95.0833	Levilactobacillus brevis	954	0	0	0	0	0	0	0	0	3	0.00140943	1.81104e-05	0	0	0	0	0	0	0	0	0	6	0.00321285	0.000110029	0	0	0	0
				zOTU111	111	Bacteria	100	Firmicutes	100	Bacilli	100	Lactobacillales	100	Lactobacillaceae	100	Levilactobacillus	100	Levilactobacillus brevis	94.6667	Levilactobacillus brevis	1815	0	0	0	0	0	0	0	0	0	0	0	0	0	0	0	0	0	0	0	0	0	0	0	0	0	0	0
				zOTU112	112	Bacteria	100	Proteobacteria	100	Alphaproteobacteria	100	Rhodospirillales	100	Acetobacteraceae	100	Acetobacter	100	Acetobacter tropicalis	63.6	Acetobacter	676	0	0	0	0	50	0.0162317	0.000181106	0	0	0	0	0	2	0.000716066	7.22225e-06	0	607	0.185766	0.00247897	0	1	0.000535475	1.83382e-05	0	0	0	0
				zOTU113	113	Bacteria	100	Firmicutes	100	Bacilli	100	Bacillales	100	Staphylococcaceae	100	Staphylococcus	100	Staphylococcus epidermidis	46.7	Staphylococcus	279	0	0	0	0	0	0	0	0	8	0.00375848	4.82943e-05	0	0	0	0	0	0	0	0	0	0	0	0	0	0	0	0
				zOTU114	114	Bacteria	100	Proteobacteria	100	Gammaproteobacteria	100	Enterobacterales	100	Enterobacteriaceae	100	Raoultella	93	Raoultella ornithinolytica	51.9167	Raoultella	313	0	0	0	0	0	0	0	0	0	0	0	0	0	0	0	0	0	0	0	0	0	0	0	0	0	0	0
				zOTU71	71	Bacteria	100	Firmicutes	100	Bacilli	100	Lactobacillales	100	Lactobacillaceae	100	Levilactobacillus	100	Levilactobacillus brevis	92	Levilactobacillus brevis	6259	1	0.00140582	1.67926e-05	1.05307	0	0	0	0	0	0	0	0	0	0	0	0	0	0	0	0	2	0.00107095	3.66764e-05	2.1801	2	0.000791296	8.09304e-06
				zOTU82	82	Bacteria	100	Firmicutes	100	Bacilli	100	Lactobacillales	100	Lactobacillaceae	100	Pediococcus	90.9667	Pediococcus damnosus	51.5333	Pediococcus	1814	0	0	0	0	0	0	0	0	0	0	0	0	0	0	0	0	0	0	0	0	0	0	0	0	1	0.000395648	4.04652e-06
				zOTU117	117	Bacteria	100	Proteobacteria	100	Alphaproteobacteria	100	Sphingomonadales	100	Sphingomonadaceae	100	Sphingomonas	100	Sphingomonas aerolata	20	Sphingomonas	247	0	0	0	0	0	0	0	0	0	0	0	0	0	0	0	0	0	0	0	0	0	0	0	0	0	0	0
				zOTU118	118	Bacteria	100	Proteobacteria	100	Gammaproteobacteria	100	Enterobacterales	100	Enterobacteriaceae	100	Raoultella	100	Raoultella planticola	61.2	Raoultella	285	0	0	0	0	0	0	0	0	0	0	0	0	0	0	0	0	0	0	0	0	0	0	0	0	0	0	0
				zOTU119	119	Bacteria	100	Firmicutes	100	Bacilli	100	Lactobacillales	100	Streptococcaceae	100	Streptococcus	100	Streptococcus sinensis	77.7	Streptococcus	417	0	0	0	0	142	0.0460979	0.000514342	0	35	0.0164434	0.000211288	0	0	0	0	0	0	0	0	0	0	0	0	0	0	0	0
				zOTU120	120	Bacteria	100	Firmicutes	100	Bacilli	100	Lactobacillales	100	Lactobacillaceae	100	Loigolactobacillus	100	Loigolactobacillus backii	80.3333	Loigolactobacillus backii	269	0	0	0	0	0	0	0	0	0	0	0	0	0	0	0	0	0	0	0	0	0	0	0	0	0	0	0
				zOTU121	121	Bacteria	100	Firmicutes	100	Bacilli	100	Lactobacillales	100	Lactobacillaceae	100	Loigolactobacillus	100	Loigolactobacillus backii	83.6667	Loigolactobacillus backii	294	0	0	0	0	0	0	0	0	0	0	0	0	0	0	0	0	0	0	0	0	0	0	0	0	0	0	0
				zOTU122	122	Bacteria	100	Proteobacteria	100	Gammaproteobacteria	100	Enterobacterales	100	Yersiniaceae	100	Serratia	100	Serratia surfactantfaciens	63.1	Serratia	308	2	0.00281163	3.35852e-05	0	0	0	0	0	0	0	0	0	0	0	0	0	0	0	0	0	0	0	0	0	0	0	0
				zOTU97	97	Bacteria	100	Firmicutes	100	Bacilli	100	Lactobacillales	100	Lactobacillaceae	100	Fructilactobacillus	100	Fructilactobacillus lindneri	95.5	Fructilactobacillus lindneri	3765	0	0	0	0	0	0	0	0	0	0	0	0	0	0	0	0	0	0	0	0	0	0	0	0	8	0.00316518	3.23722e-05
				zOTU124	124	Bacteria	100	Firmicutes	100	Bacilli	100	Lactobacillales	100	Streptococcaceae	100	Streptococcus	100	Streptococcus salivarius	69.0833	Streptococcus	287	0	0	0	0	2	0.000649266	7.24425e-06	0	60	0.0281886	0.000362207	0	0	0	0	0	0	0	0	0	0	0	0	0	0	0	0
				zOTU125	125	Bacteria	100	Firmicutes	100	Bacilli	100	Lactobacillales	100	Lactobacillaceae	100	Pediococcus	100	Pediococcus damnosus	77.3333	Pediococcus	1098	0	0	0	0	0	0	0	0	0	0	0	0	0	0	0	0	0	0	0	0	0	0	0	0	0	0	0
				zOTU126	126	Bacteria	100	Firmicutes	100	Bacilli	100	Bacillales	100	Bacillaceae	100	Anoxybacillus	100	Anoxybacillus rupiensis	34.3667	Anoxybacillus	769	47	0.0660734	0.000789253	0	4	0.00129853	1.44885e-05	0	0	0	0	0	1	0.000358033	3.61113e-06	0	2	0.000612078	8.16793e-06	0	0	0	0	0	0	0	0
				zOTU127	127	Bacteria	100	Firmicutes	100	Bacilli	100	Lactobacillales	100	Lactobacillaceae	100	Pediococcus	100	Pediococcus damnosus	77.1667	Pediococcus	779	0	0	0	0	0	0	0	0	0	0	0	0	0	0	0	0	0	0	0	0	0	0	0	0	0	0	0
				zOTU128	128	Bacteria	100	Proteobacteria	100	Gammaproteobacteria	100	Enterobacterales	100	Enterobacteriaceae	100	Citrobacter	100	Citrobacter freundii	100	Citrobacter freundii	212	0	0	0	0	0	0	0	0	0	0	0	0	0	0	0	0	0	0	0	0	0	0	0	0	0	0	0
				zOTU129	129	Bacteria	100	Proteobacteria	100	Alphaproteobacteria	100	Rhodospirillales	100	Acetobacteraceae	100	Komagataeibacter	100	Komagataeibacter intermedius	53.4	Komagataeibacter	469	0	0	0	0	40	0.0129853	0.000144885	0	0	0	0	0	5	0.00179016	1.80556e-05	0	422	0.129148	0.00172343	0	0	0	0	0	0	0	0
				zOTU144	144	Bacteria	100	Firmicutes	100	Bacilli	100	Lactobacillales	100	Lactobacillaceae	100	Fructilactobacillus	100	Fructilactobacillus lindneri	95.5	Fructilactobacillus lindneri	1449	0	0	0	0	0	0	0	0	0	0	0	0	0	0	0	0	0	0	0	0	0	0	0	0	5	0.00197824	2.02326e-05
				zOTU131	131	Bacteria	100	Proteobacteria	100	Gammaproteobacteria	100	Enterobacterales	100	Yersiniaceae	100	Serratia	100	Serratia nematodiphila	55.75	Serratia	251	0	0	0	0	0	0	0	0	0	0	0	0	0	0	0	0	0	0	0	0	0	0	0	0	0	0	0
				zOTU132	132	Bacteria	100	Proteobacteria	100	Betaproteobacteria	100	Burkholderiales	100	Oxalobacteraceae	100	Duganella	100	Duganella pernnla	99.5	Duganella pernnla	267	0	0	0	0	0	0	0	0	0	0	0	0	0	0	0	0	0	0	0	0	0	0	0	0	0	0	0
				zOTU133	133	Bacteria	100	Proteobacteria	100	Gammaproteobacteria	100	Enterobacterales	100	Yersiniaceae	100	Serratia	100	Serratia odorifera	72.3	Serratia	2897	0	0	0	0	0	0	0	0	0	0	0	0	0	0	0	0	0	0	0	0	0	0	0	0	0	0	0
				zOTU134	134	Bacteria	100	Firmicutes	100	Bacilli	100	Lactobacillales	100	Lactobacillaceae	100	Levilactobacillus	100	Levilactobacillus brevis	93	Levilactobacillus brevis	836	0	0	0	0	0	0	0	0	0	0	0	0	0	0	0	0	0	0	0	0	0	0	0	0	0	0	0
				zOTU135	135	Bacteria	100	Proteobacteria	100	Alphaproteobacteria	100	Rhodospirillales	100	Rhodospirillaceae	69.5	Inquilinus	69.5	Inquilinus ginsengisoli	34.75	Rhodospirillales	197	0	0	0	0	0	0	0	0	0	0	0	0	0	0	0	0	0	0	0	0	0	0	0	0	0	0	0
				zOTU136	136	Bacteria	100	Firmicutes	100	Bacilli	100	Lactobacillales	100	Lactobacillaceae	100	Lacticaseibacillus	75	Lacticaseibacillus brantae	51.75	Lactobacillaceae	665	0	0	0	0	0	0	0	0	0	0	0	0	0	0	0	0	0	0	0	0	0	0	0	0	0	0	0
				zOTU137	137	Bacteria	100	Firmicutes	100	Bacilli	100	Lactobacillales	66.5	Enterococcaceae	36.25	Bavariicoccus	36.25	Bavariicoccus seileri	36.25	Bacilli	682	0	0	0	0	0	0	0	0	406	0.190743	0.00245094	0	0	0	0	0	0	0	0	0	0	0	0	0	0	0	0
				zOTU138	138															Unclassified	524	0	0	0	0	0	0	0	0	188	0.0883243	0.00113492	0	0	0	0	0	0	0	0	0	0	0	0	0	0	0	0
				zOTU139	139	Bacteria	100	Firmicutes	100	Bacilli	100	Bacillales	100	Bacillaceae	100	Geobacillus	100	Geobacillus kaustophilus	55.7667	Geobacillus	483	0	0	0	0	12	0.0038956	4.34655e-05	0	0	0	0	0	0	0	0	0	12	0.00367247	4.90076e-05	0	0	0	0	0	0	0	0
				zOTU140	140	Bacteria	100	Firmicutes	100	Bacilli	100	Lactobacillales	100	Lactobacillaceae	100	Pediococcus	80.2667	Pediococcus damnosus	40.5667	Pediococcus	655	0	0	0	0	0	0	0	0	0	0	0	0	0	0	0	0	0	0	0	0	0	0	0	0	0	0	0
				zOTU141	141	Bacteria	100	Firmicutes	100	Bacilli	100	Bacillales	100	Staphylococcaceae	100	Staphylococcus	100	Staphylococcus epidermidis	46.3	Staphylococcus	478	0	0	0	0	0	0	0	0	110	0.0516791	0.000664047	0	0	0	0	0	0	0	0	0	0	0	0	0	0	0	0
				zOTU142	142	Bacteria	100	Proteobacteria	100	Alphaproteobacteria	100	Rhodospirillales	100	Acetobacteraceae	100	Komagataeibacter	100	Komagataeibacter intermedius	55.8	Komagataeibacter	568	1	0.00140582	1.67926e-05	0	53	0.0172056	0.000191973	0	0	0	0	0	5	0.00179016	1.80556e-05	0	506	0.154856	0.00206649	0	0	0	0	0	0	0	0
				zOTU143	143	Bacteria	100	Proteobacteria	100	Gammaproteobacteria	100	Enterobacterales	100	Yersiniaceae	100	Serratia	100	Serratia nematodiphila	48.5333	Serratia	244	0	0	0	0	0	0	0	0	0	0	0	0	0	0	0	0	0	0	0	0	0	0	0	0	0	0	0
				zOTU160	160	Bacteria	100	Firmicutes	100	Bacilli	100	Lactobacillales	100	Lactobacillaceae	100	Fructilactobacillus	100	Fructilactobacillus lindneri	70.0833	Fructilactobacillus	4249	0	0	0	0	0	0	0	0	0	0	0	0	0	0	0	0	1	0.000306039	4.08397e-06	-2.98671	0	0	0	0	8	0.00316518	3.23722e-05
				zOTU145	145	Bacteria	100	Firmicutes	100	Bacilli	100	Bacillales	100	Bacillaceae	100	Bacillus	100	Bacillus thaonhiensis	74.6667	Bacillus	647	1	0.00140582	1.67926e-05	0	0	0	0	0	0	0	0	0	4	0.00143213	1.44445e-05	0	0	0	0	0	0	0	0	0	0	0	0
				zOTU146	146	Bacteria	100	Proteobacteria	100	Gammaproteobacteria	100	Oceanospirillales	100	Alcanivoracaceae	100	Alcanivorax	100	Alcanivorax nanhaiticus	47.1667	Alcanivorax	352	0	0	0	0	0	0	0	0	0	0	0	0	0	0	0	0	0	0	0	0	0	0	0	0	0	0	0
				zOTU147	147	Bacteria	100	Firmicutes	100	Bacilli	100	Lactobacillales	100	Lactobacillaceae	100	Lactobacillus	100	Lactobacillus iners	100	Lactobacillus iners	505	9	0.0126524	0.000151134	0	0	0	0	0	0	0	0	0	0	0	0	0	0	0	0	0	0	0	0	0	0	0	0
				zOTU148	148	Bacteria	100	Proteobacteria	100	Gammaproteobacteria	100	Pseudomonadales	100	Moraxellaceae	100	Moraxella	100	Moraxella atlantae	100	Moraxella atlantae	179	0	0	0	0	0	0	0	0	0	0	0	0	0	0	0	0	0	0	0	0	0	0	0	0	0	0	0
				zOTU149	149	Bacteria	100	Actinobacteria	100	Actinomycetia	100	Micrococcales	100	Micrococcaceae	100	Rothia	100	Rothia mucilaginosa	100	Rothia mucilaginosa	182	0	0	0	0	0	0	0	0	0	0	0	0	0	0	0	0	0	0	0	0	0	0	0	0	0	0	0
				zOTU150	150	Bacteria	100	Proteobacteria	100	Gammaproteobacteria	100	Oceanospirillales	100	Halomonadaceae	100	Halomonas	100	Halomonas lactosivorans	66.1667	Halomonas	179	0	0	0	0	0	0	0	0	0	0	0	0	0	0	0	0	0	0	0	0	0	0	0	0	0	0	0
				zOTU44	44	Bacteria	100	Actinobacteria	100	Actinomycetia	100	Micrococcales	100	Micrococcaceae	100	Micrococcus	100	Micrococcus aloeverae	76.8	Micrococcus	2157	10	0.0140582	0.000167926	3.375	0	0	0	0	6	0.00281886	3.62207e-05	1.16206	0	0	0	0	0	0	0	0	0	0	0	0	4	0.00158259	1.61861e-05
				zOTU152	152	Bacteria	100	Firmicutes	100	Bacilli	100	Bacillales	100	Bacillaceae	100	Alkalihalobacillus	100	Alkalihalobacillus halodurans	94	Alkalihalobacillus halodurans	464	36	0.0506094	0.000604534	0	120	0.038956	0.000434655	0	64	0.0300678	0.000386354	0	6	0.0021482	2.16668e-05	0	13	0.0039785	5.30916e-05	0	0	0	0	0	0	0	0
				zOTU153	153	Bacteria	100	Proteobacteria	100	Alphaproteobacteria	100	Hyphomicrobiales	100	Methylobacteriaceae	100	Methylobacterium	100	Methylobacterium bullatum	52.5	Methylobacterium	252	0	0	0	0	0	0	0	0	9	0.00422829	5.43311e-05	0	0	0	0	0	0	0	0	0	0	0	0	0	0	0	0
				zOTU154	154	Bacteria	100	Proteobacteria	100	Alphaproteobacteria	100	Rhodospirillales	100	Acetobacteraceae	100	Acetobacter	100	Acetobacter farinalis	83.2	Acetobacter farinalis	530	30	0.0421745	0.000503778	0	28	0.00908973	0.00010142	0	367	0.17242	0.0022155	0	22	0.00787672	7.94448e-05	0	3	0.000918116	1.22519e-05	0	0	0	0	0	0	0	0
				zOTU155	155	Bacteria	100	Proteobacteria	100	Alphaproteobacteria	100	Rhodospirillales	100	Acetobacteraceae	100	Asaia	100	Asaia spathodeae	40	Asaia	162	0	0	0	0	0	0	0	0	0	0	0	0	0	0	0	0	0	0	0	0	0	0	0	0	0	0	0
				zOTU156	156	Bacteria	100	Proteobacteria	100	Alphaproteobacteria	100	Sphingomonadales	100	Sphingomonadaceae	100	Sphingomonas	100	Sphingomonas psychrolutea	48.75	Sphingomonas	210	0	0	0	0	0	0	0	0	0	0	0	0	0	0	0	0	0	0	0	0	0	0	0	0	0	0	0
				zOTU157	157	Bacteria	100	Proteobacteria	100	Gammaproteobacteria	100	Enterobacterales	100	Yersiniaceae	100	Serratia	100	Serratia marcescens	66.9333	Serratia	503	0	0	0	0	0	0	0	0	0	0	0	0	0	0	0	0	0	0	0	0	0	0	0	0	0	0	0
				zOTU158	158	Bacteria	100	Proteobacteria	100	Alphaproteobacteria	100	Rhodospirillales	100	Acetobacteraceae	100	Acetobacter	100	Acetobacter farinalis	64	Acetobacter	606	0	0	0	0	60	0.019478	0.000217328	0	0	0	0	0	6	0.0021482	2.16668e-05	0	533	0.163119	0.00217675	0	1	0.000535475	1.83382e-05	0	0	0	0
				zOTU159	159	Bacteria	100	Actinobacteria	100	Actinomycetia	100	Corynebacteriales	100	Lawsonellaceae	100	Lawsonella	100	Lawsonella clevelandensis	100	Lawsonella clevelandensis	486	84	0.118089	0.00141058	0	0	0	0	0	42	0.019732	0.000253545	0	0	0	0	0	0	0	0	0	0	0	0	0	0	0	0
				zOTU41	41	Bacteria	100	Proteobacteria	100	Gammaproteobacteria	100	Pseudomonadales	100	Moraxellaceae	100	Moraxella	100	Moraxella osloensis	100	Moraxella osloensis	3027	342	0.48079	0.00574307	10.4709	0	0	0	0	0	0	0	0	5	0.00179016	1.80556e-05	2.1577	0	0	0	0	0	0	0	0	1	0.000395648	4.04652e-06
				zOTU161	161	Bacteria	100	Firmicutes	100	Bacilli	100	Lactobacillales	100	Carnobacteriaceae	98	Granulicatella	98	Granulicatella adiacens	98	Granulicatella adiacens	159	0	0	0	0	0	0	0	0	0	0	0	0	0	0	0	0	0	0	0	0	0	0	0	0	0	0	0
				zOTU162	162	Bacteria	100	Firmicutes	100	Bacilli	100	Bacillales	100	Staphylococcaceae	100	Staphylococcus	100	Staphylococcus hominis	70.4	Staphylococcus	421	0	0	0	0	0	0	0	0	0	0	0	0	0	0	0	0	0	0	0	0	0	0	0	0	0	0	0
				zOTU89	89	Bacteria	100	Proteobacteria	100	Betaproteobacteria	100	Burkholderiales	100	Oxalobacteraceae	100	Herbaspirillum	100	Herbaspirillum aquaticum	83.8667	Herbaspirillum aquaticum	630	0	0	0	0	0	0	0	0	0	0	0	0	0	0	0	0	0	0	0	0	0	0	0	0	14	0.00553907	5.66513e-05
				zOTU164	164	Bacteria	100	Firmicutes	100	Bacilli	100	Bacillales	100	Bacillaceae	100	Geobacillus	100	Geobacillus thermoleovorans	66.8	Geobacillus	325	0	0	0	0	1	0.000324633	3.62213e-06	0	0	0	0	0	0	0	0	0	0	0	0	0	0	0	0	0	0	0	0
				zOTU165	165	Bacteria	100	Proteobacteria	100	Betaproteobacteria	100	Burkholderiales	100	Oxalobacteraceae	100	Herbaspirillum	100	Herbaspirillum rubrisubalbicans	94.5667	Herbaspirillum rubrisubalbicans	152	0	0	0	0	0	0	0	0	0	0	0	0	0	0	0	0	0	0	0	0	0	0	0	0	0	0	0
				zOTU166	166	Bacteria	100	Proteobacteria	100	Gammaproteobacteria	100	Pseudomonadales	100	Pseudomonadaceae	100	Pseudomonas	100	Pseudomonas mucidolens	45	Pseudomonas	275	0	0	0	0	0	0	0	0	0	0	0	0	0	0	0	0	0	0	0	0	0	0	0	0	0	0	0
				zOTU167	167	Bacteria	100	Proteobacteria	100	Gammaproteobacteria	100	Enterobacterales	100	Enterobacteriaceae	100	Pseudocitrobacter	79.0333	Pseudocitrobacter faecalis	79.0333	Enterobacteriaceae	188	0	0	0	0	0	0	0	0	0	0	0	0	0	0	0	0	0	0	0	0	0	0	0	0	0	0	0
				zOTU168	168	Bacteria	100	Proteobacteria	100	Alphaproteobacteria	100	Hyphomicrobiales	100	Rhizobiaceae	100	Rhizobium	66.5	Rhizobium subbaraonis	31.3333	Rhizobiaceae	370	0	0	0	0	0	0	0	0	0	0	0	0	0	0	0	0	0	0	0	0	0	0	0	0	0	0	0
				zOTU169	169	Bacteria	100	Proteobacteria	100	Gammaproteobacteria	100	Pseudomonadales	100	Pseudomonadaceae	100	Pseudomonas	100	Pseudomonas fluorescens	80	Pseudomonas	254	0	0	0	0	0	0	0	0	0	0	0	0	0	0	0	0	0	0	0	0	0	0	0	0	0	0	0
				zOTU170	170	Bacteria	100	Proteobacteria	100	Gammaproteobacteria	100	Pseudomonadales	100	Pseudomonadaceae	100	Pseudomonas	100	Pseudomonas tolaasii	85	Pseudomonas tolaasii	648	0	0	0	0	0	0	0	0	0	0	0	0	0	0	0	0	0	0	0	0	0	0	0	0	0	0	0
				zOTU171	171	Bacteria	100	Proteobacteria	100	Alphaproteobacteria	100	Rhodospirillales	100	Acetobacteraceae	100	Acetobacter	100	Acetobacter farinalis	75.2	Acetobacter	640	0	0	0	0	62	0.0201273	0.000224572	0	0	0	0	0	3	0.0010741	1.08334e-05	0	572	0.175054	0.00233603	0	0	0	0	0	0	0	0
				zOTU27	27	Bacteria	100	Actinobacteria	100	Actinomycetia	100	Propionibacteriales	100	Propionibacteriaceae	100	Cutibacterium	100	Cutibacterium acnes	97.4167	Cutibacterium acnes	9553	714	1.00375	0.0119899	7.28493	4	0.00129853	1.44885e-05	-2.40777	1376	0.646459	0.00830662	6.75544	68	0.0243462	0.000245557	1.6753	0	0	0	0	0	0	0	0	19	0.00751731	7.68839e-05
				zOTU173	173	Bacteria	100	Firmicutes	100	Bacilli	100	Lactobacillales	100	Streptococcaceae	100	Streptococcus	100	Streptococcus gordonii	36.2	Streptococcus	492	3	0.00421745	5.03778e-05	0	0	0	0	0	3	0.00140943	1.81104e-05	0	0	0	0	0	0	0	0	0	0	0	0	0	0	0	0
				zOTU174	174	Bacteria	100	Proteobacteria	100	Betaproteobacteria	100	Burkholderiales	100	Oxalobacteraceae	100	Duganella	100	Duganella pernnla	95.5	Duganella pernnla	196	0	0	0	0	0	0	0	0	0	0	0	0	0	0	0	0	0	0	0	0	0	0	0	0	0	0	0
				zOTU175	175	Bacteria	100	Proteobacteria	100	Alphaproteobacteria	100	Rhodospirillales	100	Acetobacteraceae	100	Acetobacter	100	Acetobacter farinalis	63.2	Acetobacter	566	36	0.0506094	0.000604534	0	50	0.0162317	0.000181106	0	258	0.121211	0.00155749	0	18	0.00644459	6.50003e-05	0	0	0	0	0	0	0	0	0	0	0	0
				zOTU176	176	Bacteria	100	Proteobacteria	100	Alphaproteobacteria	100	Hyphomicrobiales	100	Aurantimonadaceae	95	Aureimonas	95	Aureimonas leprariae	34.0833	Aureimonas	492	24	0.0337396	0.000403023	0	5	0.00162317	1.81106e-05	0	445	0.209065	0.00268637	0	2	0.000716066	7.22225e-06	0	0	0	0	0	0	0	0	0	0	0	0
				zOTU177	177	Bacteria	100	Firmicutes	100	Bacilli	100	Bacillales	100	Bacillaceae	100	Bacillus	100	Bacillus thaonhiensis	76.6667	Bacillus	379	0	0	0	0	0	0	0	0	0	0	0	0	0	0	0	0	0	0	0	0	0	0	0	0	0	0	0
				zOTU178	178	Bacteria	100	Proteobacteria	100	Alphaproteobacteria	100	Hyphomicrobiales	100	Methylobacteriaceae	100	Methylobacterium	100	Methylobacterium radiotolerans	20	Methylobacterium	230	0	0	0	0	20	0.00649266	7.24425e-05	0	0	0	0	0	0	0	0	0	0	0	0	0	0	0	0	0	0	0	0
				zOTU179	179	Bacteria	100	Firmicutes	100	Bacilli	100	Lactobacillales	100	Lactobacillaceae	100	Levilactobacillus	100	Levilactobacillus brevis	88.3333	Levilactobacillus brevis	540	0	0	0	0	0	0	0	0	536	0.251818	0.00323572	0	0	0	0	0	0	0	0	0	1	0.000535475	1.83382e-05	0	0	0	0
				zOTU180	180	Bacteria	100	Firmicutes	100	Bacilli	100	Lactobacillales	100	Streptococcaceae	100	Streptococcus	100	Streptococcus gordonii	96.4	Streptococcus gordonii	158	4	0.00562327	6.71704e-05	0	0	0	0	0	21	0.00986601	0.000126773	0	0	0	0	0	0	0	0	0	0	0	0	0	0	0	0
				zOTU181	181	Bacteria	100	Firmicutes	100	Bacilli	100	Lactobacillales	100	Aerococcaceae	100	Abiotrophia	100	Abiotrophia defectiva	100	Abiotrophia defectiva	133	0	0	0	0	0	0	0	0	0	0	0	0	0	0	0	0	0	0	0	0	0	0	0	0	0	0	0
				zOTU182	182	Bacteria	100	Actinobacteria	100	Actinomycetia	100	Micrococcales	100	Micrococcaceae	100	Kocuria	100	Kocuria palustris	77.4167	Kocuria	482	0	0	0	0	0	0	0	0	3	0.00140943	1.81104e-05	0	0	0	0	0	0	0	0	0	0	0	0	0	0	0	0
				zOTU183	183	Bacteria	100	Actinobacteria	100	Actinomycetia	100	Micrococcales	100	Dermabacteraceae	100	Brachybacterium	100	Brachybacterium squillarum	38.2333	Brachybacterium	168	0	0	0	0	0	0	0	0	0	0	0	0	0	0	0	0	0	0	0	0	0	0	0	0	0	0	0
				zOTU184	184	Bacteria	100	Proteobacteria	100	Alphaproteobacteria	100	Rhodospirillales	100	Rhodospirillaceae	80	Inquilinus	80	Inquilinus ginsengisoli	40	Rhodospirillales	218	2	0.00281163	3.35852e-05	0	0	0	0	0	0	0	0	0	0	0	0	0	0	0	0	0	0	0	0	0	0	0	0
				zOTU185	185	Bacteria	100	Proteobacteria	100	Gammaproteobacteria	100	Enterobacterales	100	Yersiniaceae	100	Serratia	100	Serratia marcescens	69.8667	Serratia	154	0	0	0	0	0	0	0	0	0	0	0	0	0	0	0	0	0	0	0	0	0	0	0	0	0	0	0
				zOTU186	186	Bacteria	100	Proteobacteria	100	Alphaproteobacteria	100	Caulobacterales	100	Caulobacteraceae	100	Brevundimonas	100	Brevundimonas vesicularis	53.1	Brevundimonas	171	0	0	0	0	0	0	0	0	6	0.00281886	3.62207e-05	0	1	0.000358033	3.61113e-06	0	0	0	0	0	0	0	0	0	0	0	0
				zOTU187	187	Bacteria	100	Actinobacteria	100	Actinomycetia	100	Propionibacteriales	100	Propionibacteriaceae	100	Microlunatus	53.7333	Luteococcus peritonei	36.0333	Propionibacteriaceae	153	0	0	0	0	0	0	0	0	0	0	0	0	0	0	0	0	0	0	0	0	0	0	0	0	0	0	0
				zOTU188	188	Bacteria	100	Firmicutes	100	Bacilli	100	Lactobacillales	100	Lactobacillaceae	100	Pediococcus	100	Pediococcus damnosus	75.0833	Pediococcus	336	0	0	0	0	0	0	0	0	0	0	0	0	0	0	0	0	0	0	0	0	0	0	0	0	0	0	0
				zOTU189	189	Bacteria	100	Proteobacteria	100	Betaproteobacteria	100	Burkholderiales	100	Alcaligenaceae	100	Achromobacter	100	Achromobacter spanius	40	Achromobacter	132	0	0	0	0	0	0	0	0	6	0.00281886	3.62207e-05	0	0	0	0	0	0	0	0	0	0	0	0	0	0	0	0
				zOTU190	190	Bacteria	100	Proteobacteria	100	Alphaproteobacteria	100	Hyphomicrobiales	100	Bradyrhizobiaceae	100	Bradyrhizobium	100	Bradyrhizobium kavangense	23.15	Bradyrhizobium	201	0	0	0	0	12	0.0038956	4.34655e-05	0	10	0.0046981	6.03679e-05	0	20	0.00716066	7.22225e-05	0	6	0.00183623	2.45038e-05	0	0	0	0	0	0	0	0
				zOTU191	191	Bacteria	100	Proteobacteria	100	Gammaproteobacteria	100	Pseudomonadales	100	Pseudomonadaceae	100	Pseudomonas	100	Pseudomonas proteolytica	29.9667	Pseudomonas	180	0	0	0	0	0	0	0	0	0	0	0	0	0	0	0	0	0	0	0	0	0	0	0	0	0	0	0
				zOTU192	192	Bacteria	100	Firmicutes	100	Bacilli	100	Lactobacillales	100	Lactobacillaceae	100	Lentilactobacillus	47.15	Lentilactobacillus rapi	47.15	Lactobacillaceae	557	0	0	0	0	0	0	0	0	222	0.104298	0.00134017	0	0	0	0	0	0	0	0	0	0	0	0	0	0	0	0
				zOTU193	193	Bacteria	100	Firmicutes	100	Bacilli	100	Lactobacillales	100	Streptococcaceae	100	Streptococcus	100	Streptococcus thermophilus	78.5	Streptococcus	445	7	0.00984072	0.000117548	0	106	0.0344111	0.000383945	0	296	0.139064	0.00178689	0	3	0.0010741	1.08334e-05	0	14	0.00428454	5.71755e-05	0	0	0	0	0	0	0	0
				zOTU194	194	Bacteria	100	Proteobacteria	100	Alphaproteobacteria	100	Rhodospirillales	100	Acetobacteraceae	100	Komagataeibacter	100	Komagataeibacter medellinensis	91.6	Komagataeibacter medellinensis	652	0	0	0	0	30	0.00973899	0.000108664	0	0	0	0	0	0	0	0	0	622	0.190356	0.00254023	0	0	0	0	0	0	0	0
				zOTU195	195	Bacteria	100	Proteobacteria	100	Alphaproteobacteria	100	Rhodospirillales	100	Acetobacteraceae	100	Acetobacter	79.0833	Acetobacter tropicalis	67.75	Acetobacteraceae	254	0	0	0	0	19	0.00616803	6.88204e-05	0	0	0	0	0	1	0.000358033	3.61113e-06	0	233	0.071307	0.000951564	0	1	0.000535475	1.83382e-05	0	0	0	0
				zOTU196	196	Bacteria	100	Bacteroidetes	100	Chitinophagia	100	Chitinophagales	100	Chitinophagaceae	100	Sediminibacterium	93.5	Sediminibacterium magnilacihabitans	93.5	Sediminibacterium magnilacihabitans	296	0	0	0	0	0	0	0	0	0	0	0	0	0	0	0	0	0	0	0	0	0	0	0	0	0	0	0
				zOTU197	197	Bacteria	100	Firmicutes	100	Bacilli	100	Lactobacillales	100	Lactobacillaceae	100	Levilactobacillus	30.6667	Levilactobacillus spicheri	30.6667	Lactobacillaceae	559	0	0	0	0	0	0	0	0	0	0	0	0	0	0	0	0	0	0	0	0	0	0	0	0	0	0	0
				zOTU198	198	Bacteria	100	Bacteroidetes	100	Flavobacteriia	100	Flavobacteriales	100	Weeksellaceae	100	Cloacibacterium	100	Cloacibacterium normanense	98.5833	Cloacibacterium normanense	235	26	0.0365512	0.000436608	0	0	0	0	0	36	0.0169132	0.000217324	0	0	0	0	0	0	0	0	0	0	0	0	0	0	0	0
				zOTU199	199	Bacteria	100	Actinobacteria	100	Actinomycetia	100	Micrococcales	100	Microbacteriaceae	100	Microbacterium	100	Microbacterium petrolearium	36.5167	Microbacterium	150	0	0	0	0	0	0	0	0	0	0	0	0	0	0	0	0	0	0	0	0	0	0	0	0	0	0	0
				zOTU200	200	Bacteria	100	Firmicutes	100	Bacilli	100	Lactobacillales	100	Lactobacillaceae	100	Fructilactobacillus	100	Fructilactobacillus lindneri	77.8333	Fructilactobacillus	978	0	0	0	0	0	0	0	0	0	0	0	0	0	0	0	0	0	0	0	0	0	0	0	0	0	0	0
				zOTU201	201	Bacteria	100	Proteobacteria	100	Alphaproteobacteria	100	Rhodobacterales	100	Rhodobacteraceae	100	Paracoccus	100	Paracoccus laeviglucosivorans	45.55	Paracoccus	107	0	0	0	0	0	0	0	0	0	0	0	0	0	0	0	0	0	0	0	0	0	0	0	0	0	0	0
				zOTU202	202	Bacteria	100	Actinobacteria	100	Actinomycetia	100	Micrococcales	100	Dermabacteraceae	100	Brachybacterium	100	Brachybacterium nesterenkovii	29.4	Brachybacterium	122	0	0	0	0	0	0	0	0	0	0	0	0	0	0	0	0	0	0	0	0	0	0	0	0	0	0	0
				zOTU203	203	Bacteria	100	Firmicutes	100	Bacilli	100	Lactobacillales	100	Lactobacillaceae	100	Levilactobacillus	100	Levilactobacillus brevis	94.6667	Levilactobacillus brevis	245	0	0	0	0	0	0	0	0	0	0	0	0	0	0	0	0	0	0	0	0	0	0	0	0	0	0	0
				zOTU15	15	Bacteria	100	Proteobacteria	100	Gammaproteobacteria	100	Pseudomonadales	100	Pseudomonadaceae	100	Pseudomonas	100	Pseudomonas aylmerense	38	Pseudomonas	81217	0	0	0	0	0	0	0	0	0	0	0	0	0	0	0	0	0	0	0	0	0	0	0	0	72	0.0284866	0.000291349
				zOTU23	23	Bacteria	100	Proteobacteria	100	Gammaproteobacteria	100	Pseudomonadales	100	Pseudomonadaceae	100	Pseudomonas	100	Pseudomonas aylmerense	38.6	Pseudomonas	12250	0	0	0	0	0	0	0	0	0	0	0	0	0	0	0	0	0	0	0	0	0	0	0	0	20	0.00791296	8.09304e-05
				zOTU206	206	Bacteria	100	Actinobacteria	100	Actinomycetia	100	Micrococcales	100	Intrasporangiaceae	100	Knoellia	89.8	Knoellia remsis	49.4	Knoellia	136	0	0	0	0	0	0	0	0	0	0	0	0	0	0	0	0	0	0	0	0	0	0	0	0	0	0	0
				zOTU207	207	Bacteria	100	Firmicutes	100	Bacilli	100	Lactobacillales	100	Lactobacillaceae	100	Pediococcus	94	Pediococcus damnosus	56.75	Pediococcus	487	0	0	0	0	0	0	0	0	0	0	0	0	0	0	0	0	0	0	0	0	0	0	0	0	0	0	0
				zOTU208	208	Bacteria	100	Proteobacteria	100	Alphaproteobacteria	100	Hyphomicrobiales	100	Methylobacteriaceae	100	Methylobacterium	100	Methylobacterium gossipiicola	72.1667	Methylobacterium	126	0	0	0	0	0	0	0	0	0	0	0	0	0	0	0	0	0	0	0	0	0	0	0	0	0	0	0
				zOTU209	209	Bacteria	100	Proteobacteria	100	Gammaproteobacteria	100	Enterobacterales	100	Enterobacteriaceae	100	Citrobacter	98.5	Citrobacter murliniae	86.8333	Citrobacter murliniae	133	0	0	0	0	0	0	0	0	0	0	0	0	0	0	0	0	0	0	0	0	0	0	0	0	0	0	0
				zOTU289	289	Bacteria	100	Proteobacteria	100	Gammaproteobacteria	100	Pseudomonadales	100	Pseudomonadaceae	100	Pseudomonas	100	Pseudomonas tolaasii	69.45	Pseudomonas	252	0	0	0	0	0	0	0	0	0	0	0	0	0	0	0	0	0	0	0	0	0	0	0	0	2	0.000791296	8.09304e-06
				zOTU59	59	Bacteria	100	Firmicutes	100	Bacilli	100	Bacillales	100	Staphylococcaceae	100	Staphylococcus	100	Staphylococcus hominis	76.8	Staphylococcus	4633	2	0.00281163	3.35852e-05	0.0530734	0	0	0	0	766	0.359874	0.00462418	7.1583	16	0.00572853	5.7778e-05	0.835767	0	0	0	0	0	0	0	0	8	0.00316518	3.23722e-05
				zOTU212	212	Bacteria	100	Proteobacteria	100	Gammaproteobacteria	100	Pseudomonadales	100	Moraxellaceae	100	Acinetobacter	100	Acinetobacter tjernbergiae	89.5	Acinetobacter tjernbergiae	210	37	0.0520152	0.000621327	0	0	0	0	0	26	0.0122151	0.000156956	0	0	0	0	0	0	0	0	0	0	0	0	0	0	0	0
				zOTU213	213	Bacteria	100	Proteobacteria	100	Gammaproteobacteria	100	Pseudomonadales	100	Pseudomonadaceae	100	Pseudomonas	100	Pseudomonas mucidolens	27.8667	Pseudomonas	101	0	0	0	0	0	0	0	0	0	0	0	0	0	0	0	0	0	0	0	0	0	0	0	0	0	0	0
				zOTU214	214	Bacteria	100	Proteobacteria	100	Betaproteobacteria	100	Rhodocyclales	100	Rhodocyclaceae	66.8333	Azovibrio	47.5833	Azovibrio restrictus	47.5833	Rhodocyclales	434	79	0.11106	0.00132662	0	68	0.0220751	0.000246305	0	84	0.039464	0.00050709	0	2	0.000716066	7.22225e-06	0	0	0	0	0	0	0	0	0	0	0	0
				zOTU215	215	Bacteria	100	Proteobacteria	100	Gammaproteobacteria	100	Enterobacterales	100	Yersiniaceae	100	Serratia	100	Serratia nematodiphila	65.5	Serratia	288	1	0.00140582	1.67926e-05	0	0	0	0	0	0	0	0	0	0	0	0	0	0	0	0	0	0	0	0	0	0	0	0
				zOTU216	216															Unclassified	91	0	0	0	0	0	0	0	0	0	0	0	0	0	0	0	0	0	0	0	0	0	0	0	0	0	0	0
				zOTU217	217	Bacteria	100	Proteobacteria	100	Alphaproteobacteria	100	Rhodospirillales	100	Acetobacteraceae	100	Acetobacter	100	Acetobacter farinalis	72	Acetobacter	420	15	0.0210873	0.000251889	0	130	0.0422023	0.000470876	0	16	0.00751696	9.65886e-05	0	37	0.0132472	0.000133612	0	40	0.0122416	0.000163359	0	3	0.00160643	5.50146e-05	0	0	0	0
				zOTU218	218	Bacteria	100	Proteobacteria	100	Alphaproteobacteria	100	Rhodospirillales	100	Acetobacteraceae	100	Komagataeibacter	52.6	Komagataeibacter medellinensis	52.6	Acetobacteraceae	820	0	0	0	0	24	0.0077912	8.6931e-05	0	1	0.00046981	6.03679e-06	0	0	0	0	0	793	0.242689	0.00323859	0	0	0	0	0	0	0	0
				zOTU219	219	Bacteria	100	Proteobacteria	100	Gammaproteobacteria	100	Pseudomonadales	100	Pseudomonadaceae	100	Pseudomonas	100	Pseudomonas mucidolens	27.7333	Pseudomonas	155	0	0	0	0	0	0	0	0	0	0	0	0	0	0	0	0	0	0	0	0	0	0	0	0	0	0	0
				zOTU220	220	Bacteria	100	Actinobacteria	100	Actinomycetia	100	Micrococcales	100	Micrococcaceae	100	Rothia	100	Rothia mucilaginosa	99.5	Rothia mucilaginosa	102	0	0	0	0	0	0	0	0	0	0	0	0	0	0	0	0	0	0	0	0	0	0	0	0	0	0	0
				zOTU221	221	Bacteria	100	Proteobacteria	100	Gammaproteobacteria	100	Pseudomonadales	100	Pseudomonadaceae	100	Pseudomonas	100	Pseudomonas mucidolens	28.4	Pseudomonas	250	0	0	0	0	0	0	0	0	0	0	0	0	0	0	0	0	0	0	0	0	0	0	0	0	0	0	0
				zOTU222	222	Bacteria	100	Actinobacteria	100	Actinomycetia	100	Micrococcales	100	Micrococcaceae	100	Kocuria	100	Kocuria salsicia	44.85	Kocuria	542	0	0	0	0	0	0	0	0	0	0	0	0	0	0	0	0	0	0	0	0	0	0	0	0	0	0	0
				zOTU223	223	Bacteria	100	Firmicutes	100	Bacilli	100	Bacillales	100	Bacillaceae	100	Niallia	74.05	Bacillus circulans	37.1	Bacillaceae	236	0	0	0	0	155	0.0503181	0.000561429	0	53	0.0248999	0.00031995	0	0	0	0	0	12	0.00367247	4.90076e-05	0	0	0	0	0	0	0	0
				zOTU224	224	Bacteria	100	Firmicutes	100	Bacilli	100	Bacillales	100	Bacillaceae	100	Alkalihalobacillus	100	Alkalihalobacillus nanhaiisediminis	92	Alkalihalobacillus nanhaiisediminis	104	0	0	0	0	0	0	0	0	0	0	0	0	0	0	0	0	0	0	0	0	0	0	0	0	0	0	0
				zOTU225	225	Bacteria	100	Firmicutes	100	Bacilli	100	Lactobacillales	100	Aerococcaceae	100	Facklamia	100	Facklamia tabacinasalis	99.5	Facklamia tabacinasalis	92	0	0	0	0	0	0	0	0	0	0	0	0	0	0	0	0	0	0	0	0	0	0	0	0	0	0	0
				zOTU226	226	Bacteria	100	Actinobacteria	100	Actinomycetia	100	Micrococcales	100	Micrococcaceae	100	Micrococcus	80.5	Micrococcus terreus	58	Micrococcus	282	0	0	0	0	0	0	0	0	0	0	0	0	0	0	0	0	0	0	0	0	0	0	0	0	0	0	0
				zOTU50	50	Bacteria	100	Firmicutes	100	Bacilli	100	Lactobacillales	100	Streptococcaceae	100	Streptococcus	100	Streptococcus oralis	40	Streptococcus	1285	471	0.66214	0.00790932	9.93266	0	0	0	0	63	0.029598	0.000380318	5.55438	0	0	0	0	0	0	0	0	0	0	0	0	2	0.000791296	8.09304e-06
				zOTU228	228	Bacteria	100	Proteobacteria	100	Alphaproteobacteria	100	Rhodospirillales	100	Acetobacteraceae	100	Komagataeibacter	100	Komagataeibacter intermedius	50.6	Komagataeibacter	279	0	0	0	0	21	0.0068173	7.60646e-05	0	0	0	0	0	0	0	0	0	256	0.0783459	0.0010455	0	2	0.00107095	3.66764e-05	0	0	0	0
				zOTU229	229	Bacteria	100	Proteobacteria	100	Gammaproteobacteria	100	Enterobacterales	58.1	Yersiniaceae	58.1	Serratia	58.1	Serratia ureilytica	58.1	Gammaproteobacteria	114	0	0	0	0	0	0	0	0	0	0	0	0	0	0	0	0	0	0	0	0	0	0	0	0	0	0	0
				zOTU230	230	Bacteria	100	Firmicutes	100	Bacilli	100	Lactobacillales	100	Lactobacillaceae	100	Pediococcus	100	Pediococcus damnosus	79.3333	Pediococcus	895	0	0	0	0	0	0	0	0	0	0	0	0	0	0	0	0	0	0	0	0	0	0	0	0	0	0	0
				zOTU95	95	Bacteria	100	Firmicutes	100	Bacilli	100	Lactobacillales	100	Streptococcaceae	100	Lactococcus	100	Lactococcus lactis	60	Lactococcus	1092	3	0.00421745	5.03778e-05	2.05307	0	0	0	0	1085	0.509744	0.00654992	9.07562	0	0	0	0	0	0	0	0	0	0	0	0	3	0.00118694	1.21396e-05
				zOTU232	232	Bacteria	100	Firmicutes	100	Bacilli	100	Bacillales	100	Bacillaceae	100	Bacillus	100	Bacillus licheniformis	40	Bacillus	450	0	0	0	0	0	0	0	0	447	0.210005	0.00269844	0	0	0	0	0	0	0	0	0	1	0.000535475	1.83382e-05	0	0	0	0
				zOTU233	233	Bacteria	100	Firmicutes	100	Bacilli	100	Bacillales	100	Bacillaceae	100	Weizmannia	100	Weizmannia coagulans	100	Weizmannia coagulans	216	9	0.0126524	0.000151134	0	0	0	0	0	0	0	0	0	4	0.00143213	1.44445e-05	0	0	0	0	0	0	0	0	0	0	0	0
				zOTU234	234	Bacteria	100	Proteobacteria	100	Alphaproteobacteria	100	Hyphomicrobiales	83	Reyranellaceae	83	Reyranella	83	Reyranella massiliensis	48.3333	Reyranella	172	0	0	0	0	0	0	0	0	0	0	0	0	0	0	0	0	0	0	0	0	0	0	0	0	0	0	0
				zOTU235	235	Bacteria	100	Firmicutes	100	Bacilli	100	Lactobacillales	100	Lactobacillaceae	54.65	Lactococcus	45.35	Lentilactobacillus senioris	34.45	Lactobacillales	435	0	0	0	0	0	0	0	0	435	0.204367	0.002626	0	0	0	0	0	0	0	0	0	0	0	0	0	0	0	0
				zOTU236	236	Bacteria	100	Firmicutes	100	Bacilli	100	Bacillales	100	Staphylococcaceae	100	Staphylococcus	100	Staphylococcus capitis	69.6	Staphylococcus	224	0	0	0	0	0	0	0	0	221	0.103828	0.00133413	0	0	0	0	0	0	0	0	0	0	0	0	0	0	0	0
				zOTU237	237	Bacteria	100	Proteobacteria	100	Gammaproteobacteria	100	Pseudomonadales	100	Pseudomonadaceae	100	Pseudomonas	96.1667	Pseudomonas thermotolerans	67.8333	Pseudomonas	89	0	0	0	0	0	0	0	0	0	0	0	0	0	0	0	0	0	0	0	0	0	0	0	0	0	0	0
				zOTU238	238	Bacteria	100	Firmicutes	100	Bacilli	100	Bacillales	100	Staphylococcaceae	100	Staphylococcus	100	Staphylococcus aureus	100	Staphylococcus aureus	486	0	0	0	0	0	0	0	0	0	0	0	0	0	0	0	0	0	0	0	0	0	0	0	0	0	0	0
				zOTU239	239	Bacteria	100	Firmicutes	100	Bacilli	100	Lactobacillales	100	Lactobacillaceae	100	Levilactobacillus	100	Levilactobacillus brevis	93.5	Levilactobacillus brevis	234	0	0	0	0	0	0	0	0	0	0	0	0	0	0	0	0	0	0	0	0	0	0	0	0	0	0	0
				zOTU240	240	Bacteria	100	Firmicutes	100	Bacilli	100	Bacillales	100	Bacillaceae	100	Anoxybacillus	73.9333	Anoxybacillus tepidamans	49.0667	Bacillaceae	306	11	0.015464	0.000184719	0	31	0.0100636	0.000112286	0	0	0	0	0	0	0	0	0	3	0.000918116	1.22519e-05	0	0	0	0	0	0	0	0
				zOTU241	241	Bacteria	100	Proteobacteria	100	Alphaproteobacteria	100	Sphingomonadales	100	Sphingomonadaceae	100	Sphingomonas	100	Sphingomonas leidyi	47.8333	Sphingomonas	94	0	0	0	0	0	0	0	0	0	0	0	0	0	0	0	0	0	0	0	0	0	0	0	0	0	0	0
				zOTU242	242	Bacteria	100	Proteobacteria	100	Gammaproteobacteria	100	Pseudomonadales	100	Pseudomonadaceae	100	Pseudomonas	100	Pseudomonas fluorescens	80	Pseudomonas	132	0	0	0	0	0	0	0	0	0	0	0	0	0	0	0	0	0	0	0	0	0	0	0	0	0	0	0
				zOTU243	243	Bacteria	100	Actinobacteria	100	Actinomycetia	100	Micrococcales	100	Micrococcaceae	100	Nesterenkonia	100	Nesterenkonia flava	87.6667	Nesterenkonia flava	205	0	0	0	0	0	0	0	0	0	0	0	0	0	0	0	0	3	0.000918116	1.22519e-05	0	0	0	0	0	0	0	0
				zOTU244	244	Bacteria	100	Actinobacteria	100	Actinomycetia	100	Corynebacteriales	100	Corynebacteriaceae	100	Corynebacterium	100	Corynebacterium suicordis	64.2	Corynebacterium	280	0	0	0	0	0	0	0	0	0	0	0	0	0	0	0	0	0	0	0	0	0	0	0	0	0	0	0
				zOTU245	245	Bacteria	100	Proteobacteria	100	Gammaproteobacteria	100	Enterobacterales	100	Enterobacteriaceae	100	Kosakonia	100	Kosakonia oryziphila	46.25	Kosakonia	177	0	0	0	0	0	0	0	0	0	0	0	0	0	0	0	0	0	0	0	0	0	0	0	0	0	0	0
				zOTU246	246	Bacteria	100	Proteobacteria	100	Alphaproteobacteria	100	Rhodospirillales	100	Rhodospirillaceae	99	Inquilinus	99	Inquilinus ginsengisoli	49.5	Inquilinus	157	41	0.0576385	0.000688497	0	0	0	0	0	56	0.0263094	0.00033806	0	3	0.0010741	1.08334e-05	0	0	0	0	0	0	0	0	0	0	0	0
				zOTU247	247	Bacteria	100	Proteobacteria	100	Alphaproteobacteria	100	Rhodospirillales	100	Acetobacteraceae	100	Acetobacter	97.75	Acetobacter thailandicus	57.5833	Acetobacter	474	169	0.237583	0.00283795	0	0	0	0	0	125	0.0587263	0.000754599	0	2	0.000716066	7.22225e-06	0	0	0	0	0	0	0	0	0	0	0	0
				zOTU248	248	Bacteria	100	Proteobacteria	100	Gammaproteobacteria	100	Xanthomonadales	100	Xanthomonadaceae	100	Luteimonas	99.6667	Luteimonas panaciterrae	52.5	Luteimonas	84	0	0	0	0	0	0	0	0	0	0	0	0	0	0	0	0	0	0	0	0	0	0	0	0	0	0	0
				zOTU249	249	Bacteria	100	Proteobacteria	100	Alphaproteobacteria	100	Hyphomicrobiales	100	Boseaceae	100	Bosea	100	Bosea thiooxidans	32.3	Bosea	86	0	0	0	0	0	0	0	0	0	0	0	0	0	0	0	0	0	0	0	0	0	0	0	0	0	0	0
				zOTU250	250	Bacteria	100	Proteobacteria	100	Alphaproteobacteria	100	Rhodospirillales	100	Acetobacteraceae	100	Acetobacter	100	Acetobacter farinalis	68.8	Acetobacter	287	5	0.00702909	8.39631e-05	0	51	0.0165563	0.000184728	0	210	0.0986601	0.00126773	0	2	0.000716066	7.22225e-06	0	6	0.00183623	2.45038e-05	0	1	0.000535475	1.83382e-05	0	0	0	0
				zOTU251	251	Bacteria	100	Proteobacteria	100	Gammaproteobacteria	100	Enterobacterales	100	Bruguierivoracaceae	94.5	Biostraticola	94.5	Biostraticola tofi	94.5	Biostraticola tofi	95	0	0	0	0	0	0	0	0	0	0	0	0	0	0	0	0	0	0	0	0	0	0	0	0	0	0	0
				zOTU252	252	Bacteria	100	Proteobacteria	100	Betaproteobacteria	100	Burkholderiales	100	NA	100	Tepidimonas	100	Tepidimonas ignava	96.5	Tepidimonas ignava	100	0	0	0	0	0	0	0	0	0	0	0	0	0	0	0	0	0	0	0	0	0	0	0	0	0	0	0
				zOTU253	253	Bacteria	100	Firmicutes	100	Bacilli	100	Bacillales	100	Bacillaceae	100	Neobacillus	70.5	Neobacillus niacini	32	Bacillaceae	232	0	0	0	0	0	0	0	0	0	0	0	0	0	0	0	0	0	0	0	0	0	0	0	0	0	0	0
				zOTU254	254	Bacteria	100	Firmicutes	100	Bacilli	100	Lactobacillales	100	Lactobacillaceae	100	Levilactobacillus	100	Levilactobacillus brevis	99.5	Levilactobacillus brevis	300	0	0	0	0	0	0	0	0	263	0.12356	0.00158768	0	0	0	0	0	0	0	0	0	1	0.000535475	1.83382e-05	0	0	0	0
				zOTU255	255	Bacteria	100	Firmicutes	100	Bacilli	100	Lactobacillales	100	Lactobacillaceae	69.5833	Pediococcus	69.5833	Pediococcus damnosus	41.4167	Lactobacillales	378	0	0	0	0	0	0	0	0	0	0	0	0	0	0	0	0	0	0	0	0	0	0	0	0	0	0	0
				zOTU256	256	Bacteria	100	Proteobacteria	100	Alphaproteobacteria	100	Rhodospirillales	100	Acetobacteraceae	100	Acetobacter	100	Acetobacter tropicalis	87.2	Acetobacter tropicalis	189	0	0	0	0	9	0.0029217	3.25991e-05	0	0	0	0	0	0	0	0	0	179	0.0547809	0.00073103	0	0	0	0	0	0	0	0
				zOTU257	257	Bacteria	100	Proteobacteria	100	Gammaproteobacteria	100	Pseudomonadales	100	Moraxellaceae	100	Acinetobacter	100	Acinetobacter junii	100	Acinetobacter junii	89	0	0	0	0	0	0	0	0	0	0	0	0	0	0	0	0	0	0	0	0	0	0	0	0	0	0	0
				zOTU258	258	Bacteria	100	Proteobacteria	100	Alphaproteobacteria	100	Hyphomicrobiales	100	Methylobacteriaceae	100	Methylobacterium	100	Methylobacterium komagatae	99.5	Methylobacterium komagatae	126	0	0	0	0	0	0	0	0	0	0	0	0	0	0	0	0	0	0	0	0	0	0	0	0	0	0	0
				zOTU259	259	Bacteria	100	Firmicutes	100	Bacilli	100	Lactobacillales	100	Lactobacillaceae	100	Pediococcus	100	Pediococcus damnosus	52.4167	Pediococcus	401	0	0	0	0	0	0	0	0	0	0	0	0	0	0	0	0	0	0	0	0	0	0	0	0	0	0	0
				zOTU260	260															Unclassified	359	131	0.184162	0.00219983	0	0	0	0	0	89	0.0418131	0.000537274	0	0	0	0	0	0	0	0	0	0	0	0	0	0	0	0
				zOTU261	261	Bacteria	100	Proteobacteria	100	Alphaproteobacteria	100	Rhodospirillales	100	Acetobacteraceae	100	Acetobacter	100	Acetobacter farinalis	69.6	Acetobacter	380	72	0.101219	0.00120907	0	2	0.000649266	7.24425e-06	0	172	0.0808073	0.00103833	0	17	0.00608656	6.13891e-05	0	0	0	0	0	0	0	0	0	0	0	0
				zOTU262	262	Bacteria	100	Proteobacteria	100	Alphaproteobacteria	100	Rhodospirillales	100	Acetobacteraceae	100	Roseomonas	100	Roseomonas gilardii	69.6667	Roseomonas	100	0	0	0	0	0	0	0	0	0	0	0	0	0	0	0	0	0	0	0	0	0	0	0	0	0	0	0
				zOTU263	263	Bacteria	100	Firmicutes	100	Bacilli	100	Bacillales	100	Staphylococcaceae	100	Staphylococcus	100	Staphylococcus saprophyticus	56.7	Staphylococcus	314	0	0	0	0	0	0	0	0	217	0.101949	0.00130998	0	0	0	0	0	0	0	0	0	0	0	0	0	0	0	0
				zOTU39	39	Bacteria	100	Proteobacteria	100	Gammaproteobacteria	100	Xanthomonadales	100	Xanthomonadaceae	100	Stenotrophomonas	99.55	Stenotrophomonas maltophilia	98.15	Stenotrophomonas maltophilia	6183	0	0	0	0	0	0	0	0	0	0	0	0	0	0	0	0	2	0.000612078	8.16793e-06	0.0132897	0	0	0	0	2	0.000791296	8.09304e-06
				zOTU265	265	Bacteria	100	Proteobacteria	100	Gammaproteobacteria	100	Pseudomonadales	100	Pseudomonadaceae	100	Pseudomonas	100	Pseudomonas tolaasii	80	Pseudomonas	426	0	0	0	0	0	0	0	0	0	0	0	0	0	0	0	0	0	0	0	0	0	0	0	0	0	0	0
				zOTU266	266	Bacteria	100	Proteobacteria	100	Gammaproteobacteria	100	Pseudomonadales	100	Pseudomonadaceae	100	Pseudomonas	100	Pseudomonas tolaasii	83.9	Pseudomonas tolaasii	144	0	0	0	0	0	0	0	0	0	0	0	0	0	0	0	0	0	0	0	0	0	0	0	0	0	0	0
				zOTU204	204	Bacteria	100	Proteobacteria	100	Betaproteobacteria	100	Rhodocyclales	87.9167	Zoogloeaceae	86.9167	Zoogloea	54.8333	Zoogloea oryzae	54.8333	Zoogloeaceae	265	23	0.0323338	0.00038623	6.57664	42	0.0136346	0.000152129	5.23247	0	0	0	0	0	0	0	0	0	0	0	0	0	0	0	0	1	0.000395648	4.04652e-06
				zOTU268	268	Bacteria	100	Firmicutes	100	Bacilli	100	Lactobacillales	100	Lactobacillaceae	100	Levilactobacillus	100	Levilactobacillus brevis	87.4167	Levilactobacillus brevis	278	0	0	0	0	0	0	0	0	37	0.017383	0.000223361	0	0	0	0	0	0	0	0	0	2	0.00107095	3.66764e-05	0	0	0	0
				zOTU269	269	Bacteria	100	Proteobacteria	100	Alphaproteobacteria	100	Caulobacterales	100	Caulobacteraceae	100	Phenylobacterium	79.8333	Phenylobacterium koreense	44.6667	Caulobacteraceae	172	96	0.134958	0.00161209	0	58	0.0188287	0.000210083	0	0	0	0	0	4	0.00143213	1.44445e-05	0	0	0	0	0	0	0	0	0	0	0	0
				zOTU270	270	Bacteria	100	Proteobacteria	100	Gammaproteobacteria	100	Pseudomonadales	100	Pseudomonadaceae	100	Pseudomonas	100	Pseudomonas mucidolens	28	Pseudomonas	278	0	0	0	0	0	0	0	0	0	0	0	0	0	0	0	0	0	0	0	0	0	0	0	0	0	0	0
				zOTU271	271	Bacteria	100	Proteobacteria	100	Gammaproteobacteria	100	Pseudomonadales	100	Pseudomonadaceae	100	Pseudomonas	100	Pseudomonas mucidolens	28.4	Pseudomonas	146	0	0	0	0	0	0	0	0	0	0	0	0	0	0	0	0	0	0	0	0	0	0	0	0	0	0	0
				zOTU272	272	Bacteria	100	Proteobacteria	100	Gammaproteobacteria	100	Oceanospirillales	100	Halomonadaceae	100	Halomonas	100	Halomonas desiderata	39	Halomonas	71	0	0	0	0	0	0	0	0	0	0	0	0	0	0	0	0	0	0	0	0	0	0	0	0	0	0	0
				zOTU273	273															Unclassified	288	163	0.229148	0.0027372	0	0	0	0	0	105	0.0493301	0.000633863	0	1	0.000358033	3.61113e-06	0	0	0	0	0	0	0	0	0	0	0	0
				zOTU274	274	Bacteria	100	Firmicutes	100	Bacilli	100	Lactobacillales	100	Lactobacillaceae	100	Pediococcus	100	Pediococcus damnosus	81.5	Pediococcus damnosus	694	0	0	0	0	0	0	0	0	0	0	0	0	0	0	0	0	0	0	0	0	0	0	0	0	0	0	0
				zOTU275	275	Bacteria	100	Proteobacteria	100	Gammaproteobacteria	100	Enterobacterales	64.25	Yersiniaceae	64.25	Serratia	64.25	Serratia marcescens	64.25	Gammaproteobacteria	230	0	0	0	0	0	0	0	0	0	0	0	0	0	0	0	0	0	0	0	0	0	0	0	0	0	0	0
				zOTU276	276	Bacteria	100	Firmicutes	100	Bacilli	100	Bacillales	100	Staphylococcaceae	100	Staphylococcus	100	Staphylococcus hominis	61.6	Staphylococcus	222	0	0	0	0	0	0	0	0	209	0.0981903	0.00126169	0	0	0	0	0	0	0	0	0	0	0	0	0	0	0	0
				zOTU277	277	Bacteria	100	Proteobacteria	100	Alphaproteobacteria	100	Caulobacterales	100	Caulobacteraceae	100	Caulobacter	100	Caulobacter segnis	60	Caulobacter	80	0	0	0	0	0	0	0	0	0	0	0	0	0	0	0	0	0	0	0	0	0	0	0	0	0	0	0
				zOTU278	278	Bacteria	100	Firmicutes	100	Tissierellia	100	Tissierellales	100	Peptoniphilaceae	100	Peptoniphilus	100	Peptoniphilus lacydonensis	33.9667	Peptoniphilus	89	0	0	0	0	0	0	0	0	0	0	0	0	1	0.000358033	3.61113e-06	0	0	0	0	0	0	0	0	0	0	0	0
				zOTU279	279	Bacteria	100	Proteobacteria	100	Alphaproteobacteria	100	Rhodospirillales	100	Acetobacteraceae	100	Komagataeibacter	100	Komagataeibacter medellinensis	95.2	Komagataeibacter medellinensis	223	0	0	0	0	23	0.00746656	8.33089e-05	0	0	0	0	0	0	0	0	0	200	0.0612078	0.000816793	0	0	0	0	0	0	0	0
				zOTU280	280	Bacteria	100	Bacteroidetes	100	Flavobacteriia	100	Flavobacteriales	100	Weeksellaceae	100	Chryseobacterium	98.8833	Chryseobacterium arachidis	85.2	Chryseobacterium arachidis	85	0	0	0	0	0	0	0	0	0	0	0	0	0	0	0	0	0	0	0	0	0	0	0	0	0	0	0
				zOTU281	281	Bacteria	100	Firmicutes	100	Tissierellia	100	Tissierellales	100	Peptoniphilaceae	100	Finegoldia	100	Finegoldia magna	100	Finegoldia magna	169	0	0	0	0	0	0	0	0	20	0.0093962	0.000120736	0	0	0	0	0	0	0	0	0	0	0	0	0	0	0	0
				zOTU282	282	Bacteria	100	Proteobacteria	100	Gammaproteobacteria	100	Enterobacterales	100	Yersiniaceae	100	Serratia	100	Serratia marcescens	70.1	Serratia	410	0	0	0	0	0	0	0	0	0	0	0	0	0	0	0	0	0	0	0	0	0	0	0	0	0	0	0
				zOTU283	283															Unclassified	249	126	0.177133	0.00211587	0	0	0	0	0	95	0.044632	0.000573495	0	2	0.000716066	7.22225e-06	0	0	0	0	0	0	0	0	0	0	0	0
				zOTU284	284	Bacteria	100	Firmicutes	100	Bacilli	100	Lactobacillales	100	Lactobacillaceae	100	Levilactobacillus	100	Levilactobacillus brevis	90.6667	Levilactobacillus brevis	219	0	0	0	0	0	0	0	0	211	0.0991299	0.00127376	0	0	0	0	0	0	0	0	0	1	0.000535475	1.83382e-05	0	0	0	0
				zOTU285	285	Bacteria	100	Firmicutes	100	Bacilli	100	Lactobacillales	100	Lactobacillaceae	100	Pediococcus	100	Pediococcus damnosus	74.5	Pediococcus	247	0	0	0	0	0	0	0	0	0	0	0	0	0	0	0	0	0	0	0	0	0	0	0	0	0	0	0
				zOTU286	286	Bacteria	100	Firmicutes	100	Bacilli	100	Bacillales	100	Bacillaceae	100	Metabacillus	45	Metabacillus herbersteinensis	43.4167	Bacillaceae	199	0	0	0	0	0	0	0	0	0	0	0	0	0	0	0	0	0	0	0	0	0	0	0	0	0	0	0
				zOTU287	287	Bacteria	100	Firmicutes	100	Bacilli	100	Bacillales	100	Bacillaceae	100	Bacillus	100	Bacillus thaonhiensis	73	Bacillus	179	0	0	0	0	174	0.0564862	0.00063025	0	0	0	0	0	3	0.0010741	1.08334e-05	0	0	0	0	0	0	0	0	0	0	0	0
				zOTU288	288	Bacteria	100	Firmicutes	100	Bacilli	100	Lactobacillales	100	Lactobacillaceae	100	Lentilactobacillus	35.5	Lentilactobacillus rapi	35.5	Lactobacillaceae	202	0	0	0	0	0	0	0	0	201	0.0944318	0.00121339	0	0	0	0	0	0	0	0	0	0	0	0	0	0	0	0
				zOTU163	163															Unclassified	573	225	0.316309	0.00377834	9.86685	0	0	0	0	151	0.0709413	0.000911555	7.8155	1	0.000358033	3.61113e-06	-0.164233	0	0	0	0	0	0	0	0	1	0.000395648	4.04652e-06
				zOTU290	290	Bacteria	100	Firmicutes	100	Bacilli	100	Lactobacillales	100	Lactobacillaceae	100	Pediococcus	100	Pediococcus damnosus	76.5833	Pediococcus	482	0	0	0	0	0	0	0	0	0	0	0	0	0	0	0	0	0	0	0	0	0	0	0	0	0	0	0
				zOTU291	291	Bacteria	100	Firmicutes	100	Bacilli	100	Lactobacillales	100	Lactobacillaceae	100	Levilactobacillus	100	Levilactobacillus brevis	89.3333	Levilactobacillus brevis	373	0	0	0	0	0	0	0	0	200	0.093962	0.00120736	0	0	0	0	0	0	0	0	0	0	0	0	0	0	0	0
				zOTU292	292	Bacteria	100	Proteobacteria	100	Epsilonproteobacteria	100	Campylobacterales	100	Campylobacteraceae	100	Sulfurospirillum	100	Sulfurospirillum multivorans	51.8333	Sulfurospirillum	265	0	0	0	0	0	0	0	0	0	0	0	0	0	0	0	0	0	0	0	0	0	0	0	0	0	0	0
				zOTU293	293	Bacteria	100	Firmicutes	100	Bacilli	100	Bacillales	100	Staphylococcaceae	100	Staphylococcus	100	Staphylococcus cohnii	36.8	Staphylococcus	512	0	0	0	0	0	0	0	0	220	0.103358	0.00132809	0	0	0	0	0	0	0	0	0	0	0	0	0	0	0	0
				zOTU294	294	Bacteria	100	Proteobacteria	100	Alphaproteobacteria	100	Rhodospirillales	100	Acetobacteraceae	100	Acetobacter	100	Acetobacter tropicalis	88.1	Acetobacter tropicalis	171	0	0	0	0	12	0.0038956	4.34655e-05	0	0	0	0	0	0	0	0	0	159	0.0486602	0.000649351	0	0	0	0	0	0	0	0
				zOTU295	295	Bacteria	100	Firmicutes	100	Bacilli	100	Lactobacillales	100	Streptococcaceae	100	Streptococcus	100	Streptococcus sanguinis	98.85	Streptococcus sanguinis	221	8	0.0112465	0.000134341	0	0	0	0	0	159	0.0746998	0.000959849	0	0	0	0	0	0	0	0	0	0	0	0	0	0	0	0
				zOTU296	296	Bacteria	100	Bacteroidetes	100	Chitinophagia	100	Chitinophagales	100	Chitinophagaceae	100	Flavisolibacter	100	Flavisolibacter ginsenosidimutans	94	Flavisolibacter ginsenosidimutans	188	0	0	0	0	0	0	0	0	188	0.0883243	0.00113492	0	0	0	0	0	0	0	0	0	0	0	0	0	0	0	0
				zOTU297	297															Unclassified	80	0	0	0	0	0	0	0	0	0	0	0	0	0	0	0	0	0	0	0	0	0	0	0	0	0	0	0
				zOTU298	298	Bacteria	100	Proteobacteria	100	Alphaproteobacteria	100	Hyphomicrobiales	100	Methylobacteriaceae	100	Methylobacterium	100	Methylobacterium goesingense	95.2	Methylobacterium goesingense	80	0	0	0	0	0	0	0	0	0	0	0	0	0	0	0	0	0	0	0	0	0	0	0	0	0	0	0
				zOTU299	299	Bacteria	100	Firmicutes	100	Bacilli	100	Lactobacillales	100	Carnobacteriaceae	100	Carnobacterium	100	Carnobacterium jeotgali	31.4833	Carnobacterium	1399	0	0	0	0	0	0	0	0	0	0	0	0	0	0	0	0	0	0	0	0	0	0	0	0	0	0	0
				zOTU300	300	Bacteria	100	Proteobacteria	100	Gammaproteobacteria	100	Xanthomonadales	100	Xanthomonadaceae	100	Stenotrophomonas	100	Stenotrophomonas maltophilia	99.5	Stenotrophomonas maltophilia	1385	0	0	0	0	0	0	0	0	0	0	0	0	0	0	0	0	0	0	0	0	0	0	0	0	0	0	0
				zOTU301	301	Bacteria	100	Proteobacteria	100	Gammaproteobacteria	100	Pseudomonadales	100	Pseudomonadaceae	100	Pseudomonas	100	Pseudomonas azotoformans	27.6	Pseudomonas	1480	0	0	0	0	0	0	0	0	0	0	0	0	0	0	0	0	0	0	0	0	0	0	0	0	0	0	0
				zOTU205	205															Unclassified	372	0	0	0	0	0	0	0	0	0	0	0	0	0	0	0	0	2	0.000612078	8.16793e-06	-0.98671	0	0	0	0	4	0.00158259	1.61861e-05
				zOTU303	303	Bacteria	100	Firmicutes	100	Bacilli	100	Bacillales	100	Bacillaceae	100	Anaerobacillus	73.6833	Anaerobacillus alkaliphilus	63.7833	Bacillaceae	1267	0	0	0	0	0	0	0	0	0	0	0	0	0	0	0	0	0	0	0	0	0	0	0	0	0	0	0
				zOTU304	304	Bacteria	100	Proteobacteria	100	Alphaproteobacteria	100	Rhodobacterales	100	Rhodobacteraceae	100	Paracoccus	100	Paracoccus angustae	32.85	Paracoccus	1135	0	0	0	0	0	0	0	0	0	0	0	0	0	0	0	0	0	0	0	0	0	0	0	0	0	0	0
				zOTU305	305	Bacteria	100	Actinobacteria	100	Actinomycetia	100	Corynebacteriales	100	Nocardiaceae	100	Rhodococcus	100	Rhodococcus erythropolis	40	Rhodococcus	1174	0	0	0	0	0	0	0	0	0	0	0	0	0	0	0	0	0	0	0	0	0	0	0	0	0	0	0
				zOTU306	306	Bacteria	100	Firmicutes	100	Bacilli	100	Bacillales	100	Bacillaceae	100	Anaerobacillus	70	Anaerobacillus alkaliphilus	60.6667	Bacillaceae	1013	0	0	0	0	0	0	0	0	0	0	0	0	0	0	0	0	0	0	0	0	0	0	0	0	0	0	0
				zOTU307	307	Bacteria	100	Firmicutes	100	Bacilli	100	Bacillales	100	Bacillaceae	100	Alkalihalobacillus	100	Alkalihalobacillus pseudofirmus	99.5	Alkalihalobacillus pseudofirmus	1030	0	0	0	0	0	0	0	0	0	0	0	0	0	0	0	0	0	0	0	0	0	0	0	0	0	0	0
				zOTU308	308	Bacteria	100	Firmicutes	100	Bacilli	100	Bacillales	100	Bacillaceae	100	Alkalihalobacillus	74.6667	Alkalihalobacillus macyae	74.6667	Bacillaceae	953	0	0	0	0	0	0	0	0	0	0	0	0	0	0	0	0	0	0	0	0	0	0	0	0	0	0	0
				zOTU309	309	Bacteria	100	Proteobacteria	100	Betaproteobacteria	100	Burkholderiales	100	Oxalobacteraceae	100	Janthinobacterium	100	Janthinobacterium lividum	36.2667	Janthinobacterium	1130	0	0	0	0	0	0	0	0	0	0	0	0	0	0	0	0	0	0	0	0	0	0	0	0	0	0	0

## Sheet: IPA_Starter_Genus
Genera present in the IPA starter. The sequence read counts of each genus were combined and a percentage of the total was calculated. Those sums were then ranked to identify those present at greater than 1% of the total.
											for sorting
	ID	genus	read count		genera - removed duplicates	genus reads	percent		total_sum		genera - removed duplicates	genus reads	percent
	1	Acetobacter	247126		Acetobacter	250729	99.2004		252750		Acetobacter	250729	99.2004
	13	Acetobacter	1735		Bacillus	1	0.000395648				Fructilactobacillus	1570	0.621167		>1%
	12	Acetobacter	891		Corynebacterium	1	0.000395648				Levilactobacillus	129	0.0510386		<1%
	62	Acetobacter	401		Cutibacterium	19	0.00751731		total genera		Pseudomonas	94	0.0371909
	6	Acetobacter	389		Delftia	3	0.00118694		22		Tanticharoenia	90	0.0356083
	115	Acetobacter	62		Escherichia	1	0.000395648				Gluconacetobacter	52	0.0205737
	267	Acetobacter	37		Fructilactobacillus	1570	0.621167				Komagataeibacter	20	0.00791296
	46	Acetobacter	34		Gluconacetobacter	52	0.0205737				Cutibacterium	19	0.00751731
	48	Acetobacter	30		Herbaspirillum	14	0.00553907				Herbaspirillum	14	0.00553907
	45	Acetobacter	16		Komagataeibacter	20	0.00791296				Staphylococcus	8	0.00316518
	211	Acetobacter	2		Lactococcus	3	0.00118694				Unclassified	5	0.00197824
	264	Acetobacter	2		Levilactobacillus	129	0.0510386				Micrococcus	4	0.00158259
	151	Acetobacter	1		Micrococcus	4	0.00158259				Delftia	3	0.00118694
	231	Acetobacter	1		Moraxella	1	0.000395648				Lactococcus	3	0.00118694
	123	Acetobacter	1		Pediococcus	1	0.000395648				Stenotrophomonas	2	0.000791296
	227	Acetobacter	1		Pseudomonas	94	0.0371909				Streptococcus	2	0.000791296
	108	Bacillus	1		Staphylococcus	8	0.00316518				Bacillus	1	0.000395648
	88	Corynebacterium	1		Stenotrophomonas	2	0.000791296				Corynebacterium	1	0.000395648
	27	Cutibacterium	19		Streptococcus	2	0.000791296				Escherichia	1	0.000395648
	21	Delftia	3		Tanticharoenia	90	0.0356083				Moraxella	1	0.000395648
	35	Escherichia	1		Zoogloea	1	0.000395648				Pediococcus	1	0.000395648
	3	Fructilactobacillus	480		Unclassified	5	0.00197824				Zoogloea	1	0.000395648
	4	Fructilactobacillus	416
	8	Fructilactobacillus	240
	9	Fructilactobacillus	216
	7	Fructilactobacillus	197
	97	Fructilactobacillus	8
	160	Fructilactobacillus	8
	144	Fructilactobacillus	5
	116	Gluconacetobacter	52
	89	Herbaspirillum	14
	56	Komagataeibacter	8
	57	Komagataeibacter	6
	24	Komagataeibacter	3
	42	Komagataeibacter	3
	95	Lactococcus	3
	2	Levilactobacillus	113
	10	Levilactobacillus	13
	71	Levilactobacillus	2
	29	Levilactobacillus	1
	44	Micrococcus	4
	41	Moraxella	1
	82	Pediococcus	1
	15	Pseudomonas	72
	23	Pseudomonas	20
	289	Pseudomonas	2
	59	Staphylococcus	8
	39	Stenotrophomonas	2
	50	Streptococcus	2
	302	Tanticharoenia	40
	101	Tanticharoenia	19
	130	Tanticharoenia	16
	172	Tanticharoenia	10
	210	Tanticharoenia	5
	204	Zoogloea	1
	205	Unclassified	4
	163	Unclassified	1

## Sheet: IPA_Starter_Species
Species present in the IPA starter. The sequence read counts of each species were combined and a percentage of the total was calculated. Those sums were then ranked to identify those present at greater than 1% of the total.
											for sorting
	ID	species	read count		species - removed duplicates	species reads	percent		total_sum		species - removed duplicates	species reads	percent
	6	Acetobacter aceti	389		Acetobacter aceti	389	0.153907		252750		Acetobacter farinalis	247210	97.8081
	13	Acetobacter estunensis	1735		Acetobacter estunensis	1735	0.686449				Acetobacter estunensis	1735	0.686449		>1%
	1	Acetobacter farinalis	247126		Acetobacter farinalis	247210	97.8081				Fructilactobacillus lindneri	1570	0.621167		<1%
	46	Acetobacter farinalis	34		Acetobacter indonesiensis	2	0.000791296		total species		Acetobacter sicerae	1292	0.511177
	48	Acetobacter farinalis	30		Acetobacter sicerae	1292	0.511177		29		Acetobacter aceti	389	0.153907
	45	Acetobacter farinalis	16		Acetobacter syzygii	37	0.014639				Levilactobacillus brevis	129	0.0510386
	211	Acetobacter farinalis	2		Acetobacter tropicalis	64	0.0253215				Pseudomonas aylmerense	92	0.0363996
	231	Acetobacter farinalis	1		Corynebacterium tuberculostearicum	1	0.000395648				Tanticharoenia sakaeratensis	90	0.0356083
	227	Acetobacter farinalis	1		Cutibacterium acnes	19	0.00751731				Acetobacter tropicalis	64	0.0253215
	264	Acetobacter indonesiensis	2		Delftia acidovorans	3	0.00118694				Gluconacetobacter entanii	52	0.0205737
	12	Acetobacter sicerae	891		Escherichia fergusonii	1	0.000395648				Acetobacter syzygii	37	0.014639
	62	Acetobacter sicerae	401		Fructilactobacillus lindneri	1570	0.621167				Komagataeibacter medellinensis	20	0.00791296
	267	Acetobacter syzygii	37		Gluconacetobacter entanii	52	0.0205737				Cutibacterium acnes	19	0.00751731
	115	Acetobacter tropicalis	62		Herbaspirillum aquaticum	14	0.00553907				Herbaspirillum aquaticum	14	0.00553907
	151	Acetobacter tropicalis	1		Komagataeibacter medellinensis	20	0.00791296				Staphylococcus hominis	8	0.00316518
	123	Acetobacter tropicalis	1		Lactococcus lactis	3	0.00118694				Unclassified	5	0.00197824
	88	Corynebacterium tuberculostearicum	1		Levilactobacillus brevis	129	0.0510386				Micrococcus aloeverae	4	0.00158259
	27	Cutibacterium acnes	19		Metabacillus herbersteinensis	1	0.000395648				Delftia acidovorans	3	0.00118694
	21	Delftia acidovorans	3		Micrococcus aloeverae	4	0.00158259				Lactococcus lactis	3	0.00118694
	35	Escherichia fergusonii	1		Moraxella osloensis	1	0.000395648				Acetobacter indonesiensis	2	0.000791296
	3	Fructilactobacillus lindneri	480		Pediococcus damnosus	1	0.000395648				Pseudomonas tolaasii	2	0.000791296
	4	Fructilactobacillus lindneri	416		Pseudomonas aylmerense	92	0.0363996				Stenotrophomonas maltophilia	2	0.000791296
	8	Fructilactobacillus lindneri	240		Pseudomonas tolaasii	2	0.000791296				Streptococcus oralis	2	0.000791296
	9	Fructilactobacillus lindneri	216		Staphylococcus hominis	8	0.00316518				Corynebacterium tuberculostearicum	1	0.000395648
	7	Fructilactobacillus lindneri	197		Stenotrophomonas maltophilia	2	0.000791296				Escherichia fergusonii	1	0.000395648
	97	Fructilactobacillus lindneri	8		Streptococcus oralis	2	0.000791296				Metabacillus herbersteinensis	1	0.000395648
	160	Fructilactobacillus lindneri	8		Tanticharoenia sakaeratensis	90	0.0356083				Moraxella osloensis	1	0.000395648
	144	Fructilactobacillus lindneri	5		Zoogloea oryzae	1	0.000395648				Pediococcus damnosus	1	0.000395648
	116	Gluconacetobacter entanii	52		Unclassified	5	0.00197824				Zoogloea oryzae	1	0.000395648
	89	Herbaspirillum aquaticum	14
	56	Komagataeibacter medellinensis	8
	57	Komagataeibacter medellinensis	6
	24	Komagataeibacter medellinensis	3
	42	Komagataeibacter medellinensis	3
	95	Lactococcus lactis	3
	2	Levilactobacillus brevis	113
	10	Levilactobacillus brevis	13
	71	Levilactobacillus brevis	2
	29	Levilactobacillus brevis	1
	108	Metabacillus herbersteinensis	1
	44	Micrococcus aloeverae	4
	41	Moraxella osloensis	1
	82	Pediococcus damnosus	1
	15	Pseudomonas aylmerense	72
	23	Pseudomonas aylmerense	20
	289	Pseudomonas tolaasii	2
	59	Staphylococcus hominis	8
	39	Stenotrophomonas maltophilia	2
	50	Streptococcus oralis	2
	302	Tanticharoenia sakaeratensis	40
	101	Tanticharoenia sakaeratensis	19
	130	Tanticharoenia sakaeratensis	16
	172	Tanticharoenia sakaeratensis	10
	210	Tanticharoenia sakaeratensis	5
	204	Zoogloea oryzae	1
	205	Unclassified	4
	163	Unclassified	1

[truncated: 12 more sheets: IPA Abundance Filter, IPA delta t-tests, Hefeweizen, Hefe_Starter_Genus, Hefe_Starter_Species, Hefe Abundance Filter, Hefe delta t-tests, EPA, EPA_Starter_Genus, EPA_Starter_Species, EPA Abundance Filter, EPA delta T-tests]
